# Supplementary material for: Synthesis and structure of photodegradable 1-(4,5-dimeth­oxy-2,3-di­nitro­phen­yl)-2-methyl­propyl N-butyl­carbamate
Source: Acta Crystallogr E Crystallogr Commun. 2023 May 16;79(Pt 6):549–51. doi: 10.1107/S2056989023004103 (PMC10242739; doi:10.1107/S2056989023004103)
Supplement: Supplementary file 1 [file e-79-00549-sup1.cif]

##############################################################################
#                                                                            #
# This CIF contains the data in a paper accepted for publication in          #
# Acta Crystallographica Section E. It conforms to the requirements of       #
# Notes for Authors for Acta Crystallographica Section E, and has been       #
# peer reviewed under the auspices of the IUCr Commission on Journals.       #
#                                                                            #
# Full details of the Crystallographic Information File format               #
# are given in the paper "The Crystallographic Information File (CIF):       #
# a New Standard Archive File for Crystallography" by S. R. Hall, F. H.      #
# Allen and I. D. Brown [Acta Cryst. (1991), A47, 655-685].                  #
#                                                                            #
# The current version of the core CIF dictionary is obtainable from          #
# ftp://ftp.iucr.org/pub/cif_core.dic.                                       #
#                                                                            #
# Software is freely available for graphical display of the structure(s)     #
# in this CIF. For information consult the CIF software page                 #
# http://www.iucr.org/resources/cif/software.                                #
#                                                                            #
# This file may be used for bona fide research purposes within the           #
# scientific community so long as proper attribution is given to the journal # 
# article from which it was obtained.                                        #
#                                                                            #
##############################################################################
data_I
_audit_creation_method
;
Olex2 1.2
(compiled 2018.05.29 svn.r3508 for OlexSys, GUI svn.r5506)
;
_chemical_name_systematic
;
1-(4,5-Dimethoxy-2,3-dinitrophenyl)-2-methylpropyl <i>N</i>-butylcarbamate
;
_chemical_name_common     ?
_chemical_formula_moiety     'C17 H25 N3 O8'
_chemical_formula_sum     'C17 H25 N3 O8'
_chemical_formula_iupac     'C17 H25 N3 O8'
_chemical_formula_weight     399.40
_chemical_melting_point_gt     380.1
_chemical_melting_point_lt     274.2
_chemical_compound_source     'local laboratory'
_chemical_absolute_configuration     unk
_space_group_crystal_system     monoclinic
_space_group_name_H-M_alt     'I 1 a 1'
_space_group_name_Hall     'I -2ya'
loop_
    _space_group_symop_operation_xyz
    'x, y, z'
    'x+1/2, -y, z'
    'x+1/2, y+1/2, z+1/2'
    'x+1, -y+1/2, z+1/2'
_cell_length_a     9.9490(4)
_cell_length_b     19.9223(8)
_cell_length_c     10.2378(4)
_cell_angle_alpha     90
_cell_angle_beta     97.616(4)
_cell_angle_gamma     90
_cell_volume     2011.30(14)
_cell_formula_units_Z     4
_cell_measurement_reflns_used     10281
_cell_measurement_theta_min     3.3520
_cell_measurement_theta_max     31.2100
_cell_measurement_temperature     120
_exptl_crystal_description     block
_exptl_crystal_colour     'clear light yellow'
_exptl_crystal_size_max     0.25
_exptl_crystal_size_mid     0.21
_exptl_crystal_size_min     0.18
_exptl_crystal_density_diffrn     1.319
_exptl_crystal_density_meas     ?
_exptl_crystal_density_method     ?
_exptl_crystal_F_000     848
_exptl_absorpt_coefficient_mu     0.105
_exptl_absorpt_correction_type     multi-scan
_exptl_absorpt_process_details
;
(CrysAlisPro; Rigaku OD, 2018)
;
_exptl_absorpt_correction_T_min     0.90601
_exptl_absorpt_correction_T_max     1.00000
_diffrn_ambient_temperature     120
_diffrn_source     'fine-focus sealed X-ray tube'
_diffrn_radiation_type     MoK\a
_diffrn_radiation_wavelength     0.71073
_diffrn_radiation_monochromator     graphite
_diffrn_measurement_device_type     'Rigaku VariMax SaturnCCD724'
_diffrn_measurement_device     'abstract diffractometer'
_diffrn_measurement_method     '\w scans'
_diffrn_detector     'CCD plate'
_diffrn_detector_area_resol_mean     ?
_diffrn_reflns_number     18806
_diffrn_reflns_av_R_equivalents     0.0389
_diffrn_reflns_av_unetI/netI     0.0458
_diffrn_reflns_theta_min     3.374
_diffrn_reflns_theta_max     31.253
_diffrn_reflns_theta_full     25.242
_diffrn_measured_fraction_theta_max     0.938
_diffrn_measured_fraction_theta_full     0.998
_diffrn_reflns_limit_h_min     -14
_diffrn_reflns_limit_h_max     14
_diffrn_reflns_limit_k_min     -27
_diffrn_reflns_limit_k_max     28
_diffrn_reflns_limit_l_min     -14
_diffrn_reflns_limit_l_max     14
_diffrn_radiation_probe     x-ray
_refine_special_details     ?
_reflns_number_total     5927
_reflns_number_gt     4720
_reflns_threshold_expression     'I > 2\s(I)'
_refine_ls_structure_factor_coef     Fsqd
_refine_ls_matrix_type     full
_refine_ls_R_factor_all     0.0608
_refine_ls_R_factor_gt     0.0448
_refine_ls_wR_factor_gt     0.0869
_refine_ls_wR_factor_ref     0.0939
_refine_ls_goodness_of_fit_ref     1.035
_refine_ls_restrained_S_all     1.035
_refine_ls_number_reflns     5927
_refine_ls_number_parameters     262
_refine_ls_number_restraints     2
_refine_ls_hydrogen_treatment     mixed
_refine_ls_weighting_scheme     calc
_refine_ls_weighting_details
              'w=1/[\s^2^(Fo^2^)+(0.0400P)^2^+0.1525P] where P=(Fo^2^+2Fc^2^)/3'
_atom_sites_solution_hydrogens     mixed
_atom_sites_solution_primary     dual
_atom_sites_solution_secondary     ?
_refine_ls_shift/su_max     0.000
_refine_ls_shift/su_mean     0.000
_refine_diff_density_max     0.178
_refine_diff_density_min     -0.185
_refine_ls_extinction_method     none
_refine_ls_extinction_coef     .
_refine_ls_abs_structure_details     ?
_refine_ls_abs_structure_Flack     ?
loop_
    _atom_type_symbol
    _atom_type_description
    _atom_type_scat_dispersion_real
    _atom_type_scat_dispersion_imag
    _atom_type_scat_source
    'C' 'C' 0.0033 0.0016
                         'International Tables Vol C Tables 4.2.6.8 and 6.1.1.4'
    'H' 'H' 0.0000 0.0000
                         'International Tables Vol C Tables 4.2.6.8 and 6.1.1.4'
    'N' 'N' 0.0061 0.0033
                         'International Tables Vol C Tables 4.2.6.8 and 6.1.1.4'
    'O' 'O' 0.0106 0.0060
                         'International Tables Vol C Tables 4.2.6.8 and 6.1.1.4'
_computing_data_collection
;
CrysAlisPro 1.171.39.46 (Rigaku OD, 2018)
;
_computing_cell_refinement
;
CrysAlisPro 1.171.39.46 (Rigaku OD, 2018)
;
_computing_data_reduction
;
CrysAlisPro 1.171.39.46 (Rigaku OD, 2018)
;
_computing_structure_solution
;
ShelXT (Sheldrick, 2015aa)
;
_computing_structure_refinement
;
SHELXL (Sheldrick, 2015b)
;
_computing_molecular_graphics
;
Olex2 (Dolomanov <i>et al.</i>,  2009)
;
_computing_publication_material
;
Olex2 (Dolomanov <i>et al.</i>,  2009)
;
loop_
    _atom_site_type_symbol
    _atom_site_label
    _atom_site_fract_x
    _atom_site_fract_y
    _atom_site_fract_z
    _atom_site_U_iso_or_equiv
    _atom_site_adp_type
    _atom_site_calc_flag
    _atom_site_occupancy
    _atom_site_disorder_assembly
    _atom_site_disorder_group
    O O1 0.13662(19) 0.40830(14) 0.6373(2) 0.0649(7) Uani d 1 . .
    O O2 0.18717(19) 0.32139(11) 0.5256(2) 0.0512(5) Uani d 1 . .
    O O3 0.2890(2) 0.41867(10) 0.9547(2) 0.0502(5) Uani d 1 . .
    O O4 0.2377(2) 0.32211(10) 0.8644(2) 0.0483(5) Uani d 1 . .
    O O5 0.57340(17) 0.39172(8) 0.96576(16) 0.0313(4) Uani d 1 . .
    O O6 0.75485(16) 0.42284(9) 0.80062(16) 0.0341(4) Uani d 1 . .
    O O7 0.48515(15) 0.43395(7) 0.34698(15) 0.0246(3) Uani d 1 . .
    O O8 0.30610(16) 0.50552(8) 0.34710(17) 0.0349(4) Uani d 1 . .
    N N1 0.2168(2) 0.36864(14) 0.5995(2) 0.0403(6) Uani d 1 . .
    N N2 0.3014(2) 0.37462(11) 0.8748(2) 0.0346(5) Uani d 1 . .
    N N3 0.5126(2) 0.54139(9) 0.30272(19) 0.0248(4) Uani d 1 . .
    C C1 0.4522(2) 0.38928(11) 0.5581(2) 0.0242(5) Uani d 1 . .
    C C2 0.3608(2) 0.38015(11) 0.6472(2) 0.0266(5) Uani d 1 . .
    C C3 0.4010(2) 0.38545(11) 0.7824(2) 0.0270(5) Uani d 1 . .
    C C4 0.5334(2) 0.39790(11) 0.8338(2) 0.0260(5) Uani d 1 . .
    C C5 0.6271(2) 0.40978(11) 0.7437(2) 0.0255(5) Uani d 1 . .
    C C6 0.5857(2) 0.40607(11) 0.6096(2) 0.0249(5) Uani d 1 . .
    C C7 0.4121(2) 0.38328(11) 0.4104(2) 0.0262(5) Uani d 1 . .
    C C8 0.4431(3) 0.31488(12) 0.3535(2) 0.0309(5) Uani d 1 . .
    C C9 0.5937(3) 0.29733(13) 0.3712(3) 0.0413(6) Uani d 1 . .
    C C10 0.3836(3) 0.31118(14) 0.2093(3) 0.0426(7) Uani d 1 . .
    C C11 0.4244(2) 0.49560(11) 0.3336(2) 0.0233(4) Uani d 1 . .
    C C12 0.4751(2) 0.61096(11) 0.2740(2) 0.0288(5) Uani d 1 . .
    C C13 0.4652(2) 0.62909(11) 0.1295(2) 0.0289(5) Uani d 1 . .
    C C14 0.4296(3) 0.70286(12) 0.1055(3) 0.0374(6) Uani d 1 . .
    C C15 0.4166(3) 0.72204(14) -0.0381(3) 0.0421(7) Uani d 1 . .
    C C16 0.6073(3) 0.45403(14) 1.0351(3) 0.0446(7) Uani d 1 . .
    C C17 0.8593(2) 0.42724(15) 0.7164(3) 0.0412(7) Uani d 1 . .
    H H3 0.588(3) 0.5291(12) 0.310(3) 0.026(7) Uiso d 1 . .
    H H6 0.648082 0.414974 0.551752 0.030 Uiso calc 1 . .
    H H7 0.314682 0.392050 0.389922 0.031 Uiso calc 1 . .
    H H8 0.397129 0.280852 0.400680 0.037 Uiso calc 1 . .
    H H9A 0.642527 0.331190 0.330187 0.062 Uiso calc 1 . .
    H H9B 0.606179 0.254638 0.331034 0.062 Uiso calc 1 . .
    H H9C 0.627043 0.295128 0.463472 0.062 Uiso calc 1 . .
    H H10A 0.288238 0.320714 0.200686 0.064 Uiso calc 1 . .
    H H10B 0.397234 0.266968 0.176167 0.064 Uiso calc 1 . .
    H H10C 0.427650 0.343506 0.159920 0.064 Uiso calc 1 . .
    H H12A 0.541687 0.639913 0.323654 0.035 Uiso calc 1 . .
    H H12B 0.388247 0.619657 0.303969 0.035 Uiso calc 1 . .
    H H13A 0.396452 0.601434 0.079559 0.035 Uiso calc 1 . .
    H H13B 0.551210 0.619674 0.098363 0.035 Uiso calc 1 . .
    H H14A 0.344649 0.712310 0.138677 0.045 Uiso calc 1 . .
    H H14B 0.499305 0.730341 0.154638 0.045 Uiso calc 1 . .
    H H15A 0.500225 0.712690 -0.071672 0.063 Uiso calc 1 . .
    H H15B 0.396447 0.769065 -0.047350 0.063 Uiso calc 1 . .
    H H15C 0.344706 0.696579 -0.086689 0.063 Uiso calc 1 . .
    H H16A 0.675426 0.477282 0.994558 0.067 Uiso calc 1 . .
    H H16B 0.641171 0.444566 1.125445 0.067 Uiso calc 1 . .
    H H16C 0.527663 0.481566 1.031391 0.067 Uiso calc 1 . .
    H H17A 0.839687 0.463759 0.655666 0.062 Uiso calc 1 . .
    H H17B 0.862726 0.386057 0.668233 0.062 Uiso calc 1 . .
    H H17C 0.945213 0.434835 0.768997 0.062 Uiso calc 1 . .
loop_
    _atom_site_aniso_label
    _atom_site_aniso_U_11
    _atom_site_aniso_U_22
    _atom_site_aniso_U_33
    _atom_site_aniso_U_12
    _atom_site_aniso_U_13
    _atom_site_aniso_U_23
    O1 0.0257(10) 0.1028(19) 0.0698(16) 0.0228(11) 0.0194(10) 0.0230(14)
    O2 0.0328(10) 0.0666(14) 0.0513(13) -0.0210(10) -0.0052(9) 0.0176(11)
    O3 0.0577(13) 0.0498(12) 0.0502(13) 0.0163(10) 0.0334(10) 0.0051(9)
    O4 0.0390(11) 0.0518(13) 0.0586(14) -0.0083(9) 0.0227(9) 0.0144(10)
    O5 0.0398(10) 0.0322(9) 0.0233(8) -0.0001(7) 0.0097(7) -0.0013(7)
    O6 0.0253(8) 0.0503(11) 0.0274(9) -0.0058(7) 0.0067(7) -0.0059(7)
    O7 0.0201(7) 0.0261(8) 0.0288(8) 0.0013(6) 0.0069(6) 0.0082(6)
    O8 0.0193(8) 0.0366(9) 0.0498(11) 0.0031(7) 0.0078(7) 0.0056(8)
    N1 0.0195(10) 0.0607(15) 0.0417(13) 0.0005(10) 0.0079(9) 0.0249(11)
    N2 0.0297(11) 0.0389(12) 0.0384(12) 0.0114(10) 0.0170(9) 0.0152(10)
    N3 0.0199(9) 0.0250(10) 0.0301(10) 0.0015(8) 0.0051(8) 0.0023(7)
    C1 0.0215(11) 0.0249(11) 0.0269(12) 0.0025(8) 0.0059(9) 0.0063(9)
    C2 0.0197(10) 0.0296(12) 0.0316(13) 0.0027(9) 0.0073(9) 0.0087(9)
    C3 0.0256(11) 0.0253(11) 0.0333(12) 0.0052(9) 0.0157(9) 0.0087(9)
    C4 0.0298(12) 0.0239(11) 0.0259(12) 0.0032(9) 0.0105(9) 0.0008(8)
    C5 0.0234(11) 0.0259(11) 0.0280(12) 0.0006(9) 0.0067(9) -0.0016(9)
    C6 0.0208(10) 0.0283(12) 0.0278(12) -0.0005(9) 0.0114(9) 0.0032(9)
    C7 0.0206(10) 0.0303(12) 0.0278(12) -0.0034(9) 0.0034(9) 0.0104(9)
    C8 0.0343(13) 0.0287(12) 0.0293(12) -0.0065(10) 0.0021(10) 0.0062(9)
    C9 0.0410(15) 0.0332(14) 0.0485(17) 0.0066(12) 0.0019(12) -0.0069(12)
    C10 0.0525(16) 0.0427(15) 0.0310(14) -0.0119(13) -0.0006(12) 0.0028(11)
    C11 0.0228(11) 0.0278(11) 0.0189(10) 0.0037(9) 0.0008(8) 0.0024(8)
    C12 0.0302(12) 0.0232(11) 0.0332(13) 0.0023(9) 0.0050(10) 0.0002(9)
    C13 0.0252(11) 0.0268(12) 0.0351(13) 0.0001(9) 0.0052(9) 0.0028(10)
    C14 0.0370(14) 0.0301(13) 0.0459(16) 0.0013(11) 0.0087(12) 0.0065(11)
    C15 0.0353(14) 0.0404(16) 0.0510(17) 0.0019(12) 0.0071(12) 0.0169(13)
    C16 0.0603(19) 0.0421(16) 0.0335(15) -0.0066(13) 0.0147(13) -0.0108(11)
    C17 0.0259(13) 0.0651(19) 0.0339(15) -0.0097(12) 0.0085(11) -0.0077(13)
_geom_special_details
;
 All esds (except the esd in the dihedral angle between two l.s. planes)
 are estimated using the full covariance matrix.  The cell esds are taken
 into account individually in the estimation of esds in distances, angles
 and torsion angles; correlations between esds in cell parameters are only
 used when they are defined by crystal symmetry.  An approximate (isotropic)
 treatment of cell esds is used for estimating esds involving l.s. planes.
;
loop_
    _geom_bond_atom_site_label_1
    _geom_bond_atom_site_label_2
    _geom_bond_site_symmetry_2
    _geom_bond_distance
    _geom_bond_publ_flag
    O2 N1 . 1.219(3) yes
    O3 N2 . 1.217(3) yes
    O5 C4 . 1.363(3) yes
    O5 C16 . 1.448(3) yes
    O8 C11 . 1.220(3) yes
    O6 C5 . 1.351(3) yes
    O6 C17 . 1.438(3) yes
    O7 C11 . 1.367(3) yes
    O7 C7 . 1.447(2) yes
    N1 O1 . 1.222(3) yes
    N1 C2 . 1.469(3) yes
    N2 O4 . 1.220(3) yes
    N2 C3 . 1.473(3) yes
    N3 C11 . 1.332(3) yes
    N3 C12 . 1.455(3) yes
    N3 H3 . 0.78(3) ?
    C1 C6 . 1.402(3) ?
    C1 C2 . 1.383(3) ?
    C1 C7 . 1.517(3) yes
    C3 C2 . 1.394(3) ?
    C4 C3 . 1.374(3) ?
    C4 C5 . 1.416(3) ?
    C6 H6 . 0.9300 ?
    C6 C5 . 1.382(3) ?
    C7 H7 . 0.9800 ?
    C8 H8 . 0.9800 ?
    C8 C7 . 1.529(3) yes
    C8 C9 . 1.525(4) yes
    C8 C10 . 1.518(4) yes
    C9 H9A . 0.9600 ?
    C9 H9B . 0.9600 ?
    C9 H9C . 0.9600 ?
    C10 H10A . 0.9600 ?
    C10 H10B . 0.9600 ?
    C10 H10C . 0.9600 ?
    C12 H12A . 0.9700 ?
    C12 H12B . 0.9700 ?
    C12 C13 . 1.513(3) ?
    C13 H13A . 0.9700 ?
    C13 H13B . 0.9700 ?
    C13 C14 . 1.524(3) ?
    C14 H14A . 0.9700 ?
    C14 H14B . 0.9700 ?
    C14 C15 . 1.508(4) ?
    C15 H15A . 0.9600 ?
    C15 H15B . 0.9600 ?
    C15 H15C . 0.9600 ?
    C16 H16A . 0.9600 ?
    C16 H16B . 0.9600 ?
    C16 H16C . 0.9600 ?
    C17 H17A . 0.9600 ?
    C17 H17B . 0.9600 ?
    C17 H17C . 0.9600 ?
loop_
    _geom_angle_atom_site_label_1
    _geom_angle_atom_site_label_2
    _geom_angle_atom_site_label_3
    _geom_angle_site_symmetry_1
    _geom_angle_site_symmetry_3
    _geom_angle
    _geom_angle_publ_flag
    O1 N1 C2 . . 116.3(3) ?
    O2 N1 O1 . . 125.6(2) yes
    O2 N1 C2 . . 118.1(2) ?
    O3 N2 O4 . . 125.4(2) yes
    O3 N2 C3 . . 117.5(2) ?
    O4 N2 C3 . . 117.1(2) ?
    O5 C4 C3 . . 120.13(19) ?
    O5 C4 C5 . . 122.0(2) ?
    O5 C16 H16A . . 109.5 ?
    O5 C16 H16B . . 109.5 ?
    O5 C16 H16C . . 109.5 ?
    O6 C5 C4 . . 114.47(19) ?
    O6 C5 C6 . . 125.36(19) ?
    O6 C17 H17A . . 109.5 ?
    O6 C17 H17B . . 109.5 ?
    O6 C17 H17C . . 109.5 ?
    O7 C7 C1 . . 108.12(17) ?
    O7 C7 C8 . . 108.20(18) ?
    O7 C7 H7 . . 108.7 ?
    O8 C11 O7 . . 123.68(19) ?
    O8 C11 N3 . . 126.3(2) ?
    N3 C12 H12A . . 108.8 ?
    N3 C12 H12B . . 108.8 ?
    N3 C12 C13 . . 113.99(19) ?
    N3 C11 O7 . . 110.05(18) ?
    C1 C6 H6 . . 119.0 ?
    C1 C2 N1 . . 120.0(2) yes
    C1 C2 C3 . . 121.2(2) ?
    C1 C7 C8 . . 114.22(18) ?
    C1 C7 H7 . . 108.7 ?
    C2 C3 N2 . . 119.8(2) ?
    C2 C1 C6 . . 117.2(2) ?
    C2 C1 C7 . . 122.5(2) ?
    C3 C4 C5 . . 117.5(2) ?
    C3 C2 N1 . . 118.75(19) ?
    C4 O5 C16 . . 115.31(19) yes
    C4 C3 N2 . . 118.2(2) yes
    C4 C3 C2 . . 121.9(2) ?
    C5 O6 C17 . . 117.76(18) yes
    C5 C6 C1 . . 121.93(19) ?
    C5 C6 H6 . . 119.0 ?
    C6 C1 C7 . . 120.26(19) ?
    C6 C5 C4 . . 120.2(2) ?
    C7 C8 H8 . . 107.3 ?
    C8 C7 H7 . . 108.7 ?
    C8 C9 H9A . . 109.5 ?
    C8 C9 H9B . . 109.5 ?
    C8 C9 H9C . . 109.5 ?
    C8 C10 H10A . . 109.5 ?
    C8 C10 H10B . . 109.5 ?
    C8 C10 H10C . . 109.5 ?
    C9 C8 H8 . . 107.3 ?
    C9 C8 C7 . . 113.8(2) ?
    C10 C8 H8 . . 107.3 ?
    C10 C8 C7 . . 110.0(2) ?
    C10 C8 C9 . . 110.8(2) ?
    C11 O7 C7 . . 115.47(17) yes
    C11 N3 C12 . . 122.75(19) yes
    C11 N3 H3 . . 114.4(19) ?
    C12 N3 H3 . . 122.3(19) ?
    C12 C13 H13A . . 109.3 ?
    C12 C13 H13B . . 109.3 ?
    C12 C13 C14 . . 111.8(2) ?
    C13 C12 H12A . . 108.8 ?
    C13 C12 H12B . . 108.8 ?
    C13 C14 H14A . . 109.0 ?
    C13 C14 H14B . . 109.0 ?
    C14 C13 H13A . . 109.3 ?
    C14 C13 H13B . . 109.3 ?
    C14 C15 H15A . . 109.5 ?
    C14 C15 H15B . . 109.5 ?
    C14 C15 H15C . . 109.5 ?
    C15 C14 C13 . . 112.9(2) ?
    C15 C14 H14A . . 109.0 ?
    C15 C14 H14B . . 109.0 ?
    H9A C9 H9B . . 109.5 ?
    H9A C9 H9C . . 109.5 ?
    H9B C9 H9C . . 109.5 ?
    H10A C10 H10B . . 109.5 ?
    H10A C10 H10C . . 109.5 ?
    H10B C10 H10C . . 109.5 ?
    H12A C12 H12B . . 107.7 ?
    H13A C13 H13B . . 107.9 ?
    H14A C14 H14B . . 107.8 ?
    H15A C15 H15B . . 109.5 ?
    H15A C15 H15C . . 109.5 ?
    H15B C15 H15C . . 109.5 ?
    H16A C16 H16B . . 109.5 ?
    H16A C16 H16C . . 109.5 ?
    H16B C16 H16C . . 109.5 ?
    H17A C17 H17B . . 109.5 ?
    H17A C17 H17C . . 109.5 ?
    H17B C17 H17C . . 109.5 ?
loop_
    _geom_torsion_atom_site_label_1
    _geom_torsion_atom_site_label_2
    _geom_torsion_atom_site_label_3
    _geom_torsion_atom_site_label_4
    _geom_torsion_site_symmetry_1
    _geom_torsion_site_symmetry_2
    _geom_torsion_site_symmetry_3
    _geom_torsion_site_symmetry_4
    _geom_torsion
    _geom_torsion_publ_flag
    O1 N1 C2 C1 . . . . -122.5(2) yes
    O1 N1 C2 C3 . . . . 53.9(3) ?
    O2 N1 C2 C1 . . . . 56.9(3) yes
    O2 N1 C2 C3 . . . . -126.7(2) ?
    O3 N2 C3 C4 . . . . 56.7(3) ?
    O3 N2 C3 C2 . . . . -125.9(3) yes
    O4 N2 C3 C4 . . . . -123.5(2) ?
    O4 N2 C3 C2 . . . . 53.9(3) yes
    O5 C4 C3 N2 . . . . 8.2(3) ?
    O5 C4 C3 C2 . . . . -169.1(2) ?
    O5 C4 C5 O6 . . . . -8.0(3) yes
    O5 C4 C5 C6 . . . . 170.6(2) ?
    N2 C3 C2 N1 . . . . 4.4(3) yes
    N2 C3 C2 C1 . . . . -179.3(2) ?
    N3 C12 C13 C14 . . . . -178.41(19) ?
    C1 C6 C5 O6 . . . . 177.1(2) ?
    C1 C6 C5 C4 . . . . -1.4(3) ?
    C2 C1 C7 O7 . . . . 142.3(2) ?
    C2 C1 C7 C8 . . . . -97.2(3) ?
    C2 C1 C6 C5 . . . . 3.6(3) ?
    C3 C4 C5 O6 . . . . 178.9(2) ?
    C3 C4 C5 C6 . . . . -2.5(3) ?
    C4 C3 C2 N1 . . . . -178.3(2) ?
    C4 C3 C2 C1 . . . . -2.0(3) ?
    C5 C4 C3 N2 . . . . -178.5(2) ?
    C5 C4 C3 C2 . . . . 4.2(3) ?
    C6 C1 C2 N1 . . . . 174.4(2) ?
    C6 C1 C2 C3 . . . . -1.9(3) ?
    C6 C1 C7 O7 . . . . -36.3(3) ?
    C6 C1 C7 C8 . . . . 84.2(2) ?
    C7 O7 C11 O8 . . . . -15.0(3) ?
    C7 O7 C11 N3 . . . . 165.85(18) ?
    C7 C1 C6 C5 . . . . -177.8(2) ?
    C7 C1 C2 N1 . . . . -4.3(3) yes
    C7 C1 C2 C3 . . . . 179.4(2) ?
    C9 C8 C7 O7 . . . . 58.3(3) ?
    C9 C8 C7 C1 . . . . -62.1(3) ?
    C10 C8 C7 O7 . . . . -66.6(2) ?
    C10 C8 C7 C1 . . . . 172.9(2) ?
    C11 O7 C7 C1 . . . . -86.6(2) ?
    C11 O7 C7 C8 . . . . 149.19(18) ?
    C11 N3 C12 C13 . . . . -106.4(2) ?
    C12 N3 C11 O7 . . . . 176.03(19) ?
    C12 N3 C11 O8 . . . . -3.1(4) ?
    C12 C13 C14 C15 . . . . -178.9(2) ?
    C16 O5 C4 C3 . . . . -110.7(2) yes
    C16 O5 C4 C5 . . . . 76.3(3) ?
    C17 O6 C5 C4 . . . . 172.5(2) yes
    C17 O6 C5 C6 . . . . -6.0(3) ?
loop_
    _geom_hbond_atom_site_label_D
    _geom_hbond_atom_site_label_H
    _geom_hbond_atom_site_label_A
    _geom_hbond_site_symmetry_A
    _geom_hbond_distance_DH
    _geom_hbond_distance_HA
    _geom_hbond_distance_DA
    _geom_hbond_angle_DHA
    _geom_hbond_publ_flag
    N3 H3 O8 2_565 0.78(3) 2.26(3) 3.042(3) 176(3) yes
_shelx_space_group_comment
;
The symmetry employed for this shelxl refinement is uniquely defined
by the following loop, which should always be used as a source of
symmetry information in preference to the above space-group names.
They are only intended as comments.
;
_shelx_estimated_absorpt_T_min     ?
_shelx_estimated_absorpt_T_max     ?
_shelx_hkl_file
;
 -14   0   4    1.23    5.71
 -14  -1   5    0.22    5.91
 -14  -2   4   10.28    7.36
 -14  -3   5   50.62   16.08
 -13   0  -3   -0.06    4.82
 -13   0  -3   -1.33    5.53
 -13   0  -1    3.34    6.83
 -13   0   1   -1.42    4.58
 -13   0   3   10.10    7.47
 -13   0   5    2.19    5.04
 -13   0   5   -7.91    6.51
 -13   0   7    0.55    5.33
 -13   1  -4   14.24    7.26
 -13  -1  -4   28.06    8.68
 -13  -1  -4   23.70    8.75
 -13   1  -4   20.85    8.26
 -13   1  -2   20.63    8.33
 -13  -1  -2    7.42    6.41
 -13  -1   0   33.82    9.82
 -13   1   0   33.35    9.63
 -13   1   2   13.98    7.79
 -13  -1   2   10.98    6.66
 -13  -1   4   10.26    5.70
 -13  -1   4    2.88    4.59
 -13   1   4    6.62    6.54
 -13   1   6   16.99    8.22
 -13  -1   6   30.41    9.32
 -13   1   6   41.02   10.97
 -13  -1   6   31.59    9.68
 -13   2  -3  114.14   16.50
 -13  -2  -3   79.87   13.00
 -13  -2  -3   85.02   13.64
 -13   2  -1    9.96    7.61
 -13  -2  -1    3.59    5.01
 -13  -2   1   98.95   14.87
 -13   2   1  103.17   15.78
 -13  -2   3   35.97   10.36
 -13   2   3   19.46    8.15
 -13  -2   5   84.38   13.48
 -13   2   5   77.17   14.30
 -13  -2   5   79.50   14.02
 -13  -2   7   18.02    8.49
 -13  -3  -4   49.25   11.51
 -13   3  -4   68.79   13.15
 -13  -3  -4   47.96   10.73
 -13   3  -4   59.38   12.46
 -13   3  -2   15.29    7.73
 -13  -3  -2   36.53    9.54
 -13  -3  -2   32.08    8.49
 -13   3   0    7.82    6.72
 -13  -3   0   -1.45    5.11
 -13  -3   2  132.52   17.74
 -13   3   2  138.91   18.32
 -13   3   4   -2.40    4.88
 -13  -3   4    4.03    5.13
 -13  -3   4   -1.12    5.91
 -13  -3   6   42.18    9.85
 -13   3   6   68.34   13.24
 -13   4  -3   32.42    9.43
 -13  -4  -3   53.64   11.41
 -13  -4  -3   59.54   12.45
 -13   4  -1   45.30   10.64
 -13  -4  -1   70.60   12.76
 -13   4   1    7.87    5.70
 -13  -4   1    5.76    5.62
 -13   4   3   18.32    8.00
 -13  -4   3    7.10    6.45
 -13  -4   5   42.75   10.34
 -13  -4   5   69.02   11.91
 -13   4   5   59.56   13.13
 -13  -4   7   23.22    8.26
 -13   5  -4   23.24    9.66
 -13  -5  -4   19.94    8.25
 -13  -5  -2    2.19    5.15
 -13   5  -2   -0.40    5.36
 -13  -5  -2    4.57    5.43
 -13  -5   0   25.17    7.98
 -13   5   0   24.85    9.65
 -13  -5   2   40.73   10.34
 -13   5   2   23.56    9.12
 -13  -5   4   30.76    8.94
 -13   5   4   31.24   10.47
 -13  -5   6   10.90    6.07
 -13   6  -3   59.62   13.03
 -13  -6  -3   79.24   13.48
 -13  -6  -3   93.05   14.49
 -13   6  -1   23.07    8.75
 -13  -6  -1   13.43    7.60
 -13   6   1   49.38   11.83
 -13  -6   1   47.89   10.80
 -13  -6   3   27.34    8.73
 -13   6   3   16.47    7.83
 -13  -6   7   37.28   10.07
 -13  -7  -2   27.90    8.69
 -13  -7  -2   14.41    7.37
 -13   7  -2   26.94   10.60
 -13   7   0   22.86    9.22
 -13  -7   0   27.24    8.00
 -13   7   2   42.96   11.18
 -13  -7   2   18.27    8.19
 -13  -8  -3   45.29   10.72
 -13  -8  -1    1.03    5.08
 -13  -8  -1    3.58    5.17
 -13  -8   1   23.63    8.83
 -13  -9  -2   31.10    9.51
 -12   0  -4   21.43    7.88
 -12   0  -4   12.58    6.72
 -12   0  -2   62.19   11.72
 -12   0  -2   33.98    7.85
 -12   0   0    9.97    6.16
 -12   0   2  176.43   19.02
 -12   0   4    1.81    4.38
 -12   0   6   56.09   11.29
 -12   0   6   61.49   11.49
 -12   0   8   78.12   13.71
 -12   0   8   34.47    9.96
 -12   1  -5    6.21    5.34
 -12   1  -5    9.54    7.19
 -12  -1  -5   20.20    8.24
 -12  -1  -3    6.57    5.63
 -12   1  -3   -3.08    4.31
 -12   1  -3   -2.45    5.69
 -12  -1  -3    5.04    5.19
 -12   1  -1   13.59    6.71
 -12  -1  -1    7.21    6.45
 -12   1  -1    9.87    5.20
 -12  -1  -1    8.05    4.36
 -12   1   1   30.16    9.01
 -12  -1   1   25.61    8.04
 -12   1   3   27.63    8.59
 -12  -1   3   17.27    7.04
 -12  -1   5   25.29    8.17
 -12  -1   5   29.32    8.19
 -12   1   5   19.85    7.56
 -12   1   7   17.28    7.34
 -12  -1   7   27.71    8.67
 -12   1   7   32.58    9.16
 -12  -1   7   23.81    8.13
 -12  -1   9   17.84    7.65
 -12   1   9    9.99    6.59
 -12   2  -4   26.53    8.46
 -12  -2  -4   34.86    8.59
 -12  -2  -4   35.81    9.40
 -12   2  -4   35.73    9.14
 -12  -2  -2   24.52    8.15
 -12  -2  -2   25.67    7.64
 -12   2  -2   14.91    5.53
 -12   2  -2   14.40    6.95
 -12  -2   0    1.23    4.36
 -12  -2   0    5.46    4.44
 -12   2   0    1.13    5.68
 -12   2   2    6.73    5.63
 -12  -2   2   14.88    6.87
 -12  -2   4    4.39    4.74
 -12  -2   4   -1.88    4.69
 -12   2   4    2.30    4.88
 -12  -2   6   -7.52    6.31
 -12   2   6   13.23    7.55
 -12   2   6   -2.44    4.96
 -12  -2   6   -5.45    5.68
 -12   2   8   41.40   11.21
 -12  -2   8   37.03    9.82
 -12  -2   8   21.70    8.33
 -12   2   8   28.68    9.78
 -12   3  -5   20.08    8.25
 -12   3  -5    9.74    5.88
 -12  -3  -5    8.59    6.35
 -12   3  -3    8.21    6.27
 -12  -3  -3   30.13    8.27
 -12  -3  -3   27.86    8.11
 -12   3  -3   24.97    7.89
 -12   3  -1   23.48    8.47
 -12  -3  -1   13.86    7.07
 -12  -3  -1   23.58    6.84
 -12  -3   1   46.09   10.17
 -12   3   1   30.39    8.96
 -12  -3   3    9.35    5.62
 -12   3   3    6.76    5.18
 -12  -3   3   10.51    5.78
 -12  -3   5    7.57    5.99
 -12   3   5    9.89    5.61
 -12  -3   5   14.68    6.25
 -12  -3   7   33.18    8.86
 -12   3   7   52.92   11.84
 -12   3   7   25.65    9.80
 -12  -3   7   26.51    8.40
 -12  -3   9    7.47    6.33
 -12   3   9    3.39    5.95
 -12   4  -4   10.14    6.17
 -12  -4  -4   15.04    8.13
 -12  -4  -4   24.36    8.14
 -12   4  -4   18.17    7.21
 -12  -4  -2   11.78    6.03
 -12   4  -2    5.91    5.68
 -12  -4  -2   -3.95    3.93
 -12   4  -2    3.29    3.99
 -12  -4   0   83.68   11.32
 -12  -4   0   88.92   13.70
 -12   4   0   55.23   10.70
 -12  -4   2   40.57    9.58
 -12   4   2   50.09   10.80
 -12  -4   4    6.47    5.28
 -12   4   4    3.17    5.30
 -12  -4   4    6.09    5.21
 -12  -4   6   24.05    8.20
 -12  -4   6   15.43    6.95
 -12   4   6   29.56    9.29
 -12  -4   8   40.26   10.34
 -12   4   8   27.75    9.15
 -12  -4   8   26.56    8.97
 -12   5  -5    3.03    5.88
 -12  -5  -5   10.58    6.80
 -12   5  -5    2.68    5.25
 -12  -5  -3    0.17    4.34
 -12  -5  -3   -2.76    4.61
 -12   5  -3    5.42    5.91
 -12   5  -3    3.05    5.00
 -12   5  -1   21.37    8.61
 -12  -5  -1   15.78    6.88
 -12  -5  -1   25.50    7.62
 -12  -5   1   48.91   10.41
 -12   5   1   52.81   11.55
 -12  -5   3   27.48    7.18
 -12  -5   3   14.09    6.43
 -12   5   3   28.39    9.03
 -12  -5   5   88.96   12.76
 -12  -5   5   87.52   14.02
 -12   5   5   89.91   14.54
 -12  -5   7   35.76    9.83
 -12  -5   7   20.77    7.31
 -12   5   7   26.69    8.49
 -12   5   7   40.77   11.01
 -12  -5   9   38.43   10.97
 -12   5   9   13.41    7.63
 -12   6  -4    5.17    5.59
 -12   6  -4   -2.74    5.36
 -12  -6  -4   -1.78    5.21
 -12  -6  -4   -4.90    6.67
 -12  -6  -2    2.15    4.85
 -12  -6  -2   -1.10    4.52
 -12   6  -2    8.71    6.09
 -12  -6   0    3.25    3.60
 -12   6   0   12.58    7.12
 -12  -6   0    2.94    4.46
 -12   6   2    8.05    6.28
 -12  -6   2   13.94    6.13
 -12   6   4    3.04    5.48
 -12  -6   4   13.38    5.40
 -12  -6   4    8.84    6.02
 -12  -6   6   16.53    6.87
 -12  -6   6   19.48    6.69
 -12   6   6   17.20    7.98
 -12  -6   8    0.19    6.09
 -12  -6   8   15.54    7.48
 -12   6   8    7.02    5.96
 -12   7  -5    6.76    6.82
 -12   7  -5    6.52    6.22
 -12  -7  -3   23.49    8.18
 -12   7  -3   20.57    7.44
 -12  -7  -3   19.16    7.71
 -12   7  -3   26.12    9.16
 -12   7  -1    4.73    6.34
 -12  -7  -1    9.51    6.44
 -12  -7  -1    8.05    5.57
 -12   7   1   10.14    5.93
 -12  -7   1    6.47    5.96
 -12   7   3    2.99    5.37
 -12  -7   3    0.02    4.52
 -12   7   5    7.70    6.64
 -12  -7   5   -3.46    4.91
 -12  -7   5    1.90    4.22
 -12   7   7   13.74    7.53
 -12  -7   7    7.84    5.72
 -12  -7   7   14.77    7.14
 -12   8  -4   89.86   13.98
 -12   8  -4   57.85   12.65
 -12  -8  -4   78.35   13.85
 -12  -8  -4   78.48   12.75
 -12   8  -2    3.87    5.33
 -12  -8  -2   -1.00    4.25
 -12  -8  -2    4.36    5.29
 -12   8   0   82.65   14.47
 -12  -8   0   66.59   12.16
 -12  -8   2   24.78    8.17
 -12   8   2   30.03    9.81
 -12  -8   4   29.63    9.06
 -12   8   4   54.10   11.68
 -12  -8   6   17.98    6.92
 -12   8   6    8.26    7.07
 -12  -8   6   15.54    7.06
 -12   8   8   14.58    7.97
 -12  -8   8   13.74    6.12
 -12   9  -5   -2.50    5.77
 -12  -9  -3   23.32    8.42
 -12   9  -3   24.21    9.43
 -12  -9  -3    5.95    4.82
 -12  -9  -1   21.69    7.48
 -12   9  -1   18.25    7.55
 -12  -9  -1    7.06    5.64
 -12   9   1   21.41    9.54
 -12  -9   1    8.42    5.63
 -12  -9   3   18.22    7.75
 -12   9   3   15.71    8.13
 -12   9   5   32.09    9.76
 -12  -9   5   21.79    7.71
 -12   9   7    7.31    6.31
 -12  -9   7    6.04    5.35
 -12 -10  -4   51.86   10.58
 -12  10  -4   26.41    8.58
 -12  10  -4   22.80    9.16
 -12 -10  -2    4.88    6.08
 -12  10  -2   -2.24    6.31
 -12 -10  -2   10.39    6.58
 -12 -10   0    6.41    5.48
 -12  10   0    6.37    6.71
 -12 -10   2   20.73    7.37
 -12  10   2   18.23    7.85
 -12  10   4    5.97    6.29
 -12 -10   4   17.04    6.59
 -12  10   6   14.49    8.18
 -12 -10   6    3.41    5.46
 -12  11  -3   17.84    8.39
 -12 -11  -3   26.88    8.29
 -12 -11  -3   15.56    7.71
 -12  11  -1   11.27    7.28
 -12 -11  -1   11.93    6.54
 -12  11   1   -1.97    5.71
 -12 -11   1    3.85    4.74
 -12 -11   3   11.24    7.06
 -12  11   3    2.75    6.56
 -12  11   5   15.89    8.58
 -12 -11   5   12.82    6.71
 -12 -12  -4   39.22    9.57
 -12 -12  -2   16.36    6.81
 -12  12  -2    9.93    7.27
 -12 -12   0    2.52    5.59
 -12  12   0    3.75    5.95
 -12 -12   2   14.86    7.20
 -12  12   2   20.65    9.53
 -11   0  -7   -3.53    6.40
 -11   0  -5    3.42    4.37
 -11   0  -5    1.83    4.31
 -11   0  -3    0.65    3.61
 -11   0  -3   -1.45    3.40
 -11   0  -1    2.10    3.41
 -11   0  -1    1.26    4.25
 -11   0   1   -2.34    2.96
 -11   0   1    2.17    4.56
 -11   0   3   -0.82    3.87
 -11   0   5    7.44    5.51
 -11   0   5    1.20    4.71
 -11   0   7   -3.32    5.55
 -11   0   7    5.72    5.88
 -11   0   9   -4.03    5.66
 -11   0   9   -3.45    5.18
 -11   1  -6   15.94    6.82
 -11  -1  -6   21.69    8.04
 -11   1  -4   32.99    8.42
 -11  -1  -4   34.46    7.69
 -11  -1  -4   35.28    8.61
 -11   1  -4   34.67    8.80
 -11   1  -2   16.09    5.83
 -11   1  -2    6.22    5.03
 -11  -1  -2   11.95    5.53
 -11  -1  -2    6.25    4.80
 -11   1   0   23.09    5.49
 -11  -1   0   35.93    8.33
 -11  -1   0   35.64    6.98
 -11   1   0   26.57    7.99
 -11  -1   2   19.73    6.54
 -11   1   2   15.96    6.20
 -11   1   4   43.49    9.23
 -11  -1   4   47.17   10.08
 -11  -1   6    8.58    5.13
 -11   1   6   20.26    7.68
 -11   1   6   15.11    6.62
 -11  -1   6   14.70    6.39
 -11   1   8   40.99   10.23
 -11  -1   8   72.27   12.28
 -11  -1   8   60.95   11.33
 -11   1   8   58.83   11.25
 -11   1  10   51.21   11.07
 -11  -1  10   63.24   11.98
 -11   2  -7   30.13    9.68
 -11  -2  -5    3.90    5.16
 -11   2  -5    5.32    5.29
 -11   2  -5    2.18    4.73
 -11  -2  -5    0.44    3.88
 -11   2  -3    6.61    4.55
 -11  -2  -3    2.77    3.85
 -11   2  -3    7.43    5.47
 -11  -2  -3    3.50    4.81
 -11   2  -1   25.07    6.67
 -11  -2  -1   15.52    5.85
 -11   2  -1   24.73    7.51
 -11  -2  -1   23.08    7.08
 -11  -2   1   10.98    6.26
 -11  -2   1   13.02    4.57
 -11  -2   3   53.10   10.04
 -11   2   3   38.96    9.06
 -11  -2   5  170.48   17.52
 -11  -2   5  207.12   17.96
 -11   2   5  168.58   17.63
 -11   2   7   -4.57    5.06
 -11  -2   7   -0.88    3.76
 -11   2   7    0.17    4.65
 -11  -2   7   -4.78    4.96
 -11   2   9   23.40    7.69
 -11   2   9   37.28   10.42
 -11  -2   9   18.81    6.64
 -11  -2   9   27.79    8.96
 -11  -3  -6   20.29    8.07
 -11   3  -6   25.07    8.81
 -11  -3  -4    6.82    5.05
 -11   3  -4   -0.30    4.05
 -11  -3  -4   -1.65    3.95
 -11   3  -4   -0.37    4.13
 -11   3  -2   16.10    6.48
 -11   3  -2   21.56    6.70
 -11  -3  -2   22.68    7.05
 -11  -3  -2   32.68    7.61
 -11  -3   0   70.71   11.24
 -11   3   0   74.76    9.35
 -11   3   0   77.28   12.46
 -11  -3   0   77.54    9.98
 -11   3   2   42.05    9.54
 -11  -3   2   62.45   10.94
 -11   3   4   54.37   10.12
 -11  -3   4   49.40    9.95
 -11  -3   4   49.73    8.97
 -11  -3   6   11.00    6.28
 -11   3   6   21.87    7.81
 -11  -3   6   15.65    6.36
 -11   3   8   70.31   12.29
 -11  -3   8   66.11   11.48
 -11  -3   8   69.02   11.87
 -11   3   8   57.83   12.32
 -11  -3  10   68.33   12.07
 -11   3  10  100.33   14.82
 -11   4  -7    3.48    6.25
 -11   4  -5   11.25    6.03
 -11  -4  -5    7.39    5.69
 -11   4  -5   12.92    5.92
 -11  -4  -5    3.23    4.12
 -11  -4  -3    9.94    5.46
 -11  -4  -3   13.59    6.02
 -11   4  -3   20.50    7.18
 -11   4  -3   17.18    6.42
 -11   4  -1    5.77    4.42
 -11  -4  -1    8.72    3.87
 -11  -4  -1   19.32    6.82
 -11   4  -1    6.53    3.37
 -11  -4   1   21.37    5.74
 -11  -4   1   13.05    6.20
 -11   4   1   26.28    7.52
 -11  -4   3   32.03    8.16
 -11  -4   3   29.08    6.74
 -11   4   3   32.71    8.41
 -11   4   5   43.58    9.68
 -11  -4   5   52.19   10.52
 -11  -4   5   51.41    9.46
 -11  -4   7   41.56    9.40
 -11   4   7   36.52    9.30
 -11   4   7   29.85    9.36
 -11  -4   7   36.37    8.81
 -11   4   9   -2.22    6.15
 -11  -4   9   11.69    6.17
 -11   4   9   24.97    8.28
 -11  -4   9   14.12    6.45
 -11   5  -6    0.07    5.98
 -11  -5  -6    5.12    6.39
 -11  -5  -4   18.70    6.83
 -11   5  -4    8.97    4.90
 -11  -5  -4    6.11    5.14
 -11   5  -4   10.69    5.54
 -11  -5  -2   39.48    8.42
 -11   5  -2   46.40    8.90
 -11  -5  -2   59.07   10.44
 -11   5  -2   40.70    9.38
 -11  -5   0   25.74    6.78
 -11  -5   0   16.10    6.54
 -11   5   0   19.26    5.17
 -11   5   0   35.16    9.40
 -11   5   2   11.60    6.37
 -11  -5   2   25.55    6.41
 -11  -5   2   21.75    7.08
 -11  -5   4   -1.14    4.06
 -11  -5   4    4.11    4.68
 -11   5   4    7.40    5.21
 -11   5   6  108.00   15.26
 -11  -5   6  114.53   14.84
 -11  -5   6  106.15   13.50
 -11  -5   8    1.14    5.05
 -11  -5   8    9.67    5.77
 -11   5   8    0.71    5.84
 -11   5   8    4.34    5.06
 -11   5  10   17.98    8.16
 -11  -5  10   12.63    6.70
 -11   6  -5   15.32    6.98
 -11  -6  -5   16.77    6.70
 -11   6  -5   34.65    9.32
 -11  -6  -5   27.10    7.19
 -11  -6  -3    6.98    5.88
 -11   6  -3    9.39    5.70
 -11  -6  -3   -1.28    3.53
 -11   6  -3    8.23    5.68
 -11  -6  -1   42.08    8.57
 -11   6  -1   36.33    9.16
 -11   6  -1   31.88    6.94
 -11  -6  -1   42.24    8.95
 -11  -6   1   81.53   12.00
 -11  -6   1   56.86    8.29
 -11   6   1   79.56   13.00
 -11  -6   3    4.34    3.80
 -11  -6   3    8.79    4.69
 -11   6   3    1.93    4.31
 -11  -6   5   16.27    6.17
 -11   6   5    9.36    6.50
 -11  -6   5   25.01    7.22
 -11   6   7   16.58    7.37
 -11  -6   7   28.45    7.88
 -11  -6   7   26.79    7.84
 -11   6   9    3.70    5.65
 -11  -6   9    6.94    5.59
 -11  -6   9   -0.02    4.36
 -11  -7  -6   18.62    7.53
 -11   7  -6   15.57    9.94
 -11   7  -4   24.63    8.45
 -11   7  -4   23.65    7.24
 -11  -7  -4   12.75    6.03
 -11  -7  -4   14.64    6.09
 -11   7  -2   16.44    7.24
 -11   7  -2   16.86    5.84
 -11  -7  -2   27.29    7.60
 -11  -7  -2   32.83    8.14
 -11  -7   0   27.87    6.62
 -11  -7   0   31.58    8.06
 -11   7   0   33.47    8.78
 -11   7   2   44.92   10.09
 -11  -7   2   37.11    8.75
 -11  -7   2   30.21    6.43
 -11  -7   4   11.82    5.77
 -11  -7   4    7.24    4.53
 -11   7   4   12.36    6.99
 -11   7   6   34.65    9.45
 -11  -7   6   34.65    8.84
 -11  -7   6   24.60    6.72
 -11  -7   8   55.64   10.81
 -11   7   8   47.03   11.07
 -11  -7   8   61.64   11.47
 -11   7   8   29.61    8.95
 -11   7  10  112.76   15.94
 -11  -7  10  154.31   17.41
 -11   8  -5    7.36    5.94
 -11  -8  -5    2.63    4.89
 -11  -8  -5    2.77    5.75
 -11   8  -5    5.40    6.72
 -11   8  -3    6.25    4.79
 -11  -8  -3   19.04    6.43
 -11  -8  -3   12.83    6.62
 -11   8  -3   24.90    7.91
 -11   8  -1   38.47    9.56
 -11   8  -1   37.32    7.91
 -11  -8  -1   50.58    9.65
 -11  -8  -1   37.37    8.44
 -11   8   1   61.36   11.62
 -11  -8   1   42.46    8.96
 -11  -8   3   18.26    5.87
 -11  -8   3    6.59    5.33
 -11   8   3   19.01    7.57
 -11  -8   5   55.74    9.04
 -11   8   5   55.57   11.19
 -11  -8   5   69.51   12.08
 -11  -8   7    2.90    3.99
 -11   8   7   12.64    7.18
 -11  -8   7    2.60    4.69
 -11  -8   9   12.80    5.86
 -11  -8   9   22.24    7.99
 -11   8   9    7.74    6.06
 -11   9  -6   13.58    8.59
 -11  -9  -4    3.19    4.95
 -11   9  -4    3.58    5.79
 -11   9  -4    5.16    5.10
 -11  -9  -4   18.32    7.50
 -11   9  -2    4.95    4.99
 -11   9  -2    0.39    4.88
 -11  -9  -2    0.02    4.09
 -11  -9  -2   -3.06    4.48
 -11   9   0    1.15    4.97
 -11  -9   0    1.83    4.50
 -11  -9   2   33.87    8.31
 -11   9   2   49.21   10.87
 -11   9   4    4.24    4.90
 -11  -9   4   15.66    6.91
 -11  -9   4    4.54    4.03
 -11  -9   6   42.43    8.99
 -11   9   6   43.37   10.47
 -11  -9   6   50.01    9.21
 -11   9   8    4.56    5.27
 -11  -9   8    6.70    5.64
 -11   9   8    1.77    5.08
 -11  -9   8    0.51    4.36
 -11  -9  10    6.88    5.61
 -11 -10  -5    7.55    6.82
 -11  10  -5    2.01    5.40
 -11  10  -5   -2.99    6.20
 -11 -10  -3   27.03    8.00
 -11 -10  -3   36.78    8.55
 -11  10  -3   41.42   10.51
 -11  10  -3   24.07    7.20
 -11 -10  -1   16.99    6.57
 -11 -10  -1   19.65    6.48
 -11  10  -1   11.61    6.72
 -11  10   1   38.16    9.63
 -11 -10   1   67.12   11.36
 -11 -10   3    8.93    5.02
 -11  10   3   12.83    6.81
 -11 -10   5   14.01    6.51
 -11  10   5   22.38    7.88
 -11  10   7   15.43    7.56
 -11 -10   7   41.62    9.98
 -11 -10   7   24.37    7.15
 -11  10   9   12.05    7.36
 -11 -10   9   16.38    7.27
 -11 -10   9   11.68    6.46
 -11  11  -4   11.67    6.86
 -11  11  -4   11.61    7.13
 -11 -11  -4   13.67    7.26
 -11 -11  -4   18.05    6.63
 -11 -11  -2   75.49   11.98
 -11  11  -2   65.70   12.84
 -11  11  -2   48.21    9.69
 -11 -11  -2   58.90   10.98
 -11  11   0   13.39    6.75
 -11 -11   0    4.97    5.11
 -11  11   2   25.93    8.87
 -11 -11   2   24.58    7.99
 -11 -11   4   10.48    5.92
 -11  11   4    9.53    6.75
 -11  11   6   51.92   11.80
 -11 -11   6   58.21   11.13
 -11 -11   8   25.48    8.35
 -11 -11   8   36.62    8.75
 -11  11   8   27.38   10.14
 -11  12  -5   42.95   11.13
 -11  12  -5   26.78    9.22
 -11  12  -3    8.12    7.51
 -11 -12  -3    5.26    5.69
 -11  12  -3    0.53    4.20
 -11 -12  -3    8.68    6.37
 -11 -12  -1    8.57    5.59
 -11  12  -1    2.28    6.25
 -11  12   1    7.52    5.57
 -11 -12   1   28.10    8.00
 -11 -12   3   10.99    6.05
 -11  12   3   11.13    6.79
 -11 -12   5   37.74    9.10
 -11  12   5   28.71    8.93
 -11  12   7   -0.66    6.11
 -11 -12   7   -8.47    6.07
 -11  13  -4   39.43   10.25
 -11 -13  -4   21.74    7.64
 -11  13  -4   36.66   10.71
 -11 -13  -4   35.95   10.68
 -11  13  -2   34.83    9.88
 -11 -13  -2   22.99    7.63
 -11  13   0   83.35   14.10
 -11 -13   0   56.84   11.37
 -11  13   2   47.32   11.32
 -11 -13   2   60.80   11.19
 -11 -13   4    7.61    5.47
 -11  13   4    9.18    6.19
 -11  13   6   47.03   11.76
 -11 -13   6   41.62    9.78
 -11  14  -5   -2.91    7.61
 -11  14  -3   25.66    9.31
 -11 -14  -3   35.18    8.58
 -11 -14  -1   14.94    6.70
 -11  14  -1   -0.47    5.86
 -11  14   1   10.96    7.28
 -11 -14   1   25.36    8.26
 -11 -14   3   17.87    6.88
 -11  14   3   15.83    7.41
 -11 -14   5   70.84   12.25
 -11  14   5   71.92   13.87
 -11 -15  -4    7.98    6.38
 -11 -15  -2   14.55    7.27
 -11  15  -2    1.25    6.63
 -11 -15   0   -1.99    4.30
 -11  15   0    7.66    8.17
 -11 -15   2   35.21    8.99
 -11  15   2   59.55   13.15
 -11 -15   4    3.72    4.71
 -11  15   4   14.88    8.75
 -11 -16  -1   23.13    7.75
 -11 -16   1    2.42    4.94
 -10   0  -8   14.86    8.13
 -10   0  -6    1.02    4.28
 -10   0  -4   40.59    8.57
 -10   0  -4   16.37    5.82
 -10   0  -2  239.91   19.25
 -10   0  -2  201.39   16.41
 -10   0   0   35.97    6.24
 -10   0   0   65.23   10.54
 -10   0   2  101.46    8.67
 -10   0   2   82.68   11.48
 -10   0   4  122.33   14.34
 -10   0   6    2.22    4.31
 -10   0   6    8.94    5.17
 -10   0   8    4.16    5.52
 -10   0   8    0.56    3.56
 -10   0  10   57.59   10.55
 -10   0  10   50.27   10.95
 -10  -1  -7   57.01   12.73
 -10   1  -7   54.15   11.58
 -10   1  -5   17.33    6.44
 -10  -1  -5   12.35    6.06
 -10  -1  -5   10.95    6.18
 -10   1  -5    3.69    4.38
 -10   1  -3    4.76    4.11
 -10   1  -3   14.19    6.00
 -10  -1  -3    2.50    3.58
 -10  -1  -3    7.16    4.75
 -10   1  -1   49.01    7.88
 -10  -1  -1   75.58   10.96
 -10  -1  -1   42.40    7.67
 -10   1  -1   61.63   10.13
 -10  -1   1  174.49   12.80
 -10   1   1  167.51   16.32
 -10   1   1  192.06   12.94
 -10  -1   1  198.32   17.31
 -10   1   3  145.02   15.09
 -10  -1   3  103.64   12.89
 -10  -1   5   40.04    8.32
 -10  -1   5   48.12    8.74
 -10   1   5   40.11    9.05
 -10  -1   7   50.77    9.07
 -10   1   7   59.78   11.04
 -10  -1   7   50.40    9.99
 -10   1   7   49.15    9.77
 -10  -1   9   20.24    7.54
 -10   1   9   28.69    7.76
 -10   1   9   14.51    6.63
 -10  -1   9   14.09    6.39
 -10   2  -8   10.32    6.72
 -10  -2  -8   10.28    6.48
 -10  -2  -6   15.75    7.66
 -10   2  -6    1.15    4.59
 -10   2  -6    3.49    4.01
 -10  -2  -4   91.77   12.44
 -10   2  -4   59.26    9.92
 -10   2  -4   80.82   11.81
 -10  -2  -4   85.39   11.48
 -10   2  -2   69.14   10.87
 -10   2  -2   82.46   10.65
 -10  -2  -2   79.51   11.06
 -10  -2  -2   82.08   10.64
 -10   2   0    4.27    4.10
 -10   2   0    7.10    3.55
 -10  -2   0   11.48    4.39
 -10  -2   0   -2.00    4.09
 -10   2   2    5.71    2.73
 -10   2   2   14.74    6.32
 -10  -2   2    5.01    2.80
 -10  -2   2   18.57    6.29
 -10  -2   4    4.28    4.26
 -10   2   4    8.56    5.19
 -10  -2   6   39.82    8.17
 -10   2   6   29.80    7.76
 -10   2   6   37.76    8.63
 -10  -2   6   36.73    8.08
 -10  -2   8   23.99    7.08
 -10   2   8    8.87    5.43
 -10   2   8   30.16    8.01
 -10  -2   8   12.57    6.11
 -10  -2  10    2.19    5.36
 -10  -2  10    1.36    4.62
 -10   2  10   -5.81    5.83
 -10   2  10    0.66    4.66
 -10  -3  -7    5.01    7.12
 -10   3  -7   -1.81    5.72
 -10  -3  -5   38.50    9.53
 -10   3  -5   25.02    7.43
 -10  -3  -5   43.33    8.25
 -10   3  -5   22.34    6.83
 -10   3  -3   76.74   10.72
 -10  -3  -3   71.82   10.65
 -10  -3  -3   71.82   10.75
 -10   3  -3   56.49    9.54
 -10   3  -1   56.91   10.20
 -10  -3  -1   48.87    8.86
 -10   3  -1   43.15    7.39
 -10  -3  -1   53.40    8.36
 -10  -3   1  120.23   11.05
 -10   3   1  105.92   13.41
 -10   3   1   99.82    9.30
 -10  -3   1  109.79   12.98
 -10   3   3   32.25    7.64
 -10  -3   3   28.58    7.04
 -10  -3   5   77.20   11.40
 -10   3   5   65.98   11.01
 -10  -3   5   77.70   10.77
 -10  -3   7   13.78    5.74
 -10   3   7    6.96    5.55
 -10  -3   7   10.97    5.49
 -10   3   7    7.85    5.10
 -10   3   9    4.13    5.51
 -10  -3   9   -4.55    4.75
 -10  -3   9   -3.41    3.77
 -10   3   9    1.02    4.11
 -10   4  -8   -0.84    5.61
 -10  -4  -6   86.93   13.40
 -10   4  -6  107.86   15.09
 -10   4  -6  100.73   13.44
 -10   4  -4   28.28    8.08
 -10  -4  -4   28.94    8.04
 -10  -4  -4   31.93    7.13
 -10   4  -4   22.10    6.95
 -10  -4  -2    6.20    4.33
 -10   4  -2    7.73    4.69
 -10   4  -2   -0.89    2.96
 -10  -4  -2    4.85    4.06
 -10  -4   0   99.22   11.04
 -10   4   0   77.24    8.98
 -10   4   0   91.87   13.02
 -10  -4   0   78.01   11.02
 -10  -4   2   18.28    6.22
 -10   4   2    5.92    4.47
 -10  -4   4   -3.50    3.85
 -10   4   4    0.14    3.81
 -10  -4   4   -0.01    3.42
 -10  -4   6   23.45    7.16
 -10  -4   6   27.17    7.61
 -10   4   6   14.88    6.35
 -10  -4   8   25.95    7.46
 -10   4   8   16.52    6.02
 -10  -4   8   18.41    6.24
 -10   4   8   24.52    8.43
 -10   4  10  101.44   15.49
 -10  -4  10   93.72   13.95
 -10   4  10   83.18   12.67
 -10  -4  10  103.92   13.74
 -10  -5  -7   10.41    7.07
 -10   5  -7    6.22    5.35
 -10   5  -5   71.82   12.74
 -10   5  -5   51.35    9.74
 -10  -5  -5   70.41   10.30
 -10  -5  -5   67.93   11.68
 -10  -5  -3   56.45    9.58
 -10   5  -3   68.53   10.74
 -10   5  -3   45.02    9.28
 -10  -5  -3   60.19   10.16
 -10  -5  -1  112.16   12.21
 -10   5  -1  119.80   14.30
 -10  -5  -1  142.71   14.76
 -10   5  -1  126.46   12.42
 -10   5   1   29.60    5.37
 -10   5   1   26.31    7.58
 -10  -5   1   32.53    6.48
 -10  -5   1   26.15    6.82
 -10  -5   3   89.52   12.29
 -10   5   3   88.03   12.72
 -10  -5   3   94.46   10.81
 -10  -5   5   73.07   10.33
 -10   5   5   82.15   12.75
 -10  -5   5   57.62   10.37
 -10   5   7   56.97   10.79
 -10   5   7   54.52   10.48
 -10  -5   7   42.41    8.89
 -10  -5   7   33.81    7.50
 -10   5   9    3.13    4.70
 -10   5   9   11.08    6.41
 -10  -5   9    6.01    6.92
 -10  -5   9    4.31    4.57
 -10  -6  -6   27.27    8.81
 -10   6  -6   24.25    7.96
 -10   6  -6   14.16    6.88
 -10   6  -4   -1.55    5.30
 -10   6  -4    6.29    4.71
 -10  -6  -4    7.61    4.69
 -10  -6  -4   15.54    6.15
 -10  -6  -2    0.07    3.21
 -10   6  -2    4.97    4.30
 -10  -6  -2    3.39    3.80
 -10  -6   0   47.86    9.07
 -10   6   0   55.96   10.24
 -10  -6   0   51.00    8.20
 -10   6   0   50.95    7.68
 -10  -6   2  119.29   11.28
 -10   6   2  145.61   16.03
 -10  -6   2  120.28   13.73
 -10  -6   4  124.96   12.41
 -10   6   4  120.30   14.92
 -10  -6   4  146.21   15.26
 -10   6   6    5.77    5.05
 -10  -6   6    1.47    3.96
 -10  -6   6    3.32    4.38
 -10  -6   8  108.46   13.80
 -10   6   8  106.85   14.50
 -10   6   8   96.63   14.14
 -10  -6   8  143.66   15.72
 -10   6  10   12.61    6.58
 -10  -6  10    8.43    6.57
 -10  -6  10    5.86    5.31
 -10   6  10   18.59    8.52
 -10   7  -7    9.51    6.46
 -10  -7  -7   30.53    9.55
 -10  -7  -5   27.03    9.18
 -10  -7  -5   28.94    6.89
 -10   7  -5   31.99    8.63
 -10   7  -5   27.15    8.20
 -10   7  -3   74.63   11.80
 -10   7  -3   61.85    9.97
 -10  -7  -3   73.13   11.26
 -10  -7  -3   73.08   10.58
 -10   7  -1  214.35   19.29
 -10  -7  -1  167.94   15.94
 -10   7  -1  186.20   15.18
 -10  -7  -1  153.71   14.80
 -10  -7   1    2.77    3.64
 -10  -7   1    5.21    3.29
 -10   7   1    9.29    3.34
 -10   7   1   11.84    6.40
 -10   7   3   16.76    6.29
 -10  -7   3   31.11    6.34
 -10  -7   3   29.83    7.12
 -10  -7   5    8.70    4.33
 -10   7   5   24.38    7.67
 -10  -7   5   12.92    5.10
 -10  -7   7   63.86   11.07
 -10   7   7   57.98   10.52
 -10  -7   7   82.51   11.34
 -10   7   9   28.67    7.96
 -10  -7   9   43.49    9.80
 -10   7   9   35.78   10.61
 -10  -7   9   39.59    8.79
 -10  -8  -6   53.63   11.78
 -10   8  -6   53.37   11.24
 -10  -8  -4   23.75    7.64
 -10   8  -4    9.26    5.25
 -10   8  -4   27.50    8.48
 -10  -8  -4   11.03    4.99
 -10   8  -2   63.53   11.50
 -10  -8  -2   64.12   10.49
 -10  -8  -2   73.57   11.04
 -10   8  -2   63.18    9.91
 -10  -8   0   24.76    6.81
 -10   8   0   28.05    6.26
 -10  -8   0   19.40    5.81
 -10   8   0   40.42    9.21
 -10  -8   2  213.87   14.47
 -10   8   2  227.85   20.36
 -10  -8   2  230.82   19.03
 -10   8   4   13.97    6.23
 -10  -8   4   10.04    4.80
 -10  -8   4   19.81    5.32
 -10   8   6    6.49    5.00
 -10  -8   6   17.44    5.91
 -10  -8   6    8.49    4.96
 -10   8   8    6.64    6.15
 -10  -8   8    9.54    6.00
 -10  -8   8   -2.43    5.19
 -10   8   8    0.07    4.98
 -10   8  10  105.47   14.93
 -10  -8  10  111.65   15.13
 -10   9  -7    5.88    5.86
 -10   9  -5   32.97    8.69
 -10  -9  -5   49.79   10.95
 -10  -9  -5   39.31    8.19
 -10   9  -5   47.12   10.33
 -10   9  -3   32.27    8.12
 -10  -9  -3   16.97    5.26
 -10   9  -3   20.24    6.95
 -10   9  -1   40.32    7.66
 -10   9  -1   44.33    9.26
 -10  -9  -1   54.43    9.45
 -10  -9  -1   29.49    7.36
 -10   9   1   -0.45    4.09
 -10  -9   1    4.08    3.80
 -10  -9   3   41.66    6.79
 -10   9   3   39.14    9.45
 -10  -9   5    8.94    4.19
 -10   9   5    7.44    6.02
 -10  -9   5   10.32    5.16
 -10   9   7   65.15   12.05
 -10  -9   7   42.43    8.40
 -10  -9   7   55.49    9.83
 -10   9   9    1.19    5.87
 -10  -9   9   -1.76    4.53
 -10  -9   9    1.53    4.60
 -10   9   9    6.26    6.99
 -10 -10  -6   29.68    9.50
 -10  10  -6   20.48    8.14
 -10  10  -4   68.61   11.56
 -10 -10  -4   61.24    9.83
 -10  10  -4   64.16   11.34
 -10 -10  -4   85.97   13.23
 -10  10  -2   34.18    8.14
 -10 -10  -2   37.30    8.60
 -10  10  -2   31.34    7.74
 -10 -10  -2   30.44    7.40
 -10  10   0    0.96    2.74
 -10 -10   0   12.93    5.75
 -10  10   0    4.17    4.38
 -10  10   2   14.84    6.49
 -10 -10   2   24.92    6.96
 -10 -10   4   10.33    4.22
 -10  10   4   15.23    6.33
 -10 -10   4    2.28    4.24
 -10 -10   6   14.28    5.62
 -10 -10   6   18.60    6.06
 -10  10   6    6.72    4.60
 -10  10   8   14.35    7.79
 -10 -10   8    4.43    4.25
 -10 -10   8   12.52    6.57
 -10  10   8   10.83    6.76
 -10 -10  10   99.46   13.64
 -10 -10  10   83.73   13.26
 -10  11  -5   11.25    6.22
 -10  11  -5   22.56    7.70
 -10 -11  -5   17.20    7.86
 -10 -11  -5   25.00    6.68
 -10  11  -3   51.41    9.64
 -10 -11  -3   32.93    7.54
 -10 -11  -3   36.26    9.13
 -10  11  -3   53.97   10.61
 -10 -11  -1   33.67    7.76
 -10  11  -1   30.28    7.05
 -10  11  -1   26.19    7.63
 -10  11   1   23.03    7.21
 -10 -11   1   17.13    6.14
 -10 -11   3   58.06    9.88
 -10  11   3   68.61   11.72
 -10 -11   5   -0.37    2.93
 -10 -11   5    7.38    6.07
 -10  11   5    0.41    4.49
 -10  11   7   12.47    6.63
 -10 -11   7    9.07    5.02
 -10 -11   7   -1.88    4.56
 -10 -11   9   13.13    6.25
 -10  11   9    9.77    7.08
 -10 -11   9    9.49    5.77
 -10  12  -6   12.82    7.48
 -10 -12  -4    4.60    4.38
 -10 -12  -4   -5.06    6.34
 -10  12  -4    1.14    4.79
 -10  12  -4    6.12    5.43
 -10  12  -2   29.50    7.16
 -10 -12  -2   32.03    7.68
 -10  12  -2   40.35   10.02
 -10 -12  -2   22.82    7.60
 -10  12   0   23.36    8.10
 -10 -12   0   23.76    6.94
 -10 -12   2  106.36   13.47
 -10  12   2   77.23   12.66
 -10 -12   4   15.70    6.12
 -10  12   4   16.28    7.12
 -10 -12   6   37.10    8.45
 -10  12   6   55.75   11.15
 -10 -12   6   60.58    8.93
 -10 -12   8   50.76    9.96
 -10 -12   8   61.41   10.72
 -10  12   8   67.03   13.41
 -10 -12  10   91.79   13.75
 -10  13  -5   15.99    8.06
 -10 -13  -5   18.57    6.37
 -10  13  -5   12.25    7.28
 -10 -13  -5    6.83    6.12
 -10  13  -3   49.20   10.25
 -10 -13  -3   38.23    8.25
 -10  13  -3   50.55   10.82
 -10 -13  -3   19.72    7.32
 -10  13  -1    8.83    5.01
 -10  13  -1   24.17    7.42
 -10 -13  -1   31.41    7.68
 -10 -13   1    9.21    4.36
 -10  13   1    8.59    6.09
 -10  13   3   70.58   12.51
 -10 -13   3   52.54    9.71
 -10  13   5   34.49    9.35
 -10 -13   5   33.95    8.68
 -10  13   7    0.67    5.46
 -10 -13   7    5.22    5.20
 -10  13   9   -0.38    5.95
 -10 -13   9    6.65    5.11
 -10 -13   9   -1.70    4.37
 -10  14  -4   24.35    8.40
 -10 -14  -4   12.81    6.80
 -10  14  -4   16.67    7.69
 -10 -14  -4   37.25    8.86
 -10 -14  -2    5.86    4.71
 -10  14  -2   -2.74    6.14
 -10  14  -2   -0.96    4.85
 -10  14   0    2.35    5.15
 -10 -14   0   10.84    5.66
 -10  14   2  107.30   16.05
 -10 -14   2  107.65   13.64
 -10 -14   4   44.29    9.43
 -10  14   4   76.40   13.36
 -10 -14   6   57.31   10.84
 -10  14   6   39.82   10.50
 -10  14   8   40.97   11.38
 -10 -14   8   45.40   10.31
 -10  15  -5   -5.26    5.79
 -10  15  -5   -0.54    6.19
 -10  15  -3   10.68    6.03
 -10 -15  -3    8.76    5.24
 -10  15  -3    8.37    5.96
 -10  15  -1   13.49    6.74
 -10 -15  -1    2.75    4.64
 -10  15   1    9.75    7.99
 -10 -15   1   14.91    7.02
 -10 -15   3   34.16    8.39
 -10  15   3   41.18   11.07
 -10  15   5    7.65    6.49
 -10 -15   5   15.04    6.45
 -10 -15   7    6.26    5.20
 -10  15   7    2.33    5.20
 -10  16  -4   -0.51    5.22
 -10  16  -4    3.39    6.26
 -10 -16  -4   -0.17    4.58
 -10  16  -2    1.14    6.36
 -10  16  -2    4.65    5.87
 -10 -16  -2    8.44    5.37
 -10  16   0   16.05    7.98
 -10 -16   0    5.45    4.81
 -10 -16   2   50.69   10.11
 -10  16   2   57.55   12.36
 -10  16   4   10.61    6.95
 -10 -16   4   16.71    6.67
 -10 -16   6   22.98    7.56
 -10  16   6    8.81    5.84
 -10  17  -3   17.36    7.56
 -10  17  -3    9.20    7.26
 -10 -17  -3   30.56    8.18
 -10  17  -1    7.25    8.17
 -10 -17  -1   -4.19    5.22
 -10  17   1   -2.17    5.18
 -10 -17   1    3.57    4.83
 -10 -17   3   25.67    7.81
 -10  17   3   19.79    8.07
 -10 -17   5   19.12    7.78
 -10  17   5   21.69    9.92
 -10 -18  -4   -0.55    5.01
 -10  18  -4    6.09    7.17
 -10 -18  -2   12.61    6.39
 -10  18   0   17.16    9.65
 -10 -18   0    7.48    5.61
 -10  18   2   48.81   11.78
 -10 -18   2   62.25   11.48
  -9   0  -9   -4.85    5.72
  -9   0  -7    7.26    6.14
  -9   0  -5    1.21    3.88
  -9   0  -5    4.99    4.11
  -9   0  -3   -0.15    3.58
  -9   0  -3   -4.66    3.54
  -9   0  -1   -3.23    3.45
  -9   0  -1    1.49    4.73
  -9   0   1   -2.56    3.67
  -9   0   1   -0.17    1.87
  -9   0   3    3.21    3.96
  -9   0   5   -4.46    4.57
  -9   0   7   -0.91    3.98
  -9   0   7    0.83    3.12
  -9   0   9    0.41    3.96
  -9   0   9   -1.23    3.82
  -9   0  11   -0.74    4.90
  -9   1  -8   21.95    9.28
  -9  -1  -8   10.58    6.53
  -9   1  -6    6.19    5.64
  -9  -1  -6   17.41    5.78
  -9   1  -6   12.76    5.05
  -9  -1  -6   20.95    6.92
  -9   1  -4   -1.20    3.55
  -9  -1  -4    3.28    3.90
  -9   1  -4    7.06    4.32
  -9  -1  -4    6.29    4.32
  -9  -1  -2    4.83    2.84
  -9  -1  -2    2.00    3.56
  -9   1  -2    5.46    3.81
  -9   1  -2    3.79    2.91
  -9   1   0    2.79    2.27
  -9   1   0    3.81    4.15
  -9  -1   0    3.80    3.10
  -9  -1   0    4.69    4.32
  -9   1   2   91.20    7.64
  -9  -1   2   86.70   11.24
  -9  -1   2   75.25    7.23
  -9   1   2   77.86   10.74
  -9   1   4  175.92   15.87
  -9  -1   4  190.30   16.41
  -9  -1   6   10.45    4.94
  -9   1   6   15.81    5.99
  -9   1   6   16.25    5.68
  -9  -1   6   22.09    6.65
  -9   1   8   59.97   10.83
  -9  -1   8   64.46   10.08
  -9   1   8   73.00   10.79
  -9  -1   8   59.14   10.41
  -9   1  10   17.60    7.27
  -9   1  10   14.35    5.63
  -9  -1  10   17.37    6.17
  -9  -1  10   23.02    7.97
  -9  -2  -9   11.32    7.23
  -9   2  -9    4.26    6.84
  -9   2  -7   54.64   11.24
  -9  -2  -7   35.13    8.91
  -9   2  -5   14.77    5.99
  -9  -2  -5   11.96    4.93
  -9   2  -5   10.45    5.25
  -9  -2  -5   11.25    5.19
  -9  -2  -3  144.81   14.06
  -9   2  -3  112.07   12.39
  -9  -2  -3  125.47   12.74
  -9   2  -3  144.99   14.18
  -9   2  -1   75.10   10.62
  -9  -2  -1   82.31    9.64
  -9  -2  -1   95.97   11.35
  -9   2  -1   93.69   10.16
  -9   2   1    4.44    4.44
  -9  -2   1    8.11    3.97
  -9  -2   1    1.08    2.06
  -9   2   1    6.89    3.24
  -9   2   3  810.68   18.35
  -9   2   3  873.00   35.21
  -9  -2   3  887.36   34.33
  -9  -2   5   25.11    6.39
  -9   2   5   14.52    4.82
  -9  -2   5   11.92    4.43
  -9  -2   7  235.97   18.78
  -9   2   7  202.54   18.24
  -9  -2   7  190.15   16.84
  -9   2   7  198.24   17.33
  -9   2   9   58.16   11.14
  -9  -2   9   33.96    8.66
  -9  -2   9   42.48    8.36
  -9   2   9   33.32    7.73
  -9  -2  11   23.16    8.18
  -9   2  11   17.64    7.43
  -9   3  -8    8.19    6.62
  -9  -3  -8   10.20    7.87
  -9   3  -6   16.32    7.12
  -9  -3  -6   14.96    6.16
  -9  -3  -6   11.84    4.85
  -9   3  -6    6.15    4.00
  -9  -3  -4    1.81    2.97
  -9   3  -4    0.32    4.21
  -9   3  -4    4.84    4.44
  -9  -3  -4   -0.03    2.93
  -9   3  -2  193.59   16.76
  -9  -3  -2  174.99   14.91
  -9  -3  -2  193.05   15.61
  -9   3  -2  184.16   14.89
  -9  -3   0   53.62    8.48
  -9   3   0   57.28    7.56
  -9  -3   0   67.67    8.46
  -9   3   0   67.03   10.27
  -9  -3   2  196.08   16.51
  -9  -3   2  194.42   12.39
  -9   3   2  221.31   18.09
  -9   3   2  200.10   10.75
  -9  -3   4  125.43   12.33
  -9   3   4  110.07   13.07
  -9  -3   4  111.25   12.47
  -9   3   6   94.79   12.21
  -9  -3   6  101.57   12.20
  -9  -3   6  101.75   12.05
  -9   3   8   12.26    5.34
  -9   3   8   17.40    6.60
  -9  -3   8   14.49    5.87
  -9  -3   8    8.46    5.24
  -9   3  10   34.28    9.33
  -9  -3  10   43.15   10.13
  -9   3  10   30.11    7.67
  -9  -3  10   35.73    7.92
  -9   4  -9   11.42    8.28
  -9  -4  -7   51.38   11.19
  -9   4  -7   37.70    9.74
  -9  -4  -5   -3.87    3.73
  -9   4  -5   -1.51    4.25
  -9   4  -5    3.91    4.47
  -9  -4  -5    5.55    4.72
  -9  -4  -3    9.30    4.38
  -9   4  -3   12.52    5.06
  -9  -4  -3    8.23    3.98
  -9   4  -3   20.86    6.09
  -9  -4  -1  110.91   11.66
  -9   4  -1  114.54   11.19
  -9  -4  -1  122.68   12.87
  -9   4  -1  155.27   15.05
  -9   4   1  320.84   21.59
  -9  -4   1  325.38   20.60
  -9  -4   1  270.63   15.78
  -9   4   1  296.51   15.08
  -9  -4   3  325.85   20.83
  -9  -4   3  312.98   18.36
  -9   4   3  316.95   21.60
  -9   4   3  323.44   10.61
  -9  -4   5   20.66    5.75
  -9   4   5   14.95    5.74
  -9  -4   5    9.31    5.09
  -9  -4   7   68.84   10.59
  -9   4   7   64.96   11.16
  -9  -4   7   79.09   10.84
  -9   4   7   95.96   12.56
  -9  -4   9   46.48   10.19
  -9   4   9   20.20    7.00
  -9  -4   9   27.08    6.86
  -9   4   9   51.35    9.66
  -9  -4  11   -0.02    4.60
  -9   4  11    1.25    4.71
  -9   5  -8   42.90   10.83
  -9  -5  -8   56.01   11.86
  -9  -5  -6    6.60    4.86
  -9  -5  -6    7.43    4.00
  -9   5  -6    3.40    4.08
  -9   5  -6    9.35    5.50
  -9  -5  -4   21.50    5.73
  -9   5  -4   23.86    6.65
  -9  -5  -4   20.25    6.26
  -9   5  -4   31.90    7.39
  -9  -5  -2    8.88    5.13
  -9  -5  -2    1.09    3.49
  -9   5  -2    1.43    2.83
  -9   5  -2    6.79    4.50
  -9   5   0   76.04   10.98
  -9   5   0   85.24    9.14
  -9  -5   0   80.15    9.57
  -9  -5   0   75.60   10.21
  -9   5   2   44.37    8.55
  -9  -5   2   55.93    9.28
  -9   5   2   66.62    6.66
  -9  -5   4   90.21   11.43
  -9  -5   4  107.29   11.17
  -9   5   4  101.88   12.70
  -9   5   6   30.70    7.03
  -9  -5   6   18.69    6.13
  -9  -5   6   18.58    5.47
  -9   5   8    0.08    4.42
  -9   5   8   11.98    6.15
  -9  -5   8    4.39    3.91
  -9  -5   8   14.84    6.00
  -9  -5  10   24.73    7.75
  -9   5  10   24.31    7.31
  -9  -5  10   13.34    5.62
  -9   5  10    6.43    5.43
  -9  -6  -7   34.88    9.48
  -9   6  -7   29.20    8.86
  -9  -6  -5   -0.64    3.96
  -9   6  -5   12.74    5.48
  -9   6  -5    4.77    4.58
  -9  -6  -5    7.54    4.37
  -9  -6  -3   36.90    7.21
  -9   6  -3   42.00    7.90
  -9   6  -3   28.07    7.20
  -9  -6  -3   35.53    7.56
  -9  -6  -1   61.78    9.39
  -9  -6  -1   67.93    9.41
  -9   6  -1   51.58    7.84
  -9   6  -1   77.58   11.25
  -9  -6   1  171.53   13.37
  -9  -6   1  157.89   14.66
  -9   6   1  135.93   10.59
  -9   6   1  168.99   16.01
  -9  -6   3   54.04    7.43
  -9   6   3   76.96   11.22
  -9  -6   3   66.32    9.95
  -9  -6   5   49.55    8.45
  -9  -6   5   25.45    5.97
  -9   6   5   36.78    8.16
  -9   6   7   31.35    8.19
  -9  -6   7   26.33    6.64
  -9  -6   7   18.37    6.31
  -9  -6   9   19.82    6.90
  -9  -6   9   23.66    6.81
  -9   6   9   14.22    6.62
  -9   6   9   14.08    6.48
  -9  -6  11   14.84    7.19
  -9   6  11   13.49    7.48
  -9  -7  -8    6.01    4.90
  -9   7  -8    3.73    6.37
  -9  -7  -6   33.15    8.48
  -9   7  -6   39.72    8.88
  -9  -7  -6   39.67    7.29
  -9   7  -6   33.54    8.77
  -9   7  -4   19.93    6.18
  -9  -7  -4   25.07    6.03
  -9  -7  -4   33.16    8.09
  -9   7  -4   19.62    6.62
  -9  -7  -2  371.72   22.46
  -9   7  -2  351.34   21.35
  -9   7  -2  405.16   24.74
  -9  -7  -2  412.72   23.14
  -9   7   0   48.69    9.02
  -9  -7   0   55.05    9.14
  -9  -7   0   51.59    8.17
  -9   7   0   49.01    7.13
  -9  -7   2  500.58   20.99
  -9   7   2  493.87   17.50
  -9  -7   2  567.32   27.73
  -9   7   2  512.76   27.92
  -9  -7   4   29.02    6.72
  -9   7   4   19.02    6.55
  -9  -7   4   16.02    4.61
  -9  -7   6   14.69    5.39
  -9   7   6   12.62    5.78
  -9  -7   6   26.74    6.28
  -9  -7   8    3.58    3.78
  -9  -7   8    4.27    3.56
  -9   7   8    5.59    5.51
  -9   7  10   20.59    7.51
  -9  -7  10    9.97    5.10
  -9  -7  10   26.48    8.14
  -9   7  10   12.98    5.99
  -9  -8  -7   30.85    8.97
  -9   8  -7   45.22   10.97
  -9   8  -5   43.42    9.69
  -9  -8  -5   28.16    7.80
  -9   8  -5   31.97    7.68
  -9  -8  -5   24.85    6.23
  -9  -8  -3   12.76    5.61
  -9   8  -3   24.77    6.56
  -9   8  -3   33.16    7.55
  -9  -8  -3   38.61    7.49
  -9  -8  -1   31.31    6.92
  -9  -8  -1   47.54    8.32
  -9   8  -1   33.69    6.62
  -9   8  -1   20.65    6.60
  -9   8   1    3.80    2.85
  -9   8   1    9.83    5.87
  -9  -8   1   -1.26    2.43
  -9  -8   1    4.59    4.35
  -9  -8   3  163.91   12.37
  -9   8   3  199.32   17.90
  -9  -8   3  216.79   17.38
  -9  -8   5    1.39    2.72
  -9  -8   5   -1.39    3.65
  -9   8   5   -0.45    3.35
  -9  -8   7    0.76    3.19
  -9   8   7    2.64    4.51
  -9  -8   7    0.70    3.63
  -9  -8   9    2.18    4.02
  -9   8   9    3.36    5.26
  -9   8   9   -1.32    4.31
  -9  -8   9    2.39    3.74
  -9  -8  11    2.17    4.60
  -9  -9  -8   32.13    9.73
  -9   9  -8   33.46   10.31
  -9   9  -6   10.42    5.55
  -9  -9  -6    7.78    5.58
  -9   9  -6    6.39    4.56
  -9   9  -4  104.49   13.37
  -9   9  -4  118.17   14.48
  -9  -9  -4  138.05   13.28
  -9  -9  -4  116.21   14.39
  -9   9  -2    6.07    3.60
  -9   9  -2    1.68    4.16
  -9  -9  -2   -2.55    3.53
  -9  -9  -2    0.22    3.28
  -9  -9   0   28.15    6.66
  -9  -9   0   27.37    6.84
  -9   9   0   19.45    6.43
  -9   9   0   29.95    6.18
  -9   9   2   56.70   10.06
  -9  -9   2   74.55   10.64
  -9   9   2   49.44    6.10
  -9  -9   2   47.07    6.41
  -9  -9   4  275.44   16.63
  -9  -9   4  315.37   21.26
  -9   9   4  262.50   21.00
  -9   9   6   36.62    8.66
  -9  -9   6   48.98    8.09
  -9  -9   6   40.24    8.24
  -9  -9   8    8.15    5.15
  -9   9   8   -0.40    4.88
  -9   9   8   13.72    6.70
  -9  -9   8    4.28    4.45
  -9   9  10   20.81    8.27
  -9  -9  10   16.73    6.93
  -9  -9  10    8.30    5.52
  -9   9  10   21.83    7.69
  -9 -10  -7   27.75    8.75
  -9  10  -7   13.91    7.86
  -9  10  -5   23.88    6.63
  -9  10  -5   30.08    8.08
  -9 -10  -5   30.82    6.83
  -9 -10  -5   34.98    9.60
  -9  10  -3   19.87    6.71
  -9 -10  -3   21.78    6.01
  -9 -10  -3   21.90    6.48
  -9  10  -3   22.64    7.58
  -9 -10  -1   -5.06    4.40
  -9  10  -1   -2.80    3.67
  -9 -10  -1    1.50    3.29
  -9  10  -1    2.00    3.10
  -9 -10   1  136.61   13.92
  -9  10   1  156.00   16.16
  -9  10   1  146.71   11.70
  -9  10   3  206.38   18.73
  -9 -10   3  199.50   13.18
  -9 -10   3  188.89   16.31
  -9 -10   5   91.68   11.64
  -9 -10   5   84.40    9.70
  -9  10   5   73.90   11.65
  -9 -10   7   71.86   10.23
  -9  10   7   44.90    9.58
  -9 -10   7   66.00   10.41
  -9  10   9   13.89    7.03
  -9  10   9   14.34    6.11
  -9 -10   9   11.96    6.06
  -9 -10   9   25.57    6.97
  -9 -11  -6   14.82    6.70
  -9  11  -6   17.31    6.73
  -9  11  -6   10.90    7.37
  -9 -11  -4   28.45    6.82
  -9  11  -4   24.60    7.39
  -9 -11  -4   22.60    7.78
  -9  11  -4   12.70    6.03
  -9  11  -2   17.52    6.28
  -9 -11  -2   19.75    6.48
  -9 -11  -2   18.71    5.69
  -9  11  -2    7.58    4.19
  -9  11   0   13.43    5.49
  -9  11   0   17.82    5.15
  -9 -11   0    7.91    4.17
  -9 -11   2   88.35   11.62
  -9  11   2  132.88   15.47
  -9  11   4    5.25    4.75
  -9 -11   4    5.02    3.43
  -9 -11   4   11.41    4.19
  -9  11   6   -2.18    4.26
  -9 -11   6    2.34    3.49
  -9 -11   6    7.22    5.26
  -9  11   8   49.93   10.26
  -9 -11   8   48.56    8.95
  -9 -11   8   45.85    9.05
  -9 -11  10   30.47    7.94
  -9  11  10   28.77    8.95
  -9  12  -7   -3.11    5.81
  -9 -12  -7    9.04    6.45
  -9 -12  -5   13.21    5.53
  -9 -12  -5   -0.20    4.03
  -9  12  -5   17.06    7.99
  -9  12  -5    9.71    6.75
  -9 -12  -3   29.25    6.95
  -9  12  -3   26.83    7.45
  -9 -12  -3   31.84    8.25
  -9  12  -3   34.92    8.53
  -9  12  -1   13.17    4.77
  -9  12  -1    8.14    4.65
  -9  12   1   36.04    6.44
  -9 -12   1   38.10    8.06
  -9  12   1   26.87    7.59
  -9 -12   3   11.50    4.75
  -9  12   3   23.04    7.28
  -9 -12   5   19.63    5.17
  -9  12   5   25.51    7.76
  -9 -12   5    8.55    4.45
  -9 -12   7   12.81    6.00
  -9 -12   7   12.82    5.58
  -9  12   7    7.26    7.05
  -9 -12   9    6.40    5.14
  -9  12   9   -0.97    5.59
  -9 -12   9   -3.24    4.28
  -9  12   9    5.69    5.47
  -9 -13  -6    3.42    5.18
  -9  13  -6   10.08    5.63
  -9  13  -6   19.63    7.68
  -9 -13  -4    6.03    5.64
  -9  13  -4    7.57    5.87
  -9 -13  -4    3.65    4.96
  -9  13  -4    6.12    5.52
  -9  13  -2   41.98    9.26
  -9 -13  -2   43.20    8.17
  -9  13  -2   35.34    7.93
  -9  13   0    8.72    5.54
  -9 -13   0   17.18    5.62
  -9  13   0   11.79    4.78
  -9  13   2   59.15   11.15
  -9 -13   2   78.78   11.42
  -9 -13   4  104.29   12.83
  -9  13   4  120.25   15.58
  -9 -13   6   45.14    8.82
  -9 -13   6   45.13    7.50
  -9  13   6   53.53   10.98
  -9 -13   8   19.51    7.14
  -9  13   8   15.36    7.15
  -9 -13   8   27.65    7.58
  -9 -13  10   37.46    9.13
  -9 -13  10   36.33    9.38
  -9 -14  -5   16.94    7.32
  -9  14  -5    5.94    5.21
  -9  14  -5   11.37    6.15
  -9 -14  -5    8.80    4.78
  -9  14  -3   14.52    6.06
  -9  14  -3   18.78    7.46
  -9 -14  -3    9.36    5.05
  -9 -14  -3   26.28    8.24
  -9  14  -1   24.43    6.72
  -9 -14  -1   12.49    5.18
  -9  14  -1    9.54    5.42
  -9 -14   1   33.69    7.68
  -9  14   1   17.89    6.67
  -9 -14   3  102.72   12.93
  -9  14   3  107.72   14.77
  -9 -14   5    6.35    5.29
  -9  14   5   24.65    8.12
  -9 -14   7   18.71    6.41
  -9 -14   7    9.13    4.65
  -9  14   7    2.95    4.99
  -9  14   9   17.16    8.07
  -9 -14   9   21.99    7.33
  -9 -14   9   12.43    6.05
  -9  14   9   12.73    7.56
  -9  15  -6    7.73    7.10
  -9  15  -6   -1.17    4.94
  -9 -15  -4   12.20    5.47
  -9  15  -4   15.23    6.91
  -9  15  -4   26.10    8.20
  -9 -15  -4    6.58    5.43
  -9 -15  -2   28.83    7.43
  -9  15  -2   15.93    6.96
  -9  15   0    9.57    4.48
  -9 -15   0   29.48    7.26
  -9  15   0   15.84    7.65
  -9  15   2   14.63    6.73
  -9 -15   2   12.17    5.61
  -9  15   4   15.71    6.89
  -9 -15   4   22.10    7.19
  -9 -15   6   15.96    6.25
  -9  15   6   28.80    8.60
  -9  15   8   14.10    7.49
  -9 -15   8   -3.94    5.13
  -9 -15   8    7.21    5.54
  -9  16  -5    2.03    5.05
  -9  16  -5    7.42    7.01
  -9 -16  -5    9.86    7.32
  -9 -16  -5    3.09    4.52
  -9 -16  -3   15.96    6.47
  -9  16  -3   24.78    8.03
  -9  16  -3   11.82    6.97
  -9  16  -1   67.98   10.56
  -9 -16  -1   68.83   11.00
  -9  16  -1   57.48   11.62
  -9 -16   1   15.53    6.16
  -9  16   1   15.70    6.63
  -9 -16   3   21.99    7.06
  -9  16   3   16.64    7.78
  -9  16   5   49.07   10.76
  -9 -16   5   45.29    9.34
  -9  16   7   34.11    9.62
  -9 -16   7   49.06   10.01
  -9  16   9   12.69    7.10
  -9 -16   9   16.04    6.94
  -9 -17  -4    3.90    3.93
  -9  17  -4    8.68    6.22
  -9  17  -4    0.83    5.56
  -9 -17  -2   24.22    7.23
  -9  17  -2    2.57    4.37
  -9  17  -2   21.13    8.34
  -9 -17   0   32.63    8.48
  -9  17   0   33.59    9.70
  -9 -17   2   16.27    5.88
  -9  17   2   12.15    6.29
  -9  17   4   18.56    7.38
  -9 -17   4   14.06    6.13
  -9 -17   6    1.75    4.89
  -9  17   6    5.70    6.34
  -9 -17   8    1.60    4.36
  -9  17   8    1.62    5.34
  -9  18  -5    2.17    6.63
  -9  18  -5   -2.43    6.28
  -9 -18  -3   -2.29    4.38
  -9  18  -3   -0.35    5.08
  -9  18  -3    6.16    6.38
  -9  18  -1   -1.20    6.38
  -9  18  -1    9.02    6.08
  -9 -18  -1    7.49    5.52
  -9 -18   1    5.13    4.93
  -9  18   1    2.42    5.77
  -9  18   3    7.35    5.76
  -9 -18   3    0.81    4.06
  -9  18   5    8.14    6.72
  -9 -18   5   11.81    5.94
  -9  18   7    7.97    6.41
  -9  19  -4    5.38    6.36
  -9  19  -4    3.23    5.65
  -9 -19  -4    5.86    5.95
  -9 -19  -2    8.60    6.19
  -9  19  -2    4.83    6.77
  -9  19  -2   12.15    6.29
  -9  19   0   21.67    7.76
  -9 -19   0    8.25    5.27
  -9  19   2    3.81    4.94
  -9 -19   2    9.14    5.95
  -9 -19   4   17.41    6.74
  -9  19   4   20.94    8.38
  -9  19   6    3.71    6.73
  -9  20  -3   19.11    8.41
  -9 -20  -3    8.95    5.88
  -9  20  -1   22.86    8.79
  -9 -20  -1    7.09    4.63
  -9  20   1   13.76    8.04
  -9 -20   1   20.29    7.64
  -9  20   3   13.43    7.45
  -8   0 -10   14.10    7.70
  -8   0  -8   13.43    6.37
  -8   0  -6    7.65    4.00
  -8   0  -6    2.84    3.34
  -8   0  -4   76.49    9.62
  -8   0  -4   53.24    8.63
  -8   0  -2   49.49    7.43
  -8   0  -2   55.35    8.14
  -8   0   0   10.25    3.72
  -8   0   0    7.11    3.81
  -8   0   2 1715.40   44.97
  -8   0   2 1731.20   30.65
  -8   0   4   69.39    9.56
  -8   0   6   89.36   11.34
  -8   0   6   70.07    9.97
  -8   0   8  398.75   24.62
  -8   0   8  342.74   20.79
  -8   0  10   18.42    6.51
  -8   0  10   14.11    5.58
  -8   0  12   43.83   10.54
  -8   1  -9   12.09    6.56
  -8  -1  -9   -0.78    5.25
  -8  -1  -7    3.07    4.60
  -8   1  -7   -0.36    4.27
  -8   1  -5   65.59   10.20
  -8  -1  -5   53.58    9.25
  -8  -1  -5   66.60    8.72
  -8   1  -5   62.16    8.33
  -8  -1  -3   11.87    4.73
  -8  -1  -3   17.45    5.26
  -8   1  -3   16.82    5.20
  -8   1  -3    7.55    3.80
  -8  -1  -1   22.41    4.95
  -8   1  -1   29.36    6.82
  -8   1  -1   32.86    5.93
  -8  -1  -1   25.76    5.63
  -8  -1   1  221.67   16.24
  -8   1   1  263.26   17.84
  -8  -1   1  222.74   12.63
  -8   1   1  241.13   12.64
  -8  -1   3  165.38   14.24
  -8   1   3  163.52   14.26
  -8  -1   5   97.23   11.51
  -8   1   5  116.40   12.43
  -8  -1   5   93.80   10.96
  -8   1   7  138.03   14.31
  -8  -1   7  116.03   13.12
  -8  -1   7  113.98   12.07
  -8   1   7  124.00   13.24
  -8  -1   9  140.70   15.32
  -8   1   9  111.52   13.75
  -8  -1   9  103.27   11.72
  -8   1   9  107.53   12.23
  -8  -1  11   75.80   12.15
  -8   1  11   84.59   13.05
  -8   2 -10    1.19    6.63
  -8  -2 -10   -1.51    5.92
  -8   2  -8    3.60    4.75
  -8  -2  -8    5.06    5.35
  -8   2  -6    0.01    3.12
  -8  -2  -6   -1.41    3.03
  -8   2  -6    2.46    4.21
  -8  -2  -6   -3.10    4.28
  -8   2  -4    4.12    3.28
  -8   2  -4    2.26    4.01
  -8  -2  -4   -0.76    2.63
  -8  -2  -4    1.71    3.65
  -8   2  -2   46.20    7.34
  -8  -2  -2   54.19    8.41
  -8  -2  -2   55.59    8.05
  -8   2  -2   42.53    7.51
  -8  -2   0   43.96    6.42
  -8   2   0   70.61    7.73
  -8   2   0   52.68    8.21
  -8  -2   0   71.65    9.17
  -8   2   2  188.94    9.77
  -8  -2   2  167.71   10.29
  -8   2   2  180.57   14.99
  -8  -2   4  182.20   14.09
  -8   2   4  188.20   15.81
  -8  -2   4  179.38   14.71
  -8  -2   6   71.30    9.60
  -8  -2   6   65.96    9.18
  -8   2   6   81.58   10.98
  -8   2   6   64.36   10.28
  -8  -2   8   32.46    7.39
  -8   2   8   43.96    7.98
  -8   2   8   37.72    8.30
  -8   2  10   16.79    6.98
  -8  -2  10   17.74    5.84
  -8   2  10    5.83    3.45
  -8  -2  10   13.13    5.94
  -8  -2  12   28.65    8.66
  -8   2  12   15.97    7.25
  -8  -3  -9   17.73    7.82
  -8   3  -9   25.59    8.61
  -8   3  -7   16.68    6.30
  -8  -3  -7   12.97    6.03
  -8   3  -5   38.58    7.20
  -8   3  -5   40.81    8.30
  -8  -3  -5   39.41    6.84
  -8  -3  -5   39.72    8.66
  -8   3  -3   38.92    7.50
  -8   3  -3   32.93    6.44
  -8  -3  -3   34.29    6.79
  -8  -3  -3   35.48    6.53
  -8  -3  -1   52.31    7.67
  -8   3  -1   45.29    6.59
  -8  -3  -1   64.45    9.23
  -8   3  -1   47.76    8.12
  -8   3   1   50.57    8.37
  -8  -3   1   50.79    8.14
  -8  -3   1   54.46    6.75
  -8   3   1   63.67    6.62
  -8   3   3  173.65    7.15
  -8  -3   3  171.03   14.56
  -8   3   3  190.50   15.64
  -8  -3   5   56.76    8.46
  -8   3   5   63.67    9.53
  -8  -3   5   47.62    7.84
  -8   3   7  102.93   11.85
  -8  -3   7  113.69   11.92
  -8   3   7   96.27   12.43
  -8  -3   7  132.69   13.30
  -8  -3   9    2.68    4.33
  -8   3   9    7.50    5.59
  -8  -3   9   -4.99    4.34
  -8   3   9   -0.84    3.28
  -8   3  11   -3.36    4.97
  -8  -3  11    0.34    4.39
  -8   4  -8   23.76    8.72
  -8  -4  -8   17.68    7.41
  -8   4  -6    8.59    4.86
  -8  -4  -6    7.27    4.03
  -8  -4  -6   12.97    4.00
  -8   4  -6   14.41    4.94
  -8   4  -4   18.79    6.05
  -8  -4  -4   20.64    5.36
  -8  -4  -4   10.28    4.82
  -8   4  -4   19.37    5.49
  -8  -4  -2   -1.30    3.22
  -8   4  -2    0.50    2.52
  -8  -4  -2    1.76    2.49
  -8   4  -2    3.44    3.29
  -8   4   0  108.29   11.92
  -8  -4   0   90.42    9.24
  -8  -4   0  104.83   10.90
  -8   4   0   99.77    9.26
  -8   4   2  691.65   18.67
  -8  -4   2  639.53   27.32
  -8  -4   4   35.19    6.84
  -8  -4   4   26.38    5.52
  -8   4   4   36.67    7.32
  -8  -4   6  140.13   13.31
  -8  -4   6  168.86   14.55
  -8  -4   8   85.77   10.69
  -8  -4   8  104.66   12.58
  -8   4   8   81.27   11.01
  -8   4  10   12.54    4.86
  -8   4  10   22.93    6.86
  -8  -4  10   16.96    5.50
  -8  -4  10   16.82    6.65
  -8  -4  12   19.04    7.75
  -8   4  12   14.90    7.20
  -8   5  -9    9.46    7.25
  -8  -5  -9   10.68    6.92
  -8   5  -7   24.24    7.18
  -8  -5  -7   32.74    8.77
  -8   5  -5   97.92   11.24
  -8  -5  -5   97.30   12.40
  -8  -5  -5   98.61   10.26
  -8   5  -5   92.15   12.41
  -8   5  -3    2.87    3.38
  -8   5  -3   -3.27    3.68
  -8  -5  -3    2.92    2.86
  -8  -5  -3    6.78    4.48
  -8  -5  -1   46.73    7.45
  -8   5  -1   34.64    6.05
  -8  -5  -1   54.01    8.41
  -8   5  -1   29.59    6.36
  -8  -5   1  495.52   20.83
  -8  -5   1  516.71   24.60
  -8   5   1  465.86   17.64
  -8   5   1  508.94   25.57
  -8  -5   3 1073.74   35.62
  -8   5   3 1067.40   37.57
  -8   5   3 1064.06   17.01
  -8  -5   3 1073.22   31.04
  -8  -5   5  159.18   14.05
  -8   5   5  183.61   15.83
  -8  -5   5  182.12   14.27
  -8   5   7  342.75   22.05
  -8  -5   7  380.85   21.85
  -8  -5   7  392.57   22.30
  -8   5   9   37.88    8.03
  -8  -5   9   28.37    6.77
  -8  -5   9   62.32   10.23
  -8   5   9   69.13   11.44
  -8  -5  11   79.98   12.69
  -8   5  11  116.73   16.04
  -8   6  -8   -1.04    5.02
  -8  -6  -8    8.23    5.83
  -8   6  -6   78.40   11.83
  -8  -6  -6   70.25   11.24
  -8  -6  -6   86.22    9.34
  -8   6  -6   69.58    9.36
  -8   6  -4   87.93   10.92
  -8  -6  -4   75.86   10.67
  -8  -6  -4   98.44   10.31
  -8   6  -4   63.29    9.78
  -8  -6  -2   33.78    7.01
  -8  -6  -2   56.60    8.25
  -8   6  -2   56.59    8.29
  -8   6  -2   51.92    8.61
  -8   6   0  292.35   19.49
  -8  -6   0  272.15   17.46
  -8   6   0  261.62   14.97
  -8  -6   0  290.74   17.02
  -8   6   2  277.70   12.33
  -8  -6   2  290.25   15.27
  -8   6   2  271.81   19.01
  -8  -6   2  283.65   18.33
  -8  -6   4  178.34   14.85
  -8  -6   4  181.44   13.19
  -8   6   4  158.85   14.73
  -8   6   6    8.03    4.17
  -8  -6   6   18.09    5.35
  -8  -6   6   15.85    5.24
  -8   6   8   23.00    7.26
  -8   6   8   30.36    7.61
  -8  -6   8   17.86    5.69
  -8  -6   8   14.52    5.31
  -8  -6  10   62.15   11.08
  -8  -6  10   72.22   10.08
  -8   6  10   87.69   13.19
  -8   6  10   71.46   10.76
  -8   7  -9    1.94    5.31
  -8  -7  -9   25.77    8.42
  -8   7  -7   42.98   10.28
  -8  -7  -7   46.48   10.52
  -8  -7  -5   18.64    4.52
  -8  -7  -5   17.42    5.73
  -8   7  -5   29.48    7.71
  -8   7  -5   28.53    7.33
  -8  -7  -3  120.01   13.04
  -8  -7  -3  128.69   12.08
  -8   7  -3  120.30   12.65
  -8   7  -3   99.95   11.65
  -8   7  -1   77.90   10.57
  -8  -7  -1   70.20    9.34
  -8  -7  -1   68.71    8.92
  -8   7  -1   76.52    9.08
  -8   7   1  203.85   12.08
  -8  -7   1  202.21   15.44
  -8   7   1  200.12   16.33
  -8  -7   1  170.73   10.93
  -8  -7   3  110.26   11.86
  -8  -7   3  113.09    9.86
  -8   7   3  113.80   12.73
  -8   7   3  111.79    6.29
  -8  -7   5   61.03    8.18
  -8   7   5   85.40   11.28
  -8  -7   5   62.12    8.87
  -8  -7   7   99.78   11.50
  -8  -7   7   70.56   10.01
  -8   7   7  109.59   13.22
  -8   7   9   27.36    7.29
  -8  -7   9   18.63    6.60
  -8   7   9   33.48    9.26
  -8  -7   9   27.76    6.79
  -8  -7  11   31.67    8.70
  -8   7  11   37.31    9.40
  -8  -8  -8   54.81   11.54
  -8   8  -8   36.89   10.04
  -8  -8  -6  134.35   11.86
  -8   8  -6  127.10   15.53
  -8  -8  -6  123.98   14.68
  -8   8  -6  123.13   12.99
  -8   8  -4   35.81    7.46
  -8   8  -4   28.73    7.23
  -8  -8  -4   28.64    6.97
  -8  -8  -4   41.87    7.02
  -8  -8  -2  654.38   27.18
  -8   8  -2  607.70   28.73
  -8  -8  -2  661.72   28.99
  -8   8  -2  575.38   26.28
  -8   8   0  238.28   18.24
  -8  -8   0  224.01   15.78
  -8   8   0  229.88   14.58
  -8  -8   0  242.99   11.75
  -8  -8   0  253.63   17.38
  -8   8   2  463.21   16.57
  -8  -8   2  544.92   25.66
  -8  -8   2  509.71   19.19
  -8   8   2  552.33   27.88
  -8  -8   4   80.53   10.36
  -8  -8   4   93.23    9.51
  -8   8   4  102.56   12.30
  -8   8   6  247.41   19.33
  -8  -8   6  260.65   18.07
  -8  -8   6  275.21   17.75
  -8   8   8   43.50    9.26
  -8   8   8   41.07    8.82
  -8  -8   8   37.11    8.06
  -8  -8   8   28.02    6.60
  -8   8  10    0.88    3.95
  -8  -8  10   -1.48    3.96
  -8   8  10   -2.19    5.89
  -8  -8  10   10.09    4.89
  -8   9  -9    3.43    6.29
  -8  -9  -9   10.34    7.46
  -8  -9  -7   28.76    8.55
  -8   9  -7   18.51    7.47
  -8   9  -5   63.51   10.60
  -8  -9  -5   53.81   10.02
  -8   9  -5   32.04    7.96
  -8  -9  -5   44.66    7.03
  -8   9  -3  199.66   16.81
  -8  -9  -3  201.69   15.26
  -8  -9  -3  196.71   16.73
  -8   9  -3  218.32   17.41
  -8   9  -1    9.58    4.64
  -8  -9  -1   11.83    2.64
  -8  -9  -1   10.55    4.01
  -8   9  -1   13.81    4.37
  -8  -9  -1    7.13    4.16
  -8   9   1  185.13   16.46
  -8  -9   1  198.25   10.86
  -8  -9   1  173.57   14.68
  -8   9   1  192.66   12.36
  -8  -9   3   43.98    6.37
  -8   9   3   40.51    8.15
  -8   9   3   40.03    4.68
  -8  -9   3   62.31    9.11
  -8  -9   5   28.40    6.53
  -8   9   5   19.07    6.20
  -8  -9   5   16.73    4.60
  -8  -9   7   -4.45    3.62
  -8  -9   7    3.06    3.84
  -8   9   7    1.37    4.35
  -8  -9   9   20.67    6.29
  -8   9   9   34.95    9.09
  -8  -9   9   43.52    8.60
  -8   9   9   24.26    7.34
  -8  -9  11   57.89   11.45
  -8   9  11   64.42   12.74
  -8  10  -8   20.92    8.51
  -8 -10  -8   17.39    8.75
  -8  10  -6   33.17    7.47
  -8 -10  -6   31.81    8.26
  -8 -10  -6   27.20    6.08
  -8  10  -6   15.79    6.40
  -8  10  -4  109.55   13.20
  -8 -10  -4  116.52   11.59
  -8 -10  -4  102.54   12.96
  -8  10  -4  121.62   14.19
  -8  10  -2   43.89    7.92
  -8 -10  -2   32.92    6.49
  -8 -10  -2   40.25    7.51
  -8  10  -2   46.30    8.68
  -8  10   0  138.36   14.26
  -8 -10   0  116.72    7.29
  -8  10   0  127.60   11.39
  -8 -10   0  125.51   12.30
  -8  10   2  161.43   15.68
  -8 -10   2  168.34   10.69
  -8 -10   2  174.31   14.74
  -8  10   2  170.90   10.90
  -8 -10   4   69.21    7.96
  -8 -10   4   57.72    8.88
  -8  10   4   67.86   10.58
  -8  10   6   29.65    7.24
  -8 -10   6   29.85    6.18
  -8 -10   6   36.37    7.38
  -8  10   8   69.40   12.24
  -8 -10   8   66.70    9.93
  -8  10   8   60.85   10.69
  -8 -10   8   69.61   10.06
  -8  10  10   30.11    8.98
  -8 -10  10   32.57    7.44
  -8 -10  10   39.80    8.61
  -8 -11  -7   18.22    7.89
  -8  11  -7   14.97    7.04
  -8  11  -5   61.83   11.09
  -8 -11  -5   55.24    8.08
  -8 -11  -5   29.70    7.85
  -8  11  -5   49.71    9.23
  -8 -11  -3  145.84   15.08
  -8  11  -3  135.32   14.50
  -8 -11  -3  132.39   12.63
  -8  11  -3  151.14   15.02
  -8  11  -1  197.93   17.23
  -8 -11  -1  197.81   15.47
  -8  11  -1  180.15   14.50
  -8 -11  -1  183.24   16.10
  -8  11   1  244.73   14.87
  -8 -11   1  236.05   11.00
  -8 -11   1  232.33   17.11
  -8  11   1  234.58   18.93
  -8 -11   3   46.96    8.49
  -8 -11   3   45.69    6.17
  -8  11   3   44.96    9.11
  -8 -11   5   26.33    5.51
  -8  11   5   17.38    5.73
  -8 -11   5   32.73    7.16
  -8 -11   7   19.13    5.98
  -8 -11   7   39.61    7.79
  -8  11   7   23.48    7.52
  -8  11   9   39.94    9.54
  -8 -11   9   43.23    8.32
  -8  11   9   24.12    7.56
  -8 -11   9   29.09    7.55
  -8  11  11   10.78    7.09
  -8 -11  11    2.35    4.65
  -8 -12  -8    4.54    5.58
  -8  12  -8   12.80    7.38
  -8 -12  -6   35.77    7.02
  -8  12  -6   41.19   10.32
  -8  12  -6   16.32    5.55
  -8 -12  -6   56.31   11.70
  -8  12  -4   51.01    9.76
  -8 -12  -4   46.30    9.57
  -8  12  -4   44.02    8.94
  -8 -12  -4   40.28    7.37
  -8  12  -2   33.26    7.46
  -8  12  -2   42.10    7.79
  -8 -12  -2   40.71    7.29
  -8 -12  -2   36.15    8.35
  -8 -12   0   29.20    6.70
  -8  12   0   29.53    5.70
  -8  12   0   29.10    6.78
  -8  12   2   17.31    5.98
  -8 -12   2   19.84    5.91
  -8  12   2   31.91    5.42
  -8 -12   2   24.57    4.13
  -8 -12   4    1.19    3.07
  -8 -12   4    7.05    3.07
  -8 -12   6   84.37    9.90
  -8 -12   6   95.28   11.54
  -8  12   6  105.19   13.78
  -8 -12   8   12.23    4.92
  -8 -12   8   20.97    6.19
  -8  12   8   20.68    7.64
  -8 -12  10   32.07    7.25
  -8  12  10   30.04    8.99
  -8 -12  10   37.42    9.27
  -8 -13  -7   28.83    9.26
  -8  13  -7   25.35    8.44
  -8 -13  -5   18.33    5.56
  -8  13  -5   27.32    8.22
  -8  13  -5   25.01    7.26
  -8 -13  -5   24.21    8.00
  -8 -13  -3   73.97   11.73
  -8  13  -3   92.51   12.22
  -8  13  -3   83.93   12.10
  -8 -13  -3   93.26   11.09
  -8  13  -1   29.85    7.60
  -8  13  -1   36.23    7.39
  -8 -13  -1   38.73    7.38
  -8 -13   1   51.75    8.90
  -8  13   1   61.68    7.94
  -8  13   1   63.10   10.57
  -8 -13   3  199.55   16.50
  -8  13   3  223.09   19.30
  -8 -13   3  215.07   12.49
  -8 -13   5   25.29    6.94
  -8 -13   5   27.05    5.63
  -8  13   5   30.51    8.52
  -8 -13   7   14.11    5.40
  -8  13   7   16.43    7.32
  -8 -13   7    5.90    3.13
  -8 -13   9   12.14    5.14
  -8  13   9    9.81    5.84
  -8  13   9    5.26    5.77
  -8 -13   9   13.80    5.53
  -8  14  -6   10.68    5.84
  -8  14  -6   13.14    6.62
  -8 -14  -6    9.64    6.16
  -8 -14  -4   18.63    6.91
  -8  14  -4    7.48    5.73
  -8 -14  -4    8.96    4.79
  -8  14  -4   17.02    6.45
  -8  14  -2   28.87    7.21
  -8  14  -2   29.55    8.44
  -8 -14  -2   29.87    7.09
  -8  14   0    2.31    2.72
  -8 -14   0    9.98    4.50
  -8  14   0    0.37    3.90
  -8  14   2   47.41    9.54
  -8 -14   2   52.08    8.63
  -8  14   2   65.58    7.91
  -8 -14   4    3.45    2.73
  -8 -14   4    7.89    4.24
  -8  14   6   12.48    6.60
  -8 -14   6    8.61    4.73
  -8 -14   6   17.49    5.03
  -8 -14   8   13.59    6.06
  -8 -14   8   11.09    4.96
  -8  14   8   -3.97    5.60
  -8  14  10   34.78   10.88
  -8 -14  10   32.89    8.99
  -8 -14  10   28.62    7.70
  -8  15  -7   10.67    7.48
  -8 -15  -7   10.14    6.72
  -8  15  -5    6.32    6.10
  -8 -15  -5    4.29    3.71
  -8 -15  -5    9.41    6.17
  -8  15  -5    7.58    6.14
  -8  15  -3   -2.39    4.28
  -8 -15  -3    5.16    4.48
  -8  15  -1    3.71    5.23
  -8 -15  -1    7.98    3.93
  -8  15  -1    0.27    3.01
  -8  15   1   24.69    7.22
  -8  15   1   32.76    6.48
  -8 -15   1   37.38    7.96
  -8  15   3   49.95    9.89
  -8 -15   3   26.80    6.66
  -8 -15   5   74.15    8.73
  -8 -15   5   85.47   11.62
  -8  15   5   82.41   12.69
  -8  15   7   26.73    8.47
  -8 -15   7   26.09    7.44
  -8 -15   7   26.36    6.52
  -8 -15   9    8.19    5.26
  -8  15   9   16.20    7.60
  -8 -15   9    4.27    4.33
  -8  15   9    9.60    6.46
  -8  16  -6   19.83    8.32
  -8  16  -6   21.92    8.76
  -8 -16  -6   34.90    9.37
  -8 -16  -4    6.92    4.90
  -8  16  -4    6.46    5.53
  -8  16  -4    4.97    4.52
  -8  16  -2    7.88    4.32
  -8 -16  -2    6.72    4.52
  -8 -16   0   40.28    8.62
  -8  16   0   27.72    6.69
  -8  16   0   16.40    7.16
  -8 -16   2   23.57    6.82
  -8  16   2   19.57    7.07
  -8  16   4   18.80    6.93
  -8 -16   4   13.38    5.38
  -8 -16   6    9.74    5.24
  -8  16   6    6.89    5.72
  -8  16   8    9.45    6.70
  -8 -16   8    2.80    3.78
  -8 -16   8    2.34    4.15
  -8 -16  10   21.39    8.12
  -8 -16  10   38.56    9.07
  -8 -17  -5   96.79   12.14
  -8  17  -5  115.86   15.25
  -8  17  -5  103.98   15.28
  -8 -17  -3   38.51    7.90
  -8  17  -3   12.68    5.98
  -8  17  -3   30.75    8.73
  -8  17  -1    7.20    4.66
  -8 -17  -1   17.47    6.41
  -8  17  -1    4.24    4.02
  -8  17   1   44.40    9.97
  -8 -17   1   31.78    7.60
  -8  17   1   32.79    6.98
  -8 -17   3    7.89    5.04
  -8  17   3   11.52    7.13
  -8  17   5   -1.59    4.38
  -8 -17   5   -1.58    4.62
  -8  17   7   13.58    6.86
  -8 -17   7   10.02    5.90
  -8 -17   9   -2.99    4.82
  -8  17   9    6.58    5.48
  -8 -17   9    1.57    4.94
  -8  17   9    9.25    7.24
  -8  18  -6   -0.02    5.56
  -8  18  -6    7.97    7.95
  -8  18  -4    9.77    5.93
  -8 -18  -4   36.37    8.42
  -8  18  -4   32.65    9.53
  -8 -18  -2   24.18    6.80
  -8  18  -2   13.21    7.18
  -8  18  -2   21.78    7.06
  -8  18   0   39.34    8.23
  -8  18   0   27.10    8.05
  -8 -18   0   34.16    8.49
  -8 -18   2   13.43    5.89
  -8  18   2   17.36    6.61
  -8 -18   4    2.44    5.02
  -8  18   4   10.10    4.87
  -8 -18   6    5.04    4.77
  -8  18   6    3.74    5.14
  -8 -18   8    7.90    5.55
  -8  18   8   -1.76    5.28
  -8  19  -5    3.25    6.05
  -8 -19  -5    0.77    5.35
  -8  19  -5    7.82    6.60
  -8 -19  -3    5.21    4.47
  -8  19  -3    8.14    5.39
  -8 -19  -1   -2.41    4.14
  -8  19  -1    0.35    4.21
  -8  19  -1   -1.73    5.95
  -8 -19   1   11.37    6.83
  -8  19   1    5.52    6.85
  -8 -19   3   20.00    6.47
  -8  19   3   21.91    8.01
  -8 -19   5   10.08    5.62
  -8  19   5    9.71    6.46
  -8  19   7    1.76    5.25
  -8 -19   7    5.89    5.45
  -8  20  -4   10.22    8.04
  -8 -20  -4   11.15    5.66
  -8  20  -4   14.44    6.92
  -8 -20  -2    7.95    5.53
  -8  20  -2   11.96    6.81
  -8  20  -2   16.60    6.97
  -8  20   0   13.89    7.80
  -8 -20   0   10.75    5.47
  -8  20   2   31.78    9.28
  -8 -20   2   43.32    9.09
  -8 -20   4   29.64    8.37
  -8  20   4   11.82    7.09
  -8  20   6   18.20    7.20
  -8 -20   6   12.83    5.91
  -8  21  -3    4.60    5.85
  -8  21  -3    1.99    5.00
  -8 -21  -3   11.62    6.23
  -8 -21  -1    5.48    5.44
  -8  21  -1    9.53    7.39
  -8  21  -1    8.98    6.34
  -8  21   1   51.94   11.96
  -8 -21   1   45.87    9.81
  -8  21   3   28.30    9.47
  -8 -21   3   15.48    6.49
  -8  21   5   24.39    9.83
  -8  22  -2   31.86    9.80
  -8 -22  -2   26.51    8.30
  -8 -22   0    9.04    6.40
  -7   0  -9   -1.44    4.44
  -7   0  -7    4.31    3.26
  -7   0  -7   -5.02    5.10
  -7   0  -5    3.82    3.76
  -7   0  -5   -0.13    2.72
  -7   0  -3    1.55    2.46
  -7   0  -3   -1.46    2.79
  -7   0  -1    4.95    3.92
  -7   0  -1   -1.18    2.07
  -7   0   1   -1.29    2.40
  -7   0   1    1.29    1.96
  -7   0   3   -1.61    3.14
  -7   0   5   -1.16    2.78
  -7   0   5   -0.39    2.44
  -7   0   7    1.43    2.70
  -7   0   7    0.41    3.44
  -7   0   9    3.63    3.73
  -7   0   9   -1.88    4.01
  -7   0  11   -2.48    3.94
  -7   1 -10   13.64    6.97
  -7  -1 -10   17.41    8.31
  -7  -1  -8    4.47    3.70
  -7   1  -8    1.66    4.41
  -7  -1  -6   32.25    7.41
  -7  -1  -6   31.32    5.48
  -7   1  -6   33.67    6.00
  -7   1  -6   48.99    8.94
  -7   1  -4   45.37    6.91
  -7  -1  -4   44.88    7.90
  -7   1  -4   24.78    5.95
  -7  -1  -4   51.89    7.31
  -7   1  -2    4.51    2.89
  -7  -1  -2    8.33    3.23
  -7   1  -2    8.54    3.68
  -7  -1  -2   11.87    3.68
  -7   1   0   34.73    5.19
  -7  -1   0   26.11    4.84
  -7   1   0   29.79    5.81
  -7  -1   0   43.32    7.17
  -7  -1   2  364.72   19.35
  -7   1   2  372.02   20.01
  -7  -1   2  380.64   13.63
  -7   1   2  378.61   12.73
  -7   1   4  169.19   13.78
  -7  -1   4  157.67   12.90
  -7  -1   6   31.20    6.60
  -7   1   6   23.24    5.61
  -7   1   6   27.54    6.06
  -7  -1   6   18.20    5.21
  -7   1   8   13.68    4.63
  -7   1   8   28.76    6.91
  -7  -1   8   24.90    5.90
  -7  -1  10    5.34    3.37
  -7   1  10    9.61    5.64
  -7  -1  10    6.63    4.44
  -7   1  10   -3.08    2.82
  -7  -1  12   20.66    7.59
  -7   1  12   26.74    8.10
  -7  -2  -9   24.86    9.19
  -7   2  -9    8.29    6.00
  -7  -2  -7   57.19   10.67
  -7   2  -7   57.92    7.44
  -7   2  -7   63.89   10.50
  -7  -2  -5  122.96   13.19
  -7  -2  -5  130.74   10.73
  -7   2  -5   99.86   10.21
  -7   2  -5  140.38   13.82
  -7   2  -3   86.59    9.85
  -7  -2  -3   87.47    9.21
  -7   2  -3   79.92    9.55
  -7  -2  -3   95.76   10.43
  -7  -2  -1  111.18   10.59
  -7   2  -1  107.66    9.54
  -7  -2  -1  110.50    9.84
  -7   2  -1  115.09   10.95
  -7  -2   1   69.06    6.82
  -7  -2   1   69.81    8.82
  -7   2   1   57.79    5.80
  -7   2   1   79.81    9.51
  -7  -2   3  316.27   18.08
  -7   2   3  333.30    9.03
  -7   2   3  325.83   18.89
  -7  -2   5  122.60   11.34
  -7  -2   5  137.03   11.99
  -7   2   5  153.30   13.34
  -7   2   7   95.52   11.47
  -7  -2   7   88.95   10.25
  -7  -2   7   65.75    9.33
  -7   2   7   65.69    8.83
  -7  -2   9   50.66    9.07
  -7   2   9   44.98    9.09
  -7   2   9   43.18    7.08
  -7  -2   9   39.94    6.98
  -7   2  11  113.50   14.69
  -7  -2  11  168.83   17.63
  -7   3 -10    3.67    5.23
  -7  -3 -10   18.55    8.73
  -7  -3  -8    3.82    4.77
  -7   3  -8   19.79    6.60
  -7   3  -6   93.53   12.21
  -7  -3  -6  117.29   13.69
  -7  -3  -6   98.63    9.31
  -7   3  -6   91.18    9.43
  -7  -3  -4   22.68    5.00
  -7   3  -4   17.39    5.04
  -7   3  -4   24.57    5.95
  -7  -3  -2   69.21    8.06
  -7   3  -2   61.23    7.88
  -7   3  -2   68.79    8.64
  -7  -3  -2   47.11    6.93
  -7  -3   0  378.34   17.06
  -7   3   0  378.02   19.89
  -7   3   0  424.87   17.15
  -7  -3   0  372.16   19.01
  -7   3   2   91.61    6.18
  -7   3   2  121.20   11.65
  -7  -3   2  113.84   10.87
  -7  -3   2  108.10    8.06
  -7  -3   4  306.96   16.94
  -7   3   4  300.24   18.65
  -7  -3   4  274.16   16.95
  -7   3   6  110.53   12.19
  -7   3   6  113.01   11.63
  -7  -3   6  138.30   12.37
  -7  -3   6  128.21   12.16
  -7  -3   8   46.02    8.17
  -7   3   8   43.33    8.15
  -7   3   8   52.21    8.10
  -7  -3   8   47.77    7.56
  -7  -3  10   20.17    6.48
  -7  -3  10   19.50    5.19
  -7   3  10   15.62    6.98
  -7   3  10   27.26    6.26
  -7   3  12  130.81   16.14
  -7  -3  12  139.47   16.58
  -7   4  -9   23.61    8.25
  -7  -4  -9   15.53    7.45
  -7   4  -7   -3.32    4.14
  -7  -4  -7    8.08    5.07
  -7   4  -7    8.76    3.56
  -7   4  -5   80.64    9.40
  -7  -4  -5  101.30   12.20
  -7  -4  -5  100.75    9.64
  -7   4  -5   81.24   11.00
  -7   4  -3  149.09   12.40
  -7  -4  -3  134.96   11.24
  -7  -4  -3  114.00   11.60
  -7   4  -3  118.02   11.45
  -7  -4  -1   67.94    8.20
  -7   4  -1   90.57   10.28
  -7  -4  -1   68.82    8.13
  -7   4  -1   64.05    7.47
  -7  -4   1  327.00   17.90
  -7   4   1  360.56   14.11
  -7  -4   1  329.31   15.36
  -7   4   1  366.99   20.07
  -7  -4   3  170.76   13.25
  -7  -4   3  181.32   12.24
  -7   4   3  165.27    5.79
  -7   4   3  154.90   13.27
  -7   4   5    0.40    2.73
  -7  -4   5   -0.32    2.58
  -7  -4   5    6.24    3.74
  -7   4   7  276.07   18.43
  -7   4   7  262.42   18.87
  -7  -4   7  262.55   17.68
  -7  -4   7  284.91   17.70
  -7  -4   9  144.52   14.76
  -7   4   9  127.93   12.44
  -7   4   9  157.13   16.11
  -7  -4   9  149.81   12.91
  -7  -4  11   66.42   11.26
  -7   4  11   42.34    9.48
  -7  -5 -10   28.49    9.35
  -7   5 -10   14.81    7.44
  -7   5  -8   12.03    6.20
  -7  -5  -8    4.52    4.31
  -7   5  -6   37.37    8.55
  -7  -5  -6   57.01    9.71
  -7   5  -6   44.55    7.20
  -7  -5  -6   52.35    6.83
  -7   5  -4    3.46    4.03
  -7  -5  -4    9.43    4.19
  -7   5  -4    6.05    3.99
  -7  -5  -4   10.16    3.53
  -7  -5  -2    7.04    3.42
  -7   5  -2   13.58    4.32
  -7  -5  -2   12.87    4.31
  -7   5  -2   14.03    4.92
  -7  -5   0  250.47   14.56
  -7   5   0  258.23   16.89
  -7   5   0  224.05   12.77
  -7  -5   0  245.10   15.45
  -7   5   2  414.75   13.44
  -7  -5   2  438.47   17.87
  -7   5   2  462.43   22.81
  -7  -5   2  474.32   21.80
  -7  -5   4    7.52    3.48
  -7  -5   4   15.51    4.52
  -7   5   4   11.22    4.62
  -7  -5   6   91.11   10.18
  -7  -5   6  113.52   11.34
  -7   5   6  126.06   12.58
  -7   5   8    2.91    3.33
  -7  -5   8    1.22    3.37
  -7  -5   8    0.55    3.48
  -7   5   8    5.47    3.92
  -7   5  10   34.20    7.18
  -7  -5  10   32.90    6.43
  -7  -5  10   39.38    8.56
  -7   5  10   30.83    8.13
  -7  -5  12    3.49    4.98
  -7   5  12    1.48    4.82
  -7  -6  -9   12.69    7.00
  -7   6  -9    0.92    5.70
  -7   6  -7   22.09    5.45
  -7  -6  -7   31.01    8.44
  -7   6  -7   34.71    8.27
  -7  -6  -5   24.72    5.16
  -7   6  -5   13.79    4.79
  -7   6  -5   18.46    5.48
  -7  -6  -5   27.25    6.70
  -7   6  -3   34.52    6.58
  -7   6  -3   24.14    5.74
  -7  -6  -3   24.87    5.29
  -7  -6  -3   24.28    5.76
  -7  -6  -1  251.56   15.59
  -7  -6  -1  209.98   10.29
  -7   6  -1  227.72   14.24
  -7   6  -1  223.77   15.99
  -7  -6  -1  221.74   14.83
  -7  -6   1   11.16    3.04
  -7   6   1   13.59    4.70
  -7   6   1   10.07    2.59
  -7  -6   1   13.28    4.37
  -7  -6   1    8.86    3.37
  -7  -6   3  360.57   16.53
  -7  -6   3  350.81   19.11
  -7   6   3  354.68    9.54
  -7   6   3  352.25   20.34
  -7   6   5   16.13    4.95
  -7  -6   5   11.91    3.96
  -7  -6   5   16.45    4.64
  -7   6   7  183.85   15.35
  -7  -6   7  171.09   13.85
  -7  -6   7  170.27   14.24
  -7   6   7  151.32   14.91
  -7  -6   9   55.21    8.02
  -7  -6   9   50.67    9.10
  -7   6   9   56.70   10.19
  -7   6   9   54.89    8.34
  -7   6  11   38.23    9.51
  -7  -6  11   45.14    9.85
  -7   7 -10   13.21    6.98
  -7  -7 -10    6.93    6.68
  -7  -7  -8   73.76   12.00
  -7   7  -8   33.12    9.51
  -7  -7  -6   90.38    8.87
  -7   7  -6   74.05   11.26
  -7   7  -6   83.13    9.95
  -7  -7  -6   83.25   11.75
  -7  -7  -4   29.05    6.20
  -7  -7  -4   42.33    6.68
  -7   7  -4   39.51    7.21
  -7   7  -2   42.43    7.04
  -7  -7  -2   57.22    7.74
  -7  -7  -2   44.55    7.71
  -7  -7  -2   34.01    3.71
  -7   7  -2   66.71    9.05
  -7  -7   0  160.79   12.72
  -7  -7   0  194.50    9.98
  -7  -7   0  178.69   13.28
  -7  -7   0  177.40    9.74
  -7   7   0  202.78   15.56
  -7   7   0  196.70   12.52
  -7  -7   2  157.28   10.31
  -7  -7   2  141.01   12.22
  -7   7   2  143.11   13.28
  -7   7   2  162.84    9.00
  -7  -7   4   52.73    6.89
  -7  -7   4   51.71    7.75
  -7   7   4   65.74    9.47
  -7  -7   6   23.24    5.77
  -7   7   6   15.70    5.36
  -7  -7   6   20.52    5.42
  -7  -7   8   46.01    7.66
  -7   7   8   61.89    9.66
  -7  -7   8   57.86    8.97
  -7   7   8   66.34   10.30
  -7   7  10    6.32    4.28
  -7  -7  10   11.07    4.47
  -7   7  10   19.45    6.02
  -7  -7  10    9.85    6.04
  -7  -7  12   68.57   12.12
  -7   7  12   76.46   13.62
  -7   8  -9   26.71    8.61
  -7  -8  -9   14.52    7.52
  -7  -8  -7   16.84    7.04
  -7   8  -7    5.07    5.25
  -7   8  -7    8.24    4.34
  -7  -8  -5  249.91   19.18
  -7   8  -5  231.21   18.94
  -7   8  -5  204.86   15.89
  -7  -8  -5  186.49   13.07
  -7  -8  -3   32.23    6.62
  -7  -8  -3   23.43    4.58
  -7   8  -3   42.45    7.57
  -7   8  -3   26.52    6.08
  -7   8  -1   41.60    6.43
  -7  -8  -1   32.71    6.46
  -7  -8  -1   34.76    6.30
  -7  -8  -1   37.89    4.06
  -7  -8  -1   38.82    4.01
  -7   8  -1   31.25    6.10
  -7  -8   1  103.34   10.90
  -7  -8   1   97.70    7.33
  -7   8   1   96.05    8.20
  -7   8   1   91.04   10.92
  -7  -8   3  166.26   11.07
  -7  -8   3  170.06   13.99
  -7   8   3  177.03   15.16
  -7   8   3  160.01    7.62
  -7  -8   5    3.95    3.57
  -7   8   5   -0.60    3.45
  -7  -8   5    4.00    3.31
  -7   8   7    1.41    3.91
  -7  -8   7    5.89    3.94
  -7  -8   7   -1.84    2.50
  -7  -8   9    5.37    4.27
  -7   8   9    1.83    3.86
  -7  -8   9   16.16    4.74
  -7   8   9   10.58    5.64
  -7   8  11   53.09   11.15
  -7  -8  11   50.69    9.87
  -7  -9 -10    5.43    6.54
  -7  -9  -8    4.23    4.75
  -7   9  -8    2.73    5.82
  -7  -9  -6    4.51    4.21
  -7   9  -6   11.89    4.70
  -7  -9  -6   22.98    4.98
  -7   9  -6    7.53    5.74
  -7  -9  -4  135.16   11.36
  -7  -9  -4  127.77   13.71
  -7   9  -4  103.65   11.68
  -7   9  -4  110.62   12.83
  -7  -9  -2   58.63    7.83
  -7  -9  -2   55.25    3.60
  -7  -9  -2   52.67    8.11
  -7   9  -2   43.68    7.63
  -7   9  -2   56.70    8.32
  -7  -9   0  111.07    7.23
  -7  -9   0   99.97   10.30
  -7  -9   0  106.80    6.68
  -7   9   0  122.59   12.41
  -7   9   0  102.07    9.37
  -7  -9   0  115.44   11.18
  -7  -9   2  130.34    9.02
  -7   9   2  141.84    8.95
  -7   9   2  157.35   14.18
  -7   9   4   55.82    9.29
  -7  -9   4   38.27    6.98
  -7   9   4   34.70    2.86
  -7  -9   4   50.01    6.64
  -7  -9   6   68.00    9.05
  -7  -9   6   59.10    8.10
  -7   9   6   75.31   10.63
  -7   9   8   53.38   10.09
  -7  -9   8   60.25    9.30
  -7   9   8   54.54    9.20
  -7  -9   8   50.05    8.01
  -7  -9  10    2.84    4.13
  -7   9  10   -0.12    4.35
  -7  -9  10    3.54    3.36
  -7   9  12   -3.19    4.51
  -7  -9  12    3.64    5.13
  -7 -10  -9   49.46   11.38
  -7  10  -9   61.89   13.12
  -7  10  -7   26.65    8.29
  -7 -10  -7   17.91    6.74
  -7  10  -7   18.25    6.03
  -7 -10  -5  107.95   10.37
  -7 -10  -5  104.87   12.85
  -7  10  -5  100.81   11.45
  -7  10  -5   79.71   11.52
  -7  10  -3    1.63    2.79
  -7 -10  -3    4.17    4.15
  -7  10  -3    0.27    3.12
  -7 -10  -3    7.59    3.71
  -7 -10  -1  187.19   14.13
  -7  10  -1  199.79   15.97
  -7  10  -1  215.65   14.68
  -7 -10  -1  178.30   14.72
  -7 -10  -1  209.21    6.92
  -7 -10   1   -0.75    2.68
  -7 -10   1    1.27    1.34
  -7  10   1   -4.98    3.24
  -7  10   1    1.52    2.57
  -7  10   3  456.79   24.46
  -7 -10   3  446.93   17.53
  -7  10   3  486.17   14.99
  -7 -10   3  470.41   22.85
  -7 -10   5   33.14    5.96
  -7 -10   5   39.21    6.80
  -7  10   5   49.24    8.97
  -7 -10   7  103.92   11.35
  -7  10   7  102.39   12.70
  -7 -10   7  124.44   12.18
  -7  10   9   18.87    6.66
  -7 -10   9    3.34    3.51
  -7  10   9   11.45    4.73
  -7 -10   9   20.08    6.13
  -7 -10  11   -4.98    5.71
  -7  10  11   -0.77    4.65
  -7 -11  -8    9.98    7.29
  -7  11  -8    3.55    5.25
  -7  11  -6   24.42    8.02
  -7  11  -6   38.67    8.13
  -7 -11  -6   23.40    5.33
  -7 -11  -6   14.94    6.90
  -7  11  -4   12.69    5.24
  -7  11  -4   18.90    6.36
  -7 -11  -4   23.45    6.82
  -7 -11  -4   28.53    5.88
  -7 -11  -2   29.89    5.84
  -7  11  -2   24.95    6.23
  -7  11  -2   41.48    7.60
  -7 -11  -2   37.38    7.54
  -7  11   0  172.03   12.64
  -7  11   0  180.57   15.83
  -7 -11   0  202.91   14.93
  -7 -11   0  163.72    7.11
  -7 -11   2  590.20   18.31
  -7  11   2  599.04   19.87
  -7  11   2  561.91   27.40
  -7 -11   2  540.67   24.39
  -7  11   4   98.33    6.14
  -7 -11   4  102.84    9.17
  -7 -11   4   91.19   10.31
  -7  11   4  125.06   13.28
  -7 -11   6   91.05   10.61
  -7  11   6   92.78   12.21
  -7 -11   6  109.04   10.84
  -7 -11   8    7.06    3.88
  -7 -11   8   11.12    4.91
  -7  11   8   12.48    5.65
  -7  11   8   11.98    5.20
  -7 -11  10   26.13    6.73
  -7 -11  10   27.32    7.81
  -7  11  10   37.80    9.62
  -7  12  -9    5.54    6.43
  -7 -12  -9   15.47    8.08
  -7  12  -7    9.41    5.37
  -7  12  -7   17.17    7.03
  -7 -12  -7    5.08    5.28
  -7  12  -5  222.42   17.79
  -7 -12  -5  227.87   19.52
  -7  12  -5  224.62   19.21
  -7 -12  -5  216.31   14.99
  -7 -12  -3  113.33   12.99
  -7  12  -3  107.17   12.30
  -7  12  -3  124.35   13.48
  -7 -12  -3  115.92   11.20
  -7 -12  -1    9.42    4.19
  -7  12  -1   16.66    6.41
  -7  12  -1   17.23    4.84
  -7 -12   1  118.44   11.79
  -7 -12   1  118.66    7.07
  -7  12   1  143.25   14.34
  -7  12   1  105.80    9.61
  -7 -12   3  115.09   11.70
  -7  12   3  122.01    8.67
  -7  12   3  101.52   12.18
  -7 -12   3  107.05    8.57
  -7  12   5   13.56    5.78
  -7 -12   5   11.45    4.26
  -7 -12   5    7.13    3.57
  -7 -12   7    8.46    4.65
  -7  12   7    6.35    4.58
  -7 -12   7   -0.38    2.74
  -7  12   9    8.42    5.61
  -7  12   9    6.59    4.77
  -7 -12   9   10.04    5.62
  -7 -12   9    5.33    4.58
  -7  12  11   30.18    8.90
  -7 -12  11   39.38    9.56
  -7 -13  -8   14.16    7.45
  -7  13  -8    7.00    6.25
  -7 -13  -6  146.92   12.50
  -7  13  -6  116.95   15.39
  -7 -13  -6  109.90   14.58
  -7  13  -6  111.98   13.09
  -7  13  -4   45.28    8.49
  -7  13  -4   39.93    8.69
  -7 -13  -4   39.53    8.64
  -7 -13  -4   27.62    6.31
  -7 -13  -2  124.28   11.96
  -7  13  -2  135.19   13.29
  -7  13  -2  123.55   13.56
  -7 -13   0   70.92    9.42
  -7  13   0   69.39   10.42
  -7  13   0   65.05    8.42
  -7  13   2  365.40   16.99
  -7 -13   2  318.96   13.10
  -7  13   2  397.15   24.33
  -7 -13   2  366.76   20.90
  -7 -13   4   71.85    9.53
  -7 -13   4   57.34    6.90
  -7  13   4   75.97   10.92
  -7 -13   6   52.33    8.49
  -7  13   6   44.98    8.80
  -7 -13   6   39.32    6.94
  -7  13   8   51.22    9.89
  -7 -13   8   37.50    7.62
  -7 -13   8   56.14    9.23
  -7 -13  10   -3.04    5.55
  -7 -13  10   -3.12    3.96
  -7 -14  -7   17.27    7.65
  -7  14  -7    8.13    5.63
  -7  14  -7   15.62    6.56
  -7 -14  -5   20.80    6.64
  -7  14  -5   31.44    8.12
  -7  14  -5   47.64    9.92
  -7 -14  -5   43.90    7.55
  -7 -14  -3   94.52   10.72
  -7  14  -3   92.94   12.36
  -7 -14  -3   97.74   12.99
  -7  14  -3   79.55   11.08
  -7  14  -1   -1.15    3.06
  -7 -14  -1   12.03    5.58
  -7  14  -1    4.14    4.67
  -7  14   1   58.01    7.61
  -7 -14   1   75.00    9.86
  -7  14   1   64.40   10.35
  -7  14   3   39.48    5.56
  -7 -14   3   46.36    7.77
  -7  14   3   41.15    8.37
  -7 -14   3   36.03    5.06
  -7  14   5    6.60    5.12
  -7 -14   5   -2.46    3.32
  -7 -14   5    0.56    2.49
  -7 -14   7   68.10    9.76
  -7  14   7   71.36   11.42
  -7 -14   7   87.56   10.56
  -7 -14   9   14.36    5.79
  -7  14   9   20.93    6.96
  -7 -14   9   10.83    5.28
  -7  14   9   27.66    8.56
  -7 -14  11    4.69    5.59
  -7  14  11    4.72    6.71
  -7  15  -8    0.95    5.48
  -7 -15  -8    1.93    6.33
  -7  15  -6   69.18   11.48
  -7 -15  -6  102.32   15.06
  -7 -15  -6   81.44   10.00
  -7  15  -6   97.69   14.89
  -7  15  -4   -1.39    3.45
  -7 -15  -4    3.18    3.34
  -7  15  -4   -1.23    4.60
  -7 -15  -4    5.26    5.31
  -7  15  -2    2.04    3.04
  -7 -15  -2    3.58    3.64
  -7  15  -2    1.37    4.60
  -7  15   0   15.99    5.81
  -7 -15   0   29.07    6.56
  -7  15   0   33.68    6.95
  -7  15   2  267.98   15.65
  -7  15   2  265.61   20.81
  -7 -15   2  300.90   19.62
  -7 -15   4   76.92   10.44
  -7 -15   4   83.05    8.43
  -7  15   4   94.21   12.87
  -7 -15   6   26.27    6.45
  -7  15   6   27.59    7.52
  -7 -15   6   28.90    6.21
  -7 -15   8   14.12    5.45
  -7 -15   8   12.08    5.01
  -7  15   8    9.85    5.50
  -7 -15  10   10.86    5.54
  -7 -15  10    0.58    3.44
  -7  15  10    4.95    4.78
  -7  16  -7    2.92    5.07
  -7 -16  -7    6.58    6.47
  -7 -16  -5   55.23    8.54
  -7 -16  -5   60.20   11.41
  -7  16  -5   60.53   11.25
  -7  16  -5   74.94   12.64
  -7 -16  -3    2.52    3.27
  -7  16  -3   22.33    7.32
  -7  16  -3   14.93    6.10
  -7 -16  -1   37.07    7.41
  -7  16  -1   37.55    8.37
  -7  16  -1   56.82    9.30
  -7 -16   1   57.79    9.10
  -7  16   1   49.84    9.89
  -7  16   1   45.98    7.62
  -7  16   3   18.82    4.60
  -7 -16   3   28.07    6.88
  -7  16   3   27.61    7.83
  -7 -16   5   13.49    4.22
  -7 -16   5   17.68    5.64
  -7  16   5    9.18    5.19
  -7  16   7   20.49    7.86
  -7 -16   7   26.97    6.29
  -7 -16   7   20.26    5.95
  -7 -16   9    4.71    4.24
  -7  16   9    8.00    5.78
  -7 -16   9   13.22    6.02
  -7  16   9   13.68    6.65
  -7 -17  -6   42.25   10.56
  -7  17  -6   30.78    9.60
  -7  17  -6   33.46    8.23
  -7  17  -4   17.09    6.03
  -7  17  -4   30.29    8.55
  -7 -17  -4   15.78    5.55
  -7  17  -2  100.92   14.13
  -7 -17  -2   80.26   10.66
  -7  17  -2   58.93    9.95
  -7 -17   0   19.18    6.03
  -7  17   0   36.80    9.75
  -7  17   0   18.37    5.39
  -7  17   2   76.51   12.41
  -7  17   2   62.88    8.43
  -7 -17   2   77.97   10.82
  -7  17   4   37.87    9.45
  -7 -17   4   38.98    7.99
  -7 -17   6   -3.20    3.91
  -7 -17   6    2.22    3.05
  -7  17   6    3.12    4.72
  -7 -17   8    0.73    4.17
  -7  17   8    9.85    5.97
  -7 -17   8   -5.67    4.98
  -7 -17  10   13.30    6.64
  -7  17  10    7.67    6.70
  -7 -18  -5   28.41    6.68
  -7  18  -5   24.61    8.04
  -7  18  -5   24.21    7.72
  -7  18  -3    7.13    6.21
  -7  18  -3   24.52    8.21
  -7 -18  -3   12.75    5.26
  -7  18  -1   61.79   10.25
  -7  18  -1   53.69   11.04
  -7 -18  -1   69.61   10.07
  -7  18   1   -1.56    3.97
  -7  18   1    0.48    3.10
  -7 -18   1   -1.53    3.65
  -7  18   3  135.18   16.24
  -7 -18   3  154.98   15.32
  -7 -18   5    4.24    3.76
  -7  18   5   14.41    6.22
  -7  18   7   -1.43    5.11
  -7 -18   7    0.59    3.29
  -7  18   9    9.94    6.72
  -7 -18   9    6.87    5.30
  -7  18   9   -2.47    5.83
  -7 -18   9    4.70    5.24
  -7  19  -6   67.52   12.40
  -7  19  -6   64.57   12.92
  -7 -19  -4   41.40    8.18
  -7  19  -4   30.61    8.72
  -7  19  -4   21.11    8.32
  -7 -19  -2   23.56    6.96
  -7  19  -2   23.48    7.84
  -7  19  -2   12.08    5.67
  -7  19   0   25.72    6.98
  -7 -19   0   26.81    6.97
  -7  19   0   19.84    7.05
  -7  19   2   22.14    7.53
  -7  19   2   28.68    6.97
  -7 -19   2   22.12    6.10
  -7  19   4    7.79    5.28
  -7 -19   4    5.05    3.81
  -7 -19   6   12.21    5.80
  -7  19   6   13.99    7.44
  -7 -19   8   11.39    6.46
  -7  19   8   30.06    9.33
  -7  20  -5   19.05    7.87
  -7  20  -5   11.16    7.73
  -7 -20  -5   11.25    5.44
  -7  20  -3    6.93    5.74
  -7 -20  -3   14.04    5.66
  -7  20  -3   19.86    8.47
  -7 -20  -1   -3.68    3.67
  -7  20  -1   -6.31    4.88
  -7  20  -1    2.62    5.12
  -7  20   1   26.95    8.66
  -7  20   1   14.59    5.66
  -7 -20   1   14.49    5.82
  -7  20   3   78.66   13.23
  -7 -20   3   84.21   12.03
  -7  20   5    4.01    4.42
  -7 -20   5   -2.41    3.48
  -7 -20   7   10.74    5.93
  -7  20   7   10.06    6.43
  -7  21  -6   21.75    9.39
  -7  21  -4   82.07   14.30
  -7 -21  -4   60.00   10.47
  -7  21  -4   56.02   12.80
  -7 -21  -2   39.67    9.05
  -7  21  -2   16.63    8.22
  -7  21  -2   20.26    7.72
  -7 -21   0   16.58    6.27
  -7  21   0    5.12    6.66
  -7  21   0   17.92    6.28
  -7  21   2   42.20   10.83
  -7 -21   2   45.09    9.27
  -7 -21   4   16.12    5.69
  -7  21   4   13.53    7.22
  -7  21   6    7.28    7.21
  -7 -21   6   -2.14    4.80
  -7  21   8    0.86    5.98
  -7 -22  -5   20.50    6.96
  -7  22  -3    3.06    5.80
  -7 -22  -3    8.08    5.65
  -7  22  -3    1.68    6.68
  -7 -22  -1   28.83    8.09
  -7  22  -1    8.48    5.99
  -7  22  -1   16.04    6.88
  -7 -22   1    7.87    5.43
  -7  22   1   -2.53    5.81
  -7  22   3   26.23    8.91
  -7 -22   3   21.40    6.89
  -7 -22   5   -3.70    4.31
  -7  22   5   -2.87    5.32
  -7 -23  -4   13.43    7.25
  -7  23  -2   30.49    9.54
  -7 -23  -2   30.48    8.20
  -7 -23   0    3.69    5.87
  -7  23   0   -1.33    4.62
  -7  23   0    7.88    7.14
  -7  23   2    8.58    7.08
  -7 -23   2    5.44    5.04
  -7  24  -1   -0.78    5.46
  -6   0 -10  158.41   18.47
  -6   0  -8   -3.87    5.46
  -6   0  -6  119.92    9.19
  -6   0  -6  141.24   14.42
  -6   0  -4  229.07   15.64
  -6   0  -4  229.36   13.40
  -6   0  -2  472.12   19.89
  -6   0  -2  542.52   20.98
  -6   0   0  780.32   25.70
  -6   0   0  761.48   21.45
  -6   0   2  141.64    7.22
  -6   0   2  146.37   11.46
  -6   0   4  219.66   14.17
  -6   0   6  177.22   13.81
  -6   0   6  182.00   13.29
  -6   0   8  210.39   16.52
  -6   0   8  213.12   13.99
  -6   0  10   85.18   11.99
  -6   0  10   90.86    9.59
  -6   0  12   21.42    6.78
  -6  -1 -11   19.30    8.05
  -6   1 -11   26.24    9.07
  -6  -1  -9   38.31    8.88
  -6   1  -9   53.40   10.37
  -6  -1  -7   48.91    8.85
  -6  -1  -7   50.73    6.02
  -6   1  -7   46.32    8.56
  -6   1  -7   47.79    6.07
  -6  -1  -5  675.50   21.94
  -6  -1  -5  657.25   28.26
  -6   1  -5  714.61   29.62
  -6   1  -5  758.55   24.10
  -6   1  -3  322.41   16.52
  -6  -1  -3  286.61   16.72
  -6   1  -3  284.08   16.76
  -6  -1  -3  310.15   15.51
  -6  -1  -1  161.39   11.55
  -6   1  -1  169.98   12.05
  -6   1  -1  126.55    9.57
  -6  -1  -1  154.71   10.70
  -6  -1   1  895.16   27.59
  -6  -1   1  871.49   20.82
  -6   1   1  864.70   20.10
  -6   1   1  868.20   27.36
  -6  -1   3  154.04   11.73
  -6   1   3  155.37   12.13
  -6   1   5   50.75    7.37
  -6  -1   5   44.34    6.85
  -6  -1   5   31.07    5.68
  -6   1   5   42.93    6.77
  -6  -1   7    3.72    2.96
  -6   1   7    5.85    3.03
  -6  -1   7    7.66    3.37
  -6   1   7    9.45    3.59
  -6  -1   9   26.80    5.25
  -6   1   9   38.10    6.42
  -6   1   9   39.44    7.93
  -6  -1   9   19.53    6.10
  -6  -1  11  102.35   13.60
  -6   1  11  109.38   13.85
  -6  -1  13  120.60   15.78
  -6   1  13  116.18   15.81
  -6   2 -10    2.22    5.01
  -6  -2 -10    1.92    5.17
  -6   2  -8   33.23    8.02
  -6  -2  -8   30.69    7.86
  -6  -2  -6   20.08    5.52
  -6   2  -6   24.94    4.79
  -6   2  -6   30.98    6.74
  -6  -2  -6   27.68    4.58
  -6   2  -4   52.28    7.87
  -6  -2  -4   50.44    6.64
  -6  -2  -4   35.81    6.48
  -6   2  -4   36.09    5.78
  -6   2  -2  165.69   11.94
  -6  -2  -2  194.07   13.00
  -6  -2  -2  180.81   11.90
  -6   2  -2  169.42   11.98
  -6   2   0  582.89   18.54
  -6  -2   0  550.41   18.74
  -6  -2   0  530.04   20.88
  -6   2   0  552.39   21.97
  -6  -2   2   47.08    6.61
  -6   2   2   56.18    7.29
  -6  -2   2   55.73    5.07
  -6   2   2   58.97    4.40
  -6   2   4  210.03   14.18
  -6  -2   4  218.33   13.50
  -6  -2   4  202.00   13.38
  -6   2   6   53.17    7.81
  -6  -2   6   56.31    7.29
  -6  -2   6   64.87    8.20
  -6   2   6   56.37    8.07
  -6  -2   8   86.18    9.04
  -6  -2   8   84.48   10.35
  -6   2   8  110.83   12.21
  -6   2   8   95.67    9.77
  -6   2  10   93.19   12.14
  -6  -2  10  105.09   12.84
  -6   2  10  112.79   10.41
  -6  -2  10   97.22    9.68
  -6   2  12    4.85    4.98
  -6  -2  12   24.01    7.73
  -6   3 -11   11.68    7.16
  -6  -3 -11   18.34    8.41
  -6  -3  -9    9.85    5.95
  -6   3  -9   17.01    6.73
  -6   3  -7   23.99    4.51
  -6   3  -7   20.30    6.14
  -6  -3  -7   29.49    4.64
  -6  -3  -7   30.76    7.13
  -6  -3  -5  150.21   10.44
  -6  -3  -5  162.23   14.46
  -6   3  -5  167.41   11.85
  -6   3  -5  157.70   14.25
  -6  -3  -3   19.01    4.93
  -6  -3  -3    7.27    3.21
  -6   3  -3    9.61    3.43
  -6   3  -3   14.62    4.02
  -6  -3  -1  134.93    8.42
  -6  -3  -1  139.77   10.69
  -6  -3  -1  138.92   10.27
  -6   3  -1  112.28    9.17
  -6   3  -1  139.05   11.18
  -6   3   1   55.03    5.22
  -6  -3   1   59.50    6.09
  -6  -3   1   50.36    6.66
  -6   3   1   66.81    8.13
  -6   3   3  217.80   14.40
  -6   3   3  215.31    5.09
  -6  -3   3  210.23   13.58
  -6  -3   3  185.74   11.62
  -6  -3   5   41.71    6.72
  -6   3   5   30.74    5.91
  -6  -3   5   50.12    7.25
  -6   3   7  129.62   12.77
  -6  -3   7  136.32   11.35
  -6   3   7  127.24   11.48
  -6  -3   7  125.76   11.88
  -6  -3   9    9.43    3.55
  -6   3   9   14.33    4.12
  -6   3   9   12.61    5.49
  -6  -3   9    8.92    4.16
  -6   3  11   11.84    5.08
  -6  -3  11    2.52    3.95
  -6  -3  13    2.45    5.19
  -6   3  13    9.10    7.35
  -6   4 -10   74.92   12.92
  -6  -4 -10   44.56   10.50
  -6  -4  -8   50.42    9.71
  -6   4  -8   58.64   10.67
  -6  -4  -6  152.89   15.00
  -6   4  -6  135.91   10.71
  -6  -4  -6  137.47    9.63
  -6  -4  -4   36.79    5.57
  -6   4  -4   53.85    7.07
  -6  -4  -4   44.20    7.59
  -6   4  -4   37.93    6.90
  -6  -4  -2   12.64    2.80
  -6   4  -2   17.41    4.39
  -6  -4  -2   19.53    4.71
  -6   4  -2   19.65    4.84
  -6  -4  -2   12.75    3.74
  -6  -4   0   45.00    6.51
  -6   4   0   50.85    7.04
  -6  -4   0   47.01    5.65
  -6  -4   0   35.26    4.50
  -6   4   0   50.07    5.64
  -6   4   2  104.96   10.09
  -6  -4   2   98.15    9.21
  -6   4   2  100.48    5.77
  -6   4   4   39.89    6.80
  -6  -4   4   27.80    5.22
  -6  -4   4   31.57    5.67
  -6  -4   6   55.23    7.81
  -6   4   6   52.94    7.81
  -6  -4   6   36.80    6.19
  -6   4   6   56.72    8.28
  -6   4   8   29.93    7.00
  -6   4   8   34.82    6.32
  -6  -4   8   22.31    6.26
  -6  -4   8   18.22    4.43
  -6  -4  10   17.54    6.17
  -6  -4  10    7.85    3.43
  -6   4  10    8.27    3.46
  -6   4  10   13.33    5.45
  -6  -4  12   48.29    9.88
  -6   4  12   54.41   10.67
  -6  -5 -11   48.29   12.12
  -6   5 -11   64.84   13.94
  -6  -5  -9    5.00    4.79
  -6   5  -9   -0.89    4.44
  -6   5  -7    5.67    4.14
  -6   5  -7    8.32    3.35
  -6  -5  -7    3.64    1.98
  -6  -5  -7    8.33    4.81
  -6   5  -5  172.30   14.89
  -6  -5  -5  150.06   13.87
  -6   5  -5  167.31   12.67
  -6  -5  -5  172.99   11.30
  -6  -5  -3  168.15   13.16
  -6   5  -3  185.51   13.27
  -6  -5  -3  183.11   11.98
  -6  -5  -3  190.41    8.66
  -6   5  -3  179.50   13.66
  -6  -5  -1   78.91    8.17
  -6   5  -1   76.98    8.75
  -6  -5  -1   79.23    8.30
  -6  -5  -1   86.17    6.18
  -6   5  -1   68.88    7.55
  -6   5   1  291.21   12.26
  -6   5   1  291.64   16.78
  -6  -5   1  322.23   16.50
  -6   5   3  669.78   10.36
  -6  -5   3  675.34   24.26
  -6   5   3  656.31   25.70
  -6  -5   3  634.64   20.93
  -6  -5   5  235.06   14.31
  -6   5   5  249.07   16.09
  -6  -5   5  227.89   14.51
  -6   5   7   82.69   10.40
  -6  -5   7   75.14    9.29
  -6  -5   7   89.98    9.34
  -6   5   7   74.29    9.40
  -6   5   9  130.12   11.71
  -6  -5   9  130.56   10.99
  -6  -5   9  159.62   14.86
  -6   5   9  146.02   14.88
  -6  -5  11   40.96    8.94
  -6   5  11   18.03    6.61
  -6   5  13   25.11    8.48
  -6   6 -10   20.60    7.97
  -6  -6 -10   24.82    8.43
  -6   6  -8   68.90   11.65
  -6  -6  -8   76.68   12.07
  -6   6  -6  189.59   16.84
  -6   6  -6  208.93   14.14
  -6  -6  -6  201.33   17.12
  -6  -6  -6  214.75   12.27
  -6   6  -4  170.28   12.78
  -6  -6  -4  165.58   11.38
  -6  -6  -4  151.23    7.55
  -6  -6  -4  171.30   14.19
  -6   6  -4  163.97   13.97
  -6  -6  -2   80.27    8.92
  -6  -6  -2   96.92    9.02
  -6   6  -2   79.90    8.89
  -6   6  -2   76.44    8.37
  -6  -6  -2   82.09    5.34
  -6  -6   0  135.84   10.68
  -6   6   0  125.69    9.12
  -6   6   0  140.53   11.62
  -6  -6   0  122.19   10.00
  -6  -6   0  125.37    7.61
  -6   6   2  462.26   21.40
  -6  -6   2  440.43   19.77
  -6   6   2  423.50   12.92
  -6  -6   2  457.61   16.29
  -6   6   4  180.69   13.85
  -6  -6   4  166.96   11.40
  -6  -6   4  140.30   11.59
  -6  -6   6   68.46    8.39
  -6  -6   6   99.64    9.95
  -6   6   6   91.32   10.26
  -6   6   8   21.57    6.46
  -6  -6   8   33.97    6.94
  -6   6   8   24.17    5.67
  -6  -6   8   28.91    5.64
  -6  -6  10   16.14    4.54
  -6   6  10   15.43    6.24
  -6  -6  10   33.16    7.68
  -6   6  10   18.99    5.18
  -6   6  12   18.16    6.51
  -6  -6  12   24.46    8.10
  -6   7 -11   -1.41    6.76
  -6  -7 -11   15.66    7.92
  -6   7  -9   -4.10    5.91
  -6  -7  -9    6.53    4.70
  -6   7  -7  144.04   15.95
  -6  -7  -7  116.75    8.87
  -6   7  -7  128.59   11.43
  -6  -7  -5  128.24   12.92
  -6  -7  -5  137.45   10.19
  -6   7  -5  136.42   13.75
  -6   7  -5   97.84   10.24
  -6  -7  -3   96.56    5.09
  -6   7  -3  120.30   11.36
  -6  -7  -3  110.68   11.25
  -6  -7  -3   93.52    8.86
  -6   7  -3  120.74   11.10
  -6   7  -1  386.98   17.52
  -6  -7  -1  370.37   17.99
  -6  -7  -1  394.31   11.53
  -6   7  -1  367.32   18.89
  -6  -7  -1  417.14   19.57
  -6  -7   1   12.90    2.74
  -6   7   1   15.37    3.10
  -6   7   1   13.83    4.31
  -6  -7   1    9.33    3.38
  -6  -7   1   12.47    2.81
  -6  -7   3  215.31   11.82
  -6  -7   3  205.80   13.99
  -6   7   3  232.29   15.70
  -6   7   3  210.17    7.72
  -6   7   5   72.72    9.15
  -6  -7   5   92.42    9.43
  -6  -7   5   68.16    7.86
  -6  -7   7    7.51    2.99
  -6   7   7    5.32    3.17
  -6   7   7    7.61    3.54
  -6  -7   7   16.22    4.71
  -6   7   9   42.44    7.31
  -6   7   9   30.18    7.44
  -6  -7   9   24.90    6.50
  -6  -7   9   22.83    5.25
  -6  -7  11   13.62    6.25
  -6   7  11    4.32    5.04
  -6   7  13   14.15    7.21
  -6   8 -10   25.39    9.29
  -6  -8 -10   13.71    6.56
  -6  -8  -8   39.67    9.05
  -6   8  -8   20.09    7.27
  -6   8  -6   39.91    6.80
  -6  -8  -6   38.44    5.53
  -6  -8  -6   53.13    9.41
  -6   8  -6   47.64    8.90
  -6   8  -4   35.76    7.15
  -6  -8  -4   36.89    5.72
  -6  -8  -4   28.53    6.70
  -6   8  -4   32.79    6.39
  -6   8  -2   77.31    8.71
  -6   8  -2   69.32    8.64
  -6  -8  -2   72.43    3.87
  -6  -8  -2   88.76    8.74
  -6  -8  -2   83.84    9.58
  -6  -8   0   17.27    2.90
  -6   8   0   23.04    4.53
  -6  -8   0   16.81    2.68
  -6  -8   0   13.96    4.02
  -6   8   0   14.21    4.43
  -6  -8   0   22.95    5.38
  -6  -8   2   24.15    5.35
  -6  -8   2   33.80    4.49
  -6   8   2   26.58    3.65
  -6   8   2   24.79    5.87
  -6   8   4  116.89    4.54
  -6   8   4  137.50    4.57
  -6  -8   4  129.88   11.14
  -6  -8   4  141.88   10.28
  -6   8   4  136.42   12.39
  -6  -8   6  123.99   11.05
  -6   8   6  123.02   12.02
  -6  -8   6  144.89   11.99
  -6   8   8   22.68    5.85
  -6   8   8   24.06    6.56
  -6  -8   8   35.29    6.44
  -6  -8   8   28.76    6.65
  -6  -8  10    1.73    3.65
  -6  -8  10    2.05    2.81
  -6   8  10   -1.34    4.24
  -6  -8  12    0.83    4.63
  -6   8  12    4.05    4.80
  -6   9  -9    7.34    7.20
  -6  -9  -9   13.72    6.05
  -6  -9  -7   10.52    5.14
  -6   9  -7    7.95    3.70
  -6   9  -7    6.92    5.07
  -6   9  -5  529.63   27.26
  -6  -9  -5  505.84   26.38
  -6  -9  -5  537.67   20.58
  -6   9  -5  515.26   23.46
  -6   9  -3  269.88   17.32
  -6  -9  -3  273.92   15.22
  -6  -9  -3  294.11   18.60
  -6   9  -3  284.44   17.60
  -6  -9  -1  176.77   13.43
  -6  -9  -1  167.82    5.94
  -6   9  -1  178.37   13.88
  -6  -9  -1  169.25    6.10
  -6  -9  -1  169.97   12.31
  -6   9  -1  173.47   12.37
  -6  -9   1  164.71   12.27
  -6  -9   1  157.29    8.18
  -6   9   1  164.09   13.66
  -6   9   1  165.54   10.26
  -6  -9   1  148.70    8.71
  -6   9   1  139.19    9.05
  -6  -9   3   44.79    6.62
  -6  -9   3   39.56    5.39
  -6   9   3   48.14    4.55
  -6   9   3   50.94    7.96
  -6  -9   5   37.16    5.92
  -6  -9   5   42.64    6.72
  -6   9   5   34.62    6.98
  -6  -9   7  168.14   13.80
  -6  -9   7  134.21   11.64
  -6   9   7  155.48   13.93
  -6   9   9   77.54   10.25
  -6   9   9   66.64   10.49
  -6  -9   9  103.08   12.26
  -6  -9   9   86.46    9.62
  -6   9  11   68.21   11.59
  -6  -9  11   74.62   11.93
  -6  10 -10   18.70    9.19
  -6 -10 -10   17.27    7.75
  -6  10  -8   24.48    7.84
  -6 -10  -8   30.68    8.72
  -6 -10  -6   91.68   12.21
  -6  10  -6   82.61   11.80
  -6 -10  -6   91.62    8.71
  -6  10  -6   61.76    8.72
  -6 -10  -4   99.76   11.80
  -6  10  -4  114.39   12.30
  -6 -10  -4  106.45    9.57
  -6  10  -4  128.19   12.10
  -6  10  -2   84.33   10.09
  -6 -10  -2   83.72    8.76
  -6 -10  -2   92.95   10.38
  -6  10  -2  102.38   10.44
  -6  10   0  456.04   15.07
  -6 -10   0  450.45   20.38
  -6 -10   0  455.60   11.27
  -6  10   0  440.38   22.42
  -6 -10   0  416.67   11.69
  -6  10   0  401.64   17.85
  -6  10   2    4.97    2.41
  -6  10   2    9.06    2.68
  -6 -10   2    4.89    3.39
  -6 -10   2    6.30    2.19
  -6  10   2   10.01    4.28
  -6  10   4   44.89    4.10
  -6  10   4   55.20    8.53
  -6  10   4   41.54    4.02
  -6 -10   4   43.99    6.12
  -6 -10   4   37.20    6.38
  -6 -10   6   12.44    4.06
  -6 -10   6    6.32    3.25
  -6  10   6    1.91    2.71
  -6  10   8  104.60   12.99
  -6  10   8   87.79   10.87
  -6 -10   8  114.01   12.31
  -6 -10   8  102.18   10.45
  -6 -10  10    8.01    4.97
  -6 -10  10    4.03    2.91
  -6  10  10   -0.43    4.54
  -6 -10  12    7.34    5.16
  -6  10  12    8.54    5.53
  -6  11  -9    3.08    5.32
  -6 -11  -9    6.38    6.65
  -6  11  -7   42.97    9.25
  -6  11  -7   28.58    6.87
  -6 -11  -7   52.49    9.93
  -6 -11  -5   46.67    8.93
  -6  11  -5   62.52    9.20
  -6 -11  -5   48.52    6.77
  -6 -11  -3  213.62   13.93
  -6 -11  -3  214.39   16.63
  -6  11  -3  188.93   15.26
  -6  11  -3  206.87   16.12
  -6  11  -1  128.15   11.22
  -6  11  -1  116.43    7.60
  -6 -11  -1  125.58   11.12
  -6  11  -1  112.95   11.87
  -6  11   1  189.78   15.30
  -6  11   1  187.76    9.25
  -6 -11   1  174.56    9.11
  -6  11   1  174.63   11.43
  -6 -11   1  171.28    8.10
  -6 -11   1  184.01   13.39
  -6 -11   3  632.85   25.02
  -6 -11   3  564.64   18.65
  -6  11   3  563.88   17.21
  -6  11   3  590.07   26.88
  -6 -11   5  163.09   13.03
  -6  11   5  158.45    6.99
  -6  11   5  188.13   15.52
  -6 -11   5  181.82   12.53
  -6 -11   7  172.10   13.88
  -6 -11   7  153.50   12.86
  -6  11   7  162.01   15.24
  -6  11   9    4.51    3.95
  -6 -11   9    5.80    4.18
  -6 -11   9   -0.42    3.33
  -6  11   9    0.88    3.66
  -6  11  11   27.42    8.18
  -6 -11  11   30.98    8.48
  -6 -12 -10   -4.58    5.22
  -6 -12  -8    3.57    4.86
  -6  12  -8   -1.08    4.61
  -6  12  -6  119.93   12.73
  -6 -12  -6  137.40   11.28
  -6  12  -6  128.41   15.08
  -6 -12  -6  120.86   14.30
  -6  12  -4   22.89    6.11
  -6  12  -4   37.80    8.10
  -6 -12  -4   25.62    6.69
  -6 -12  -4   20.00    4.87
  -6  12  -2  120.38   12.61
  -6 -12  -2  105.68   11.74
  -6 -12  -2  111.01   10.64
  -6  12  -2   94.84   10.57
  -6 -12   0   53.14    7.73
  -6  12   0   54.98    7.18
  -6  12   0   66.15    9.40
  -6  12   0   55.84    4.71
  -6 -12   0   54.32    3.42
  -6 -12   2  117.21    7.79
  -6  12   2  132.80    7.71
  -6  12   2  115.27   12.22
  -6  12   2  144.58   10.06
  -6 -12   2  149.64   12.61
  -6  12   4   30.51    4.12
  -6 -12   4   37.24    6.58
  -6 -12   4   35.49    5.26
  -6  12   4   39.95    7.91
  -6  12   6  108.51   12.48
  -6 -12   6  110.66   11.08
  -6 -12   6  120.51   11.15
  -6  12   8   25.60    6.77
  -6 -12   8   35.69    6.90
  -6 -12   8   26.91    6.11
  -6  12   8   35.98    8.39
  -6 -12  10    3.42    3.70
  -6 -12  10    5.31    3.54
  -6  12  10    7.07    4.74
  -6  12  12   38.50   10.01
  -6  13  -9   24.86    9.68
  -6 -13  -9   24.17    8.44
  -6  13  -7   32.58    7.77
  -6  13  -7   29.19    8.66
  -6 -13  -7   42.63    9.76
  -6  13  -5   69.60   10.15
  -6 -13  -5   64.92    8.14
  -6  13  -5   92.92   12.57
  -6 -13  -5   93.40   12.65
  -6  13  -3   11.28    5.11
  -6 -13  -3    6.02    4.26
  -6 -13  -3    8.96    3.87
  -6  13  -1   16.71    4.55
  -6 -13  -1   32.12    6.14
  -6  13  -1   19.53    5.01
  -6  13   1    3.52    3.55
  -6  13   1    6.39    3.37
  -6 -13   1    1.66    2.71
  -6 -13   1    1.67    1.59
  -6  13   3  210.25   11.76
  -6 -13   3  196.62   11.24
  -6 -13   3  194.09   14.69
  -6  13   3  193.72   16.18
  -6 -13   5   62.03    8.67
  -6  13   5   64.65    5.75
  -6 -13   5   55.67    7.29
  -6  13   5   66.97   10.23
  -6  13   7  179.34   16.11
  -6 -13   7  138.41   13.09
  -6 -13   7  158.15   13.80
  -6 -13   9   75.82   11.03
  -6  13   9   71.82   10.78
  -6 -13   9   69.17    9.28
  -6 -13  11   21.82    7.14
  -6  13  11    6.48    5.88
  -6  14  -8    6.01    5.90
  -6 -14  -8   12.08    6.61
  -6  14  -6   23.50    7.06
  -6 -14  -6   27.50    6.18
  -6  14  -6   28.33    7.31
  -6  14  -4   12.51    5.19
  -6 -14  -4   15.24    6.12
  -6  14  -4    1.50    3.26
  -6 -14  -4   10.78    3.96
  -6 -14  -2   11.54    4.26
  -6  14  -2   22.82    5.73
  -6  14  -2   27.74    7.04
  -6  14   0   88.23   11.42
  -6 -14   0   88.46   10.08
  -6  14   0   94.29    9.87
  -6 -14   2  182.81    9.70
  -6 -14   2  166.73   14.08
  -6  14   2  188.39   16.35
  -6  14   2  190.52   12.49
  -6  14   4  108.80   12.70
  -6 -14   4   98.17   10.89
  -6  14   4  110.30    8.53
  -6 -14   4   88.14    8.42
  -6 -14   6  223.08   16.44
  -6 -14   6  255.38   16.28
  -6  14   6  235.53   18.80
  -6  14   8   71.65   10.79
  -6  14   8   85.00   12.47
  -6 -14   8   82.71   10.56
  -6 -14   8   63.24    9.62
  -6 -14  10   61.12   10.65
  -6  14  10   58.69   11.03
  -6 -14  10   43.64    8.07
  -6  14  12   15.29    7.62
  -6 -15  -9   -2.32    5.40
  -6  15  -7    7.53    5.35
  -6  15  -7   13.23    6.30
  -6 -15  -7    6.41    5.49
  -6  15  -5    4.48    3.76
  -6 -15  -5    4.60    3.46
  -6 -15  -5   15.07    6.65
  -6  15  -5   11.11    5.59
  -6  15  -3   54.78    9.36
  -6 -15  -3   72.48    9.14
  -6  15  -3   51.45    9.38
  -6 -15  -1  194.72   14.97
  -6  15  -1  221.87   18.12
  -6  15  -1  213.97   16.18
  -6  15   1    8.94    3.53
  -6  15   1   12.83    5.74
  -6 -15   1   16.55    4.90
  -6  15   3   28.44    5.10
  -6  15   3   16.65    5.72
  -6 -15   3   21.48    5.65
  -6 -15   3   13.97    3.61
  -6 -15   5   59.66    7.80
  -6  15   5   64.55   10.58
  -6 -15   5   67.46    9.10
  -6 -15   7   15.87    5.21
  -6  15   7   19.82    6.45
  -6 -15   7   17.36    5.98
  -6  15   9   13.81    6.72
  -6 -15   9   20.69    6.83
  -6  15   9   23.14    7.63
  -6 -15   9   13.29    5.50
  -6 -15  11   44.56   10.02
  -6  15  11   42.93   10.06
  -6 -16  -8    7.57    6.45
  -6  16  -8    2.98    5.96
  -6  16  -6   63.19   11.75
  -6  16  -6   39.17    8.54
  -6 -16  -6   56.41    8.42
  -6 -16  -6   49.70   10.65
  -6  16  -4   21.78    7.19
  -6 -16  -4   40.17    7.09
  -6  16  -4   35.90    8.14
  -6 -16  -2   34.53    6.89
  -6  16  -2   57.92    9.43
  -6  16  -2   66.96   10.93
  -6 -16   0   12.35    4.79
  -6  16   0   10.97    5.40
  -6  16   0   -0.22    3.15
  -6  16   2  241.31   15.29
  -6  16   2  260.26   20.10
  -6 -16   2  223.45   16.65
  -6 -16   4  241.30   17.63
  -6  16   4  205.79   13.00
  -6 -16   4  213.52   13.14
  -6  16   4  204.90   17.95
  -6  16   6   34.62    8.22
  -6 -16   6   28.16    6.74
  -6 -16   6   24.23    5.72
  -6 -16   8   49.50    9.24
  -6 -16   8   60.10    9.47
  -6  16   8   51.40    9.57
  -6 -16  10    4.38    3.71
  -6 -16  10    1.82    4.87
  -6  17  -7    5.07    5.79
  -6  17  -7   14.00    7.30
  -6 -17  -5   26.95    6.48
  -6  17  -5   18.06    6.13
  -6  17  -3    9.53    4.90
  -6  17  -3    8.47    5.40
  -6 -17  -3   12.13    4.57
  -6 -17  -1   69.20    9.68
  -6  17  -1   70.51   10.06
  -6  17  -1   63.79   10.55
  -6 -17   1  127.20   13.22
  -6  17   1  152.70   16.30
  -6  17   1  131.90   12.25
  -6 -17   3    9.86    4.23
  -6  17   3    4.59    4.54
  -6  17   3   11.60    3.77
  -6  17   5   11.11    5.41
  -6 -17   5   17.39    5.31
  -6 -17   5   19.94    5.09
  -6 -17   7   27.33    7.16
  -6 -17   7   36.99    7.36
  -6  17   7   38.84    9.17
  -6 -17   9   95.44   12.77
  -6  17   9  132.92   16.03
  -6  17   9   91.07   13.24
  -6 -17   9   93.06   12.07
  -6  17  11   45.70   10.97
  -6 -18  -6   32.99    7.09
  -6  18  -6   39.96    9.41
  -6  18  -6   32.96    9.51
  -6  18  -4   10.26    5.60
  -6 -18  -4    2.31    3.15
  -6  18  -4    4.09    4.60
  -6  18  -2    3.47    4.82
  -6 -18  -2   -1.71    3.20
  -6  18  -2   11.35    5.28
  -6  18   0   -3.38    4.87
  -6 -18   0   -1.86    3.74
  -6  18   0    0.52    3.46
  -6  18   2   45.56    7.80
  -6 -18   2   44.08    8.27
  -6  18   2   41.71    9.40
  -6 -18   4   80.73   10.83
  -6  18   4  106.66   14.04
  -6 -18   6   20.69    5.66
  -6  18   6   10.84    6.04
  -6 -18   6   17.41    6.20
  -6 -18   8   17.41    6.67
  -6 -18   8   14.33    5.48
  -6  18   8    1.17    4.07
  -6  18  10   15.22    7.64
  -6 -18  10    7.43    5.41
  -6  19  -7    4.11    6.18
  -6  19  -7   15.03    7.74
  -6 -19  -5   11.66    5.24
  -6  19  -5   12.83    6.40
  -6  19  -5    3.70    4.69
  -6  19  -3   36.67    9.29
  -6  19  -3   46.67    9.61
  -6 -19  -3   43.63    8.37
  -6  19  -1   44.72    8.76
  -6  19  -1   47.02   10.01
  -6 -19  -1   44.54    8.15
  -6 -19   1   79.76   10.80
  -6  19   1   84.58   10.78
  -6  19   1   62.35   11.08
  -6  19   3    1.25    3.38
  -6 -19   3    6.95    4.69
  -6  19   3   -2.86    5.28
  -6  19   5   13.60    7.30
  -6 -19   5    9.75    5.30
  -6  19   7    2.20    4.93
  -6 -19   7    5.85    4.37
  -6 -19   7   11.30    5.51
  -6  19   9   -0.48    4.92
  -6 -19   9   12.86    6.69
  -6 -19   9   11.78    6.33
  -6  20  -6    0.34    6.04
  -6  20  -6   -5.05    6.10
  -6  20  -4   21.44    8.11
  -6  20  -4   10.87    6.43
  -6 -20  -4    9.70    4.83
  -6  20  -2   19.01    7.37
  -6  20  -2   16.45    7.21
  -6 -20  -2   13.98    5.70
  -6 -20   0   19.02    6.06
  -6  20   0    2.90    4.24
  -6  20   0   19.11    6.35
  -6 -20   2  106.35   12.90
  -6  20   2   76.86   10.33
  -6  20   2   77.37   12.88
  -6 -20   4   11.24    5.48
  -6  20   4   -0.26    4.88
  -6  20   6   10.18    6.86
  -6 -20   6   10.29    6.19
  -6 -20   8   39.53    9.40
  -6  20   8   33.28    9.55
  -6  21  -5   10.60    6.38
  -6  21  -5    7.68    6.52
  -6 -21  -5    6.35    5.18
  -6  21  -3    5.06    5.03
  -6  21  -3   17.78    7.71
  -6 -21  -3   10.56    5.30
  -6  21  -1    4.10    4.28
  -6 -21  -1    5.53    4.30
  -6  21  -1    9.24    6.08
  -6  21   1   30.43    8.87
  -6 -21   1   26.52    7.21
  -6  21   1   30.51    7.45
  -6 -21   3  160.74   16.25
  -6  21   3  192.96   20.09
  -6 -21   5   14.80    5.73
  -6  21   5    6.73    6.39
  -6  21   7   46.58   10.85
  -6 -21   7   79.96   12.57
  -6  22  -6   15.60    9.11
  -6 -22  -4    2.98    5.26
  -6  22  -4    7.20    6.57
  -6  22  -4   -5.00    6.26
  -6  22  -2    6.87    5.51
  -6 -22  -2    1.47    4.13
  -6  22  -2    1.62    5.17
  -6  22   0   10.64    6.34
  -6 -22   0   -0.38    3.71
  -6  22   0   14.44    6.09
  -6  22   2   -0.14    4.41
  -6  22   2    6.79    4.89
  -6 -22   4   31.56    7.84
  -6  22   4   23.51    8.36
  -6 -22   6    3.98    4.56
  -6  22   6    7.46    6.72
  -6  22   8   36.60   10.76
  -6 -23  -5    1.16    4.86
  -6  23  -5    0.50    6.02
  -6 -23  -3   15.59    6.01
  -6  23  -3   19.24    8.77
  -6  23  -3   -0.29    5.10
  -6  23  -1   30.90    9.78
  -6 -23  -1   23.13    7.47
  -6  23  -1   36.91    9.47
  -6 -23   1   53.61   10.32
  -6  23   1   52.32   11.13
  -6  23   1   28.32    7.67
  -6  23   3   52.25   12.18
  -6 -23   3   48.65   10.12
  -6  23   5    3.80    5.61
  -6 -23   5   -4.27    5.05
  -6  23   7    1.39    6.18
  -6 -24  -4    1.35    5.37
  -6  24  -2    9.53    7.28
  -6 -24  -2   -2.97    4.60
  -6  24  -2   -3.53    5.61
  -6 -24   0   12.43    5.70
  -6  24   0    8.05    5.59
  -6  24   0   13.10    6.62
  -6 -24   2    1.71    4.43
  -6  24   2    6.88    5.83
  -6  24   4   23.29    9.36
  -6  25  -1   18.82    7.83
  -6  26   0    5.11    6.20
  -5   0 -11   -3.20    5.32
  -5   0  -9    2.89    4.18
  -5   0  -7   -0.55    1.64
  -5   0  -7    3.05    4.22
  -5   0  -5    0.95    2.80
  -5   0  -5   -1.14    1.86
  -5   0  -3   -0.56    1.59
  -5   0  -3    0.08    2.37
  -5   0  -1    0.64    1.76
  -5   0  -1    0.35    1.68
  -5   0  -1    1.49    1.76
  -5   0   1    2.08    2.36
  -5   0   1    1.84    1.40
  -5   0   3    1.85    2.16
  -5   0   5    0.86    2.28
  -5   0   5   -0.60    1.71
  -5   0   7    1.13    1.00
  -5   0   7   -1.40    1.76
  -5   0   7   -1.05    2.56
  -5   0   9    1.63    3.24
  -5   0   9   -0.37    1.98
  -5   0  11    7.04    4.94
  -5   0  13    4.07    4.96
  -5   1 -12   23.59    9.06
  -5  -1 -12   16.24    8.80
  -5   1 -10   29.75    8.63
  -5  -1 -10   47.09   10.73
  -5  -1  -8   56.33    9.81
  -5   1  -8   45.66    8.76
  -5   1  -6  302.40   19.15
  -5   1  -6  255.72   12.10
  -5  -1  -6  302.91   19.41
  -5  -1  -6  284.04   12.23
  -5  -1  -4    3.16    1.82
  -5   1  -4    5.95    2.42
  -5  -1  -4    8.91    3.81
  -5   1  -4   11.57    4.03
  -5  -1  -2  134.44    9.46
  -5   1  -2  112.95    9.01
  -5  -1  -2  121.58    7.63
  -5  -1  -2  116.01    9.52
  -5   1  -2  118.69    9.15
  -5   1   0  743.11   23.15
  -5   1   0  760.37   19.22
  -5  -1   0  776.98   19.97
  -5  -1   0  754.45   22.96
  -5  -1   0  770.55   19.89
  -5  -1   2  554.57   19.97
  -5   1   2  574.33   11.60
  -5  -1   2  552.19   13.22
  -5   1   2  528.12   19.60
  -5   1   4  192.53   12.30
  -5  -1   4  183.38   11.72
  -5  -1   4  175.20   11.19
  -5   1   6  299.86   15.32
  -5  -1   6  291.77   14.88
  -5  -1   6  276.93    8.73
  -5  -1   6  260.85   15.71
  -5   1   6  275.43   16.42
  -5  -1   8   59.31    6.98
  -5  -1   8   63.98    8.79
  -5   1   8   63.60    7.18
  -5   1   8   79.23    9.97
  -5   1  10   14.86    3.98
  -5  -1  10   23.16    4.18
  -5   1  10   23.94    6.33
  -5  -1  10   26.94    6.70
  -5  -1  12   -7.87    5.37
  -5   1  12    1.84    3.80
  -5  -2 -11   12.10    6.68
  -5   2 -11   28.06    9.80
  -5  -2  -9   28.62    7.67
  -5   2  -9   20.83    6.57
  -5  -2  -7  169.92   15.25
  -5   2  -7  170.32   15.73
  -5  -2  -7  158.60    8.49
  -5   2  -7  163.68    9.76
  -5   2  -5  652.97   26.91
  -5  -2  -5  649.52   19.06
  -5   2  -5  656.21   20.68
  -5   2  -3   54.36    6.82
  -5   2  -3   49.92    6.10
  -5  -2  -3   57.28    7.25
  -5  -2  -3   68.21    6.75
  -5  -2  -3   72.23    5.73
  -5  -2  -1  770.52   22.32
  -5  -2  -1  770.03   22.80
  -5  -2  -1  771.36   18.47
  -5   2  -1  738.89   21.31
  -5   2   1  387.28   16.94
  -5   2   1  393.12   12.03
  -5  -2   1  368.48   12.75
  -5  -2   1  398.85   16.64
  -5  -2   1  382.45   14.24
  -5   2   3   13.13    3.93
  -5  -2   3   11.09    3.14
  -5   2   5   79.74    8.79
  -5   2   5   57.75    6.79
  -5  -2   5   61.83    7.14
  -5  -2   5   68.89    7.69
  -5  -2   7  315.28   17.91
  -5  -2   7  288.87   10.93
  -5   2   7  285.21   17.65
  -5  -2   7  306.93   15.29
  -5   2   7  318.78   15.93
  -5   2   9   13.91    3.64
  -5   2   9   24.05    6.18
  -5  -2   9   13.71    3.63
  -5  -2   9   19.75    5.94
  -5  -2  11   32.63    7.70
  -5   2  11   15.65    5.56
  -5  -2  13   39.04    9.32
  -5   2  13   60.90   11.22
  -5  -3 -12    9.67    8.14
  -5   3 -12   -0.19    6.34
  -5  -3 -10   11.81    6.46
  -5   3 -10    8.78    4.72
  -5   3  -8   17.44    5.67
  -5  -3  -8   27.32    7.02
  -5   3  -6 1359.39   40.93
  -5  -3  -6 1366.02   41.57
  -5  -3  -6 1355.87   26.74
  -5   3  -6 1269.62   28.72
  -5  -3  -4  296.60   13.26
  -5  -3  -4  282.13   11.39
  -5   3  -4  263.45   13.63
  -5  -3  -4  317.33   17.73
  -5   3  -4  297.20   17.46
  -5   3  -2  449.77   17.91
  -5  -3  -2  412.07   16.39
  -5   3  -2  433.88   18.00
  -5  -3  -2  468.10   13.32
  -5  -3  -2  438.36   18.51
  -5  -3   0  141.61   10.14
  -5   3   0  124.10    8.72
  -5  -3   0  131.44    8.68
  -5   3   0  152.36   10.75
  -5   3   0  136.33    8.22
  -5  -3   0  131.35    7.65
  -5  -3   2   72.89    7.35
  -5   3   2   70.71    7.42
  -5   3   2   63.99    3.94
  -5   3   4  122.48   10.24
  -5  -3   4  115.28    9.07
  -5  -3   4  126.77    9.67
  -5   3   6   67.18    8.23
  -5  -3   6   70.29    7.46
  -5  -3   6   63.60    7.85
  -5  -3   6   75.76    5.87
  -5   3   6   68.73    7.81
  -5   3   8  151.88   13.63
  -5  -3   8  170.29   14.02
  -5  -3   8  167.12   11.42
  -5   3   8  149.98   11.32
  -5  -3  10   65.59    6.78
  -5  -3  10   67.16   10.35
  -5   3  10   68.29   10.13
  -5  -3  12    3.08    4.04
  -5   3  12   14.91    5.96
  -5   4 -11   29.24    8.84
  -5  -4 -11   39.11   10.15
  -5   4  -9   -2.24    4.38
  -5  -4  -9   12.56    6.43
  -5  -4  -7   91.76   11.45
  -5   4  -7  104.03    8.38
  -5   4  -7  110.03   12.57
  -5  -4  -7  115.97    7.23
  -5   4  -5  123.56    9.59
  -5  -4  -5  128.93   12.43
  -5  -4  -5  153.99    9.49
  -5   4  -5  150.94   13.31
  -5  -4  -3  122.15   10.70
  -5  -4  -3  110.64    8.44
  -5   4  -3  115.43    9.51
  -5  -4  -3  115.24    6.40
  -5   4  -3  122.16   10.73
  -5  -4  -1   80.16    7.55
  -5  -4  -1   86.08    5.66
  -5  -4  -1   94.16    8.18
  -5   4  -1   96.17    8.67
  -5   4  -1   90.46    7.70
  -5   4   1  824.27   17.81
  -5   4   1  815.62   21.37
  -5  -4   1  848.01   24.22
  -5  -4   1  812.45   20.78
  -5   4   1  835.75   25.67
  -5  -4   1  812.89   20.10
  -5   4   3  188.56   12.47
  -5  -4   3  195.23   12.01
  -5  -4   3  168.90   10.17
  -5   4   5  971.47   28.45
  -5  -4   5  906.81   26.96
  -5  -4   5  892.64   25.78
  -5   4   7  126.45   10.76
  -5  -4   7  103.59    9.17
  -5  -4   7  114.08   10.72
  -5   4   7  104.04   11.00
  -5  -4   9   20.87    6.20
  -5  -4   9   22.93    4.38
  -5   4   9   20.86    4.69
  -5   4   9   29.82    6.52
  -5  -4  11    1.41    3.91
  -5   4  11    8.81    4.51
  -5  -4  13    0.28    4.65
  -5   4  13   -3.88    5.18
  -5   5 -12   -3.70    5.70
  -5  -5 -12    0.65    5.50
  -5  -5 -10    4.29    4.61
  -5   5 -10    4.95    5.55
  -5   5  -8   18.70    6.39
  -5  -5  -8   26.93    7.10
  -5   5  -6   24.12    6.25
  -5  -5  -6   16.81    3.25
  -5  -5  -6   18.18    5.59
  -5   5  -6   20.72    4.33
  -5   5  -4  104.17   10.50
  -5  -5  -4  101.43    6.18
  -5  -5  -4  119.87    8.75
  -5  -5  -4  104.17   10.43
  -5   5  -4   95.58    8.78
  -5   5  -2  225.01   13.17
  -5   5  -2  218.34   12.94
  -5  -5  -2  221.15    7.97
  -5  -5  -2  248.08   12.93
  -5  -5  -2  215.69   13.29
  -5   5   0  229.79   10.97
  -5  -5   0  228.98    9.38
  -5   5   0  206.90   10.60
  -5  -5   0  219.15   11.90
  -5   5   0  204.71   12.81
  -5  -5   0  235.46   13.07
  -5  -5   2    3.44    1.91
  -5   5   2    2.04    1.08
  -5   5   2    2.95    3.07
  -5  -5   2   -0.52    1.30
  -5   5   2    2.97    1.91
  -5  -5   2   -0.62    2.11
  -5  -5   4   35.39    5.45
  -5  -5   4   41.66    5.50
  -5   5   4   36.94    5.83
  -5   5   6   10.55    3.52
  -5  -5   6   10.30    3.67
  -5   5   6    8.75    4.26
  -5  -5   6    9.08    3.04
  -5   5   8   33.71    7.24
  -5  -5   8   34.17    6.81
  -5  -5   8   39.28    5.81
  -5   5   8   41.80    6.42
  -5   5  10   67.59   10.42
  -5  -5  10   71.89    7.45
  -5  -5  10   68.64   10.55
  -5  -5  12    5.93    4.93
  -5   5  12    9.70    5.16
  -5  -6 -11   31.55    9.67
  -5   6 -11   27.29    9.39
  -5   6  -9   10.54    6.12
  -5  -6  -9    7.00    5.43
  -5   6  -7   23.60    4.78
  -5  -6  -7   39.82    8.07
  -5   6  -7   47.87    8.70
  -5  -6  -7   40.50    4.61
  -5  -6  -5  133.74    7.39
  -5  -6  -5  106.34   11.40
  -5   6  -5  144.41   11.09
  -5   6  -5  167.41   14.28
  -5  -6  -5  174.86   10.35
  -5   6  -3   43.54    6.73
  -5  -6  -3   41.69    6.52
  -5  -6  -3   38.83    5.37
  -5   6  -3   42.41    6.07
  -5  -6  -3   45.70    3.42
  -5   6  -1  130.61   10.45
  -5   6  -1  145.56    9.97
  -5  -6  -1  138.36   10.43
  -5  -6  -1  142.36   10.03
  -5   6  -1  137.29    8.53
  -5  -6  -1  134.94    6.12
  -5  -6   1   14.57    2.79
  -5   6   1   14.07    2.80
  -5  -6   1   12.91    3.46
  -5  -6   1    7.84    1.97
  -5   6   1    8.96    3.31
  -5   6   3  391.98   18.18
  -5  -6   3  360.35   16.48
  -5   6   3  406.41    8.80
  -5  -6   3  347.23   14.19
  -5  -6   5  363.44   16.81
  -5  -6   5  352.86   16.78
  -5   6   5  343.67   17.69
  -5   6   7   59.31    8.01
  -5  -6   7   64.57    8.45
  -5   6   7   53.27    8.62
  -5  -6   7   49.05    6.53
  -5   6   9    0.80    2.86
  -5   6   9    6.59    3.20
  -5  -6   9    6.44    3.33
  -5  -6   9    2.64    3.17
  -5  -6  11   13.72    5.99
  -5   6  11   24.19    7.02
  -5  -6  13   -5.28    5.75
  -5   6  13    5.79    6.23
  -5  -7 -12   12.90    7.88
  -5  -7 -10    4.27    6.10
  -5   7 -10    6.79    7.08
  -5   7  -8    7.18    5.46
  -5  -7  -8    6.19    4.92
  -5   7  -6  997.24   36.68
  -5  -7  -6 1041.45   24.39
  -5  -7  -6  964.65   35.40
  -5   7  -6 1066.57   30.10
  -5  -7  -4   42.28    5.54
  -5  -7  -4   43.32    3.31
  -5  -7  -4   43.22    7.29
  -5   7  -4   35.53    5.83
  -5   7  -4   40.34    6.85
  -5   7  -2  603.25   22.16
  -5   7  -2  596.91   22.43
  -5  -7  -2  601.33   10.03
  -5  -7  -2  626.92   20.58
  -5  -7  -2  615.00   23.48
  -5   7   0  594.95   16.67
  -5  -7   0  566.36   20.81
  -5   7   0  517.67   21.09
  -5   7   0  536.57   17.83
  -5  -7   0  568.89   20.33
  -5  -7   0  573.61   13.13
  -5  -7   0  583.28   13.86
  -5   7   2   88.57    9.12
  -5   7   2   95.23    6.94
  -5  -7   2   91.37    7.10
  -5  -7   2   77.67    6.24
  -5  -7   2   99.34    8.96
  -5   7   2   77.13    5.41
  -5   7   4  539.85    8.52
  -5   7   4  514.51    8.75
  -5   7   4  493.99   21.02
  -5  -7   4  504.90   19.89
  -5  -7   4  513.39   18.52
  -5   7   6   14.04    4.35
  -5  -7   6    5.06    2.54
  -5  -7   6    7.51    3.43
  -5   7   8   95.51   10.09
  -5   7   8   90.30   11.15
  -5  -7   8   97.41    9.00
  -5  -7   8   78.36    9.62
  -5   7  10   71.27   10.50
  -5  -7  10   54.47    6.63
  -5  -7  10   64.40   10.10
  -5  -7  12   -5.78    4.07
  -5   7  12    6.64    4.52
  -5  -8 -11   -1.05    5.06
  -5   8 -11   12.98    8.74
  -5  -8  -9   19.00    7.22
  -5   8  -9   16.63    7.39
  -5   8  -7   43.04    8.75
  -5   8  -7   24.87    5.57
  -5  -8  -7   38.54    8.11
  -5  -8  -7   28.75    4.51
  -5   8  -5  301.98   19.52
  -5  -8  -5  286.74   13.65
  -5   8  -5  292.16   16.22
  -5  -8  -5  271.56   18.17
  -5   8  -3   96.42    9.43
  -5  -8  -3  133.52   11.78
  -5   8  -3  120.75   11.17
  -5  -8  -3  100.03    8.57
  -5  -8  -1  217.83   13.73
  -5   8  -1  210.53   14.00
  -5  -8  -1  209.16    6.09
  -5  -8  -1  204.50   12.30
  -5  -8  -1  198.45    5.84
  -5   8  -1  190.56   12.00
  -5   8  -1  203.30    9.76
  -5   8   1    7.34    2.51
  -5   8   1   13.90    2.87
  -5   8   1   10.99    2.56
  -5  -8   1   11.98    2.38
  -5  -8   1   15.22    3.51
  -5  -8   1    7.97    2.28
  -5   8   3  188.61   10.38
  -5  -8   3  166.13   11.57
  -5   8   3  190.85   13.54
  -5   8   3  195.29    7.96
  -5  -8   3  182.11   10.18
  -5   8   5   79.99    3.74
  -5   8   5   77.88    9.10
  -5   8   5   74.05    3.38
  -5  -8   5   88.85    8.67
  -5  -8   5   80.48    8.30
  -5  -8   7    7.93    4.38
  -5   8   7   11.42    4.53
  -5   8   7   16.50    5.00
  -5  -8   7   10.08    3.49
  -5  -8   9    8.21    4.60
  -5   8   9    6.07    2.97
  -5   8   9   14.95    5.39
  -5  -8   9    4.43    2.65
  -5  -8  11   24.53    7.01
  -5   8  11   34.50    8.19
  -5   8  13   -3.63    5.14
  -5   9 -10   73.00   13.91
  -5  -9 -10   78.90   13.24
  -5   9  -8   72.47   11.81
  -5  -9  -8   80.07   11.67
  -5   9  -6  118.02   10.81
  -5  -9  -6  129.47    9.21
  -5  -9  -6  115.95   12.67
  -5   9  -6  134.41   14.14
  -5   9  -4  139.56   12.81
  -5  -9  -4  127.81    9.61
  -5  -9  -4  131.25   12.49
  -5   9  -4  120.62   10.81
  -5   9  -2    8.51    3.55
  -5  -9  -2    9.36    3.03
  -5  -9  -2    5.85    2.52
  -5   9  -2    6.54    3.38
  -5  -9   0   58.83    3.79
  -5   9   0   58.77    6.39
  -5  -9   0   58.05    4.18
  -5   9   0   50.08    6.86
  -5  -9   0   55.32    6.71
  -5   9   0   51.40    4.60
  -5  -9   2   38.35    4.39
  -5   9   2   44.66    4.62
  -5  -9   2   35.90    4.51
  -5  -9   2   34.30    5.39
  -5   9   2   52.80    7.46
  -5   9   2   33.47    4.07
  -5   9   4   42.89    3.87
  -5   9   4   57.19    7.70
  -5  -9   4   49.99    6.05
  -5   9   4   38.76    3.53
  -5  -9   4   42.32    6.31
  -5   9   6  189.09   14.18
  -5  -9   6  199.07   13.51
  -5   9   6  195.16    6.35
  -5  -9   6  194.19   13.03
  -5   9   6  170.56    6.39
  -5   9   8   25.91    5.67
  -5   9   8   30.14    7.25
  -5  -9   8   31.87    7.02
  -5  -9   8   42.56    6.67
  -5   9  10   43.82    8.49
  -5  -9  10   44.67    6.74
  -5  -9  10   33.37    7.75
  -5   9  12    6.73    5.70
  -5  -9  12   -1.10    4.38
  -5 -10 -11   11.47    7.61
  -5  10 -11   10.79    8.01
  -5 -10  -9   25.46    7.76
  -5  10  -9   14.92    6.69
  -5 -10  -7    6.71    2.71
  -5  10  -7    0.07    3.71
  -5 -10  -7    4.75    4.27
  -5  10  -7    8.70    3.82
  -5  10  -5   15.63    4.92
  -5  10  -5    8.05    4.74
  -5 -10  -5    3.88    2.72
  -5 -10  -5    6.27    4.44
  -5  10  -3  366.17   19.17
  -5 -10  -3  300.66   15.21
  -5 -10  -3  302.41   18.35
  -5  10  -3  350.58   19.31
  -5  10  -1   14.56    4.63
  -5  10  -1    4.50    1.72
  -5 -10  -1   10.03    3.29
  -5 -10  -1   11.18    4.18
  -5  10  -1    9.39    3.53
  -5  10   1  553.85   18.39
  -5  10   1  567.80   14.17
  -5 -10   1  535.46   14.69
  -5  10   1  559.39   23.86
  -5 -10   1  554.79   21.43
  -5 -10   1  543.22   13.71
  -5 -10   3  489.11   16.72
  -5  10   3  495.44   14.89
  -5 -10   3  460.83   19.70
  -5  10   3  512.80   23.05
  -5  10   5  488.38   22.67
  -5  10   5  505.36   12.83
  -5 -10   5  482.19   20.56
  -5  10   5  492.86   13.55
  -5 -10   5  519.96   20.17
  -5 -10   7   19.79    5.25
  -5  10   7   23.07    5.52
  -5 -10   7    9.60    3.74
  -5 -10   9    3.32    3.17
  -5  10   9   11.30    4.39
  -5  10   9    3.44    4.26
  -5 -10   9    2.40    2.62
  -5  10  11    3.06    4.32
  -5 -10  11    8.32    5.58
  -5  10  13    4.93    5.18
  -5  11 -10   -5.60    5.76
  -5 -11 -10   -7.42    5.69
  -5  11  -8   22.26    7.64
  -5 -11  -8   51.66   10.36
  -5  11  -6   30.13    7.48
  -5  11  -6   27.41    6.30
  -5 -11  -6   27.88    4.92
  -5 -11  -6   33.21    7.91
  -5  11  -4   32.43    6.69
  -5 -11  -4   42.45    7.85
  -5 -11  -4   49.29    6.43
  -5  11  -4   52.26    7.98
  -5  11  -2   61.44    8.57
  -5 -11  -2   69.29    9.11
  -5  11  -2   65.19    8.28
  -5 -11  -2   76.60    8.23
  -5 -11   0  470.33    9.74
  -5 -11   0  460.95   19.79
  -5  11   0  461.05   11.40
  -5  11   0  469.86   22.32
  -5 -11   0  476.82   10.84
  -5  11   0  455.16   18.68
  -5  11   2  200.06    8.56
  -5  11   2  217.71   11.38
  -5  11   2  212.28   15.15
  -5 -11   2  198.12   13.40
  -5 -11   2  209.73    9.90
  -5 -11   4  125.36    9.57
  -5  11   4  135.25    8.10
  -5  11   4  132.37   12.28
  -5 -11   4  137.93   11.15
  -5  11   4  139.24    8.07
  -5 -11   6   22.08    5.11
  -5  11   6   31.17    6.65
  -5  11   6   35.80    3.84
  -5 -11   6   33.75    5.98
  -5  11   8   59.75    8.94
  -5 -11   8   76.63    9.11
  -5 -11   8   74.08    9.66
  -5  11   8   82.43   11.13
  -5  11  10   24.86    7.06
  -5 -11  10   10.69    4.37
  -5 -11  10   13.00    5.32
  -5 -11  12    1.48    4.51
  -5  11  12    6.67    4.89
  -5 -12 -11    6.88    7.33
  -5 -12  -9    0.87    4.31
  -5  12  -9    9.85    6.26
  -5 -12  -7   32.35    8.09
  -5 -12  -7   37.00    5.42
  -5  12  -7   33.54    6.98
  -5  12  -7   25.33    7.42
  -5  12  -5  130.57   12.54
  -5 -12  -5  150.01   14.84
  -5 -12  -5  133.22   10.51
  -5  12  -5  157.57   15.36
  -5 -12  -3   38.14    5.86
  -5  12  -3   27.67    5.95
  -5 -12  -3   47.21    8.02
  -5  12  -3   45.89    7.43
  -5 -12  -1   30.79    5.56
  -5  12  -1   28.87    6.36
  -5  12  -1   36.12    6.27
  -5  12   1   82.36    4.22
  -5  12   1   80.55    7.87
  -5 -12   1   81.88    5.34
  -5 -12   1   88.06    9.03
  -5  12   1   70.72    9.04
  -5 -12   1   81.77    5.86
  -5  12   3  176.80   10.37
  -5 -12   3  154.53    9.73
  -5  12   3  144.51    7.89
  -5  12   3  160.03   13.72
  -5 -12   3  193.36   13.53
  -5 -12   5  130.85   10.61
  -5 -12   5  125.62   11.08
  -5  12   5  121.01   12.11
  -5  12   5  135.97    8.22
  -5  12   7   23.74    5.87
  -5 -12   7   14.18    4.87
  -5  12   9   81.27   10.47
  -5 -12   9   67.80    8.86
  -5  12   9   98.01   12.80
  -5 -12  11   24.41    7.67
  -5  12  11   23.86    7.59
  -5  12  13    9.00    6.66
  -5 -13 -10    7.76    5.57
  -5  13 -10    7.08    6.05
  -5  13  -8    3.42    5.19
  -5 -13  -8   12.57    6.04
  -5  13  -6    4.23    4.57
  -5 -13  -6    3.36    3.10
  -5  13  -6    9.43    4.70
  -5 -13  -6    1.79    3.90
  -5 -13  -4    2.82    2.35
  -5  13  -4    4.09    3.95
  -5  13  -4    8.72    3.99
  -5 -13  -4    0.65    3.76
  -5  13  -2   60.50    8.67
  -5 -13  -2   71.66    8.34
  -5  13  -2   68.79    8.81
  -5 -13   0  108.39   10.43
  -5  13   0   92.72   10.71
  -5 -13   0   86.46    4.36
  -5  13   0   98.99    9.48
  -5 -13   0   99.57    4.38
  -5 -13   2   55.18    7.74
  -5  13   2   51.73    3.38
  -5 -13   2   63.95    5.69
  -5  13   2   58.24    8.51
  -5  13   2   56.96    6.76
  -5  13   4   38.12    7.23
  -5 -13   4   24.96    5.34
  -5  13   4   35.43    4.91
  -5 -13   4   35.93    5.46
  -5  13   6   47.78    7.95
  -5 -13   6   41.42    6.56
  -5 -13   6   30.84    6.27
  -5  13   6   43.43    5.10
  -5  13   8  104.86   12.48
  -5 -13   8   96.00   10.17
  -5 -13   8  102.26   11.73
  -5  13   8  107.78   11.98
  -5 -13  10   23.20    6.59
  -5 -13  10   24.26    6.10
  -5  13  10   11.88    5.81
  -5  13  12   16.97    7.36
  -5  14  -9   41.02   10.50
  -5 -14  -9   21.15    7.64
  -5  14  -7   20.83    7.32
  -5 -14  -7   30.88    8.46
  -5  14  -7   10.89    5.25
  -5  14  -5   53.23    9.65
  -5 -14  -5   46.63    9.14
  -5 -14  -5   63.71    8.02
  -5  14  -5   62.74    9.38
  -5  14  -3   37.13    7.86
  -5  14  -3   50.22    8.63
  -5 -14  -3   48.39    7.13
  -5 -14  -1   20.71    5.15
  -5  14  -1   18.45    5.54
  -5  14  -1   19.42    4.35
  -5 -14   1  103.84   10.38
  -5  14   1   95.30    9.24
  -5 -14   1   81.96    5.64
  -5  14   1  102.39   11.70
  -5  14   3    1.57    2.85
  -5  14   3    0.26    1.78
  -5 -14   3    4.22    2.30
  -5 -14   3    2.80    3.03
  -5 -14   5  150.04   12.85
  -5  14   5  130.45    9.16
  -5 -14   5  131.23   10.94
  -5  14   5  120.58   12.77
  -5 -14   7   41.66    7.12
  -5  14   7   28.71    6.48
  -5 -14   7   29.80    6.49
  -5  14   9   11.43    4.59
  -5 -14   9    8.43    3.92
  -5  14   9    6.89    4.63
  -5 -14   9    8.82    4.57
  -5  14  11   51.85   10.69
  -5 -14  11   80.63   12.77
  -5 -15 -10    1.13    5.73
  -5  15  -8   15.25    8.05
  -5 -15  -8   11.20    5.75
  -5  15  -6   24.41    7.49
  -5  15  -6   23.66    5.97
  -5 -15  -6   18.97    5.92
  -5 -15  -6   28.10    5.72
  -5  15  -4   57.92    9.87
  -5  15  -4   63.07    9.80
  -5 -15  -4   61.54    8.37
  -5 -15  -2   72.04    8.87
  -5  15  -2   55.01    8.64
  -5  15  -2   43.84    7.97
  -5  15   0  193.09   16.25
  -5 -15   0  174.89   13.75
  -5  15   0  184.89   13.86
  -5 -15   2    6.01    3.30
  -5  15   2    5.07    2.81
  -5  15   2    7.31    4.83
  -5 -15   2   11.24    2.98
  -5 -15   4  311.26   15.64
  -5  15   4  311.75   15.40
  -5 -15   4  286.17   17.84
  -5  15   4  287.28   19.78
  -5  15   6   62.52    9.66
  -5 -15   6   56.38    8.26
  -5 -15   6   74.61    9.12
  -5 -15   8   37.14    6.91
  -5  15   8   45.61    8.74
  -5  15   8   42.73    8.44
  -5 -15   8   45.96    8.23
  -5  15  10    9.36    5.89
  -5 -15  10   -1.10    3.83
  -5 -15  10    1.35    3.33
  -5  15  12   15.79    7.22
  -5 -16  -9    6.64    6.61
  -5  16  -9    4.18    5.54
  -5  16  -7    1.26    4.15
  -5 -16  -7   19.21    7.18
  -5  16  -7   17.49    6.17
  -5  16  -5   12.65    5.53
  -5 -16  -5   17.19    4.60
  -5  16  -5   20.24    5.99
  -5  16  -3   41.50    8.42
  -5 -16  -3   63.70    8.59
  -5  16  -3   65.90   10.16
  -5 -16  -1   23.16    5.43
  -5  16  -1   11.83    4.69
  -5  16  -1   27.36    7.50
  -5  16   1   28.16    5.86
  -5 -16   1   45.01    7.60
  -5  16   1   35.55    8.10
  -5 -16   3   77.65    7.52
  -5  16   3   89.84   11.61
  -5 -16   3   73.27    9.52
  -5  16   3   80.98    8.81
  -5  16   5    2.79    2.37
  -5  16   5   -2.78    3.19
  -5 -16   5    8.04    4.04
  -5 -16   5    2.28    2.69
  -5 -16   7    6.94    3.59
  -5  16   7   13.79    5.33
  -5 -16   7    6.17    4.31
  -5  16   9  135.74   15.24
  -5 -16   9  124.84   14.09
  -5  16   9   97.90   12.45
  -5 -16   9  103.18   11.90
  -5 -16  11   10.86    6.40
  -5  16  11    7.47    6.02
  -5  17  -8   53.47   12.16
  -5 -17  -8   54.38   11.73
  -5  17  -6   29.97    7.90
  -5 -17  -6    8.91    3.48
  -5  17  -6   21.08    7.35
  -5  17  -4    7.81    4.30
  -5 -17  -4   16.66    4.94
  -5  17  -4    6.81    5.12
  -5  17  -2   66.25   10.58
  -5 -17  -2   55.28    7.95
  -5  17  -2   73.08   10.56
  -5  17   0   29.17    6.21
  -5 -17   0   24.71    5.87
  -5  17   0   38.40    8.27
  -5  17   2   80.24    9.46
  -5 -17   2   55.12    8.57
  -5  17   2   59.51    9.75
  -5 -17   2   60.58    6.19
  -5  17   4   23.34    5.14
  -5 -17   4   32.94    6.97
  -5 -17   4   15.83    4.35
  -5  17   4   40.15    8.40
  -5 -17   6   10.47    4.99
  -5 -17   6   14.41    4.78
  -5  17   6   15.04    5.85
  -5  17   8   37.10    9.48
  -5 -17   8   58.63    9.58
  -5 -17   8   72.04   10.48
  -5  17   8   63.65   10.89
  -5 -17  10   31.92    8.58
  -5  17  10   21.66    7.85
  -5  18  -7   29.05    8.37
  -5  18  -7   25.99    9.26
  -5  18  -5    7.19    5.08
  -5  18  -5   13.54    6.67
  -5 -18  -5    2.92    3.38
  -5 -18  -3   64.15    9.25
  -5  18  -3   48.60    9.32
  -5  18  -3   52.66    9.86
  -5 -18  -1   11.39    4.77
  -5  18  -1   -2.01    4.30
  -5  18  -1    8.97    4.56
  -5 -18   1    3.74    3.17
  -5  18   1   -0.54    3.80
  -5  18   1    7.80    5.49
  -5  18   3   51.85    7.70
  -5 -18   3   61.27    9.08
  -5  18   3   56.04    9.97
  -5 -18   3   60.10    6.92
  -5  18   5    4.29    4.74
  -5  18   5    7.27    3.63
  -5 -18   5   -3.63    3.29
  -5 -18   5    6.56    3.72
  -5 -18   7   47.20    8.47
  -5 -18   7   47.20    8.47
  -5 -18   9    4.31    4.02
  -5 -18   9   19.49    6.96
  -5  18   9   11.79    6.43
  -5  19  -6   22.13    7.66
  -5  19  -6   40.40   10.25
  -5 -19  -6   27.14    6.54
  -5  19  -4   29.99    8.49
  -5  19  -4   31.76    8.96
  -5 -19  -4   43.26    7.89
  -5 -19  -2    5.00    3.72
  -5  19  -2    0.49    4.15
  -5  19  -2   10.87    5.38
  -5 -19   0    0.79    2.85
  -5  19   0    6.95    4.78
  -5  19   0    1.37    4.11
  -5 -19   2    1.72    3.63
  -5  19   2    5.62    3.83
  -5  19   2   -0.21    3.58
  -5  19   4   24.87    6.16
  -5  19   4   34.85    8.79
  -5 -19   4   33.84    7.65
  -5  19   6   19.16    6.16
  -5 -19   6   16.41    5.35
  -5 -19   6   15.98    4.90
  -5  19   8   40.65    8.98
  -5  19   8   42.70    9.14
  -5 -19   8   27.82    7.43
  -5 -19   8   37.67    8.31
  -5 -19  10    7.47    6.23
  -5  20  -7   27.12    8.75
  -5  20  -7   14.76    7.03
  -5  20  -5   17.57    8.19
  -5 -20  -5   10.91    5.50
  -5  20  -5    6.09    6.25
  -5  20  -3   -3.39    4.76
  -5 -20  -3   -2.21    3.87
  -5  20  -3   -0.96    3.97
  -5  20  -1   16.17    5.80
  -5 -20  -1   13.41    5.33
  -5  20  -1    7.77    5.32
  -5  20   1    3.99    4.62
  -5 -20   1    5.97    3.34
  -5  20   3   45.30    7.94
  -5 -20   3   46.56    8.82
  -5  20   3   45.65    9.91
  -5  20   5    7.34    4.71
  -5 -20   5    0.60    3.70
  -5 -20   7   27.37    7.04
  -5 -20   7   17.61    6.42
  -5  20   7   17.81    7.69
  -5 -20   9   30.07    8.39
  -5 -20   9   31.94    7.94
  -5  21  -6    4.62    5.69
  -5 -21  -6    3.05    4.60
  -5  21  -6    6.20    6.42
  -5  21  -4   12.56    6.24
  -5 -21  -4   28.55    7.23
  -5  21  -4   19.79    7.80
  -5  21  -2   31.08    8.16
  -5  21  -2   37.82    9.68
  -5 -21  -2   20.56    5.83
  -5  21   0    6.82    4.79
  -5  21   0   11.26    6.96
  -5 -21   0    5.15    3.94
  -5  21   2   84.32   11.34
  -5 -21   2   67.43   10.31
  -5  21   2   88.62   13.28
  -5  21   4   18.00    5.37
  -5  21   4   22.27    8.32
  -5 -21   4   19.47    6.39
  -5  21   6    1.24    4.32
  -5 -21   6    3.78    4.66
  -5 -21   8   13.58    6.04
  -5  21   8   15.65    7.98
  -5 -21   8    3.38    6.03
  -5  22  -7   11.57    8.25
  -5  22  -5    2.12    5.51
  -5  22  -5   15.01    7.61
  -5 -22  -5   14.19    5.87
  -5  22  -3   15.04    7.02
  -5  22  -3    4.69    6.08
  -5 -22  -3   -0.02    4.23
  -5  22  -1   -0.55    4.66
  -5 -22  -1    8.64    5.16
  -5  22  -1    0.41    4.26
  -5 -22   1   27.09    7.59
  -5  22   1   14.57    6.08
  -5  22   1   22.27    7.88
  -5  22   3   39.69    8.55
  -5 -22   3   31.10    7.57
  -5  22   3   32.76    9.43
  -5 -22   5   23.40    7.94
  -5  22   5    0.48    4.69
  -5  22   7   12.33    6.08
  -5 -22   7    6.41    5.44
  -5  23  -6    5.59    7.27
  -5  23  -4    4.04    6.09
  -5  23  -4    8.21    6.81
  -5 -23  -4    6.87    4.98
  -5  23  -2    1.84    5.01
  -5 -23  -2   -6.35    5.42
  -5  23  -2    2.70    4.90
  -5 -23   0   16.48    6.17
  -5  23   0   28.39    9.42
  -5  23   0   15.61    5.91
  -5  23   2   26.07    7.22
  -5  23   2   36.37   10.39
  -5 -23   2   19.17    7.11
  -5 -23   4   16.37    6.51
  -5  23   4   12.59    7.19
  -5  23   6    4.91    5.99
  -5 -23   6   -0.79    4.42
  -5 -24  -5   10.01    5.52
  -5  24  -3    2.55    6.86
  -5  24  -3    8.54    6.66
  -5 -24  -3    7.98    5.55
  -5  24  -1   12.78    6.88
  -5 -24  -1   10.28    5.13
  -5  24  -1    1.75    6.49
  -5 -24   1    0.23    4.78
  -5  24   1    6.21    6.03
  -5  24   1   15.29    6.64
  -5  24   3   14.78    8.44
  -5 -24   3    5.49    4.81
  -5 -24   5    6.04    5.02
  -5  24   5   13.29    7.42
  -5 -25  -4   43.65    9.96
  -5  25  -2   12.55    7.37
  -5 -25  -2    9.79    6.66
  -5  25   0    4.87    5.09
  -5  25   0    7.52    7.00
  -5 -25   0   18.15    7.41
  -5 -25   2    6.99    5.61
  -5  25   2    8.25    5.39
  -5  25   2    6.29    5.17
  -5  26  -1   14.04    7.25
  -5  26   1   20.78    7.71
  -5  27   0    7.43    6.06
  -4   0 -12   19.37    7.61
  -4   0 -10   35.19    9.13
  -4   0  -8    2.90    3.12
  -4   0  -6   90.77   10.38
  -4   0  -6   91.56    6.04
  -4   0  -4  959.61   21.45
  -4   0  -4  957.89   28.55
  -4   0  -2 2236.42   33.95
  -4   0  -2 2293.96   37.60
  -4   0  -2 2256.84   30.41
  -4   0   0  205.07    8.95
  -4   0   0  216.19    9.70
  -4   0   0  211.87   10.99
  -4   0   0  218.43   10.54
  -4   0   2 3149.52   41.47
  -4   0   2 3246.83   41.53
  -4   0   2 3181.48   43.22
  -4   0   4 2770.05   40.41
  -4   0   4 2589.00   41.95
  -4   0   6  261.10    8.49
  -4   0   6  302.33   13.59
  -4   0   8  347.52   19.06
  -4   0   8  306.67   12.31
  -4   0   8  320.34   13.61
  -4   0  10   24.72    6.46
  -4   0  12   72.49   11.24
  -4   1 -13   -2.92    5.78
  -4  -1 -13    2.34    6.15
  -4  -1 -11   16.60    7.04
  -4   1 -11    0.93    4.28
  -4  -1  -9    6.48    3.97
  -4   1  -9    3.94    3.56
  -4  -1  -7   45.74    7.77
  -4   1  -7   31.89    3.51
  -4  -1  -7   40.28    3.57
  -4   1  -7   42.34    7.91
  -4   1  -5  105.12    7.18
  -4   1  -5   97.24   10.09
  -4  -1  -5   90.58    9.76
  -4  -1  -5   99.26    6.60
  -4  -1  -3   49.48    6.54
  -4  -1  -3   60.06    5.17
  -4   1  -3   52.77    5.38
  -4   1  -3   54.46    6.40
  -4  -1  -3   53.94    5.27
  -4  -1  -1 2780.98   39.45
  -4  -1  -1 2731.97   31.83
  -4   1  -1 2774.22   34.98
  -4  -1  -1 2812.81   38.24
  -4   1  -1 2793.06   37.18
  -4   1  -1 2840.78   39.77
  -4   1  -1 2749.77   38.03
  -4  -1  -1 2708.06   37.46
  -4  -1   1   37.11    4.28
  -4  -1   1   32.53    4.24
  -4   1   1   36.47    3.24
  -4  -1   1   34.80    4.67
  -4   1   1   26.43    4.13
  -4  -1   1   28.05    3.13
  -4   1   1   32.73    4.17
  -4   1   1   35.27    4.35
  -4   1   3 1999.94   34.42
  -4  -1   3 1950.15   33.40
  -4  -1   5  120.79    9.61
  -4   1   5  109.23    8.70
  -4  -1   5  124.82    8.70
  -4  -1   5  121.00    5.63
  -4   1   5  110.34    3.72
  -4   1   7   46.74    5.51
  -4   1   7   35.79    6.32
  -4   1   7   40.33    3.79
  -4  -1   7   28.58    5.53
  -4  -1   7   33.70    4.85
  -4  -1   7   33.38    3.97
  -4   1   9  271.60   12.60
  -4  -1   9  296.26   12.75
  -4  -1   9  277.52   18.21
  -4   1   9  279.75   18.14
  -4   1  11   -0.82    3.50
  -4  -1  11   -1.26    3.34
  -4  -1  13   12.30    6.92
  -4   1  13    5.30    4.76
  -4   2 -12   34.74   10.66
  -4  -2 -12   50.97   11.41
  -4   2 -10   10.59    6.02
  -4  -2 -10   17.75    6.79
  -4   2  -8    5.63    4.58
  -4  -2  -8    5.43    3.79
  -4   2  -6   43.61    7.68
  -4  -2  -6   38.72    7.13
  -4   2  -6   43.88    4.75
  -4  -2  -6   49.44    4.37
  -4   2  -6   40.79    4.12
  -4   2  -4   60.48    5.91
  -4  -2  -4   63.98    5.58
  -4  -2  -4   62.07    5.37
  -4  -2  -4   56.60    7.36
  -4   2  -4   59.41    7.66
  -4  -2  -2  106.85    8.51
  -4  -2  -2  100.19    7.28
  -4  -2  -2  102.55    5.86
  -4   2  -2  108.06    8.29
  -4   2  -2  110.47    8.06
  -4   2  -2   92.48    7.23
  -4  -2   0 1415.00   27.65
  -4  -2   0 1449.78   23.25
  -4   2   0 1449.97   26.02
  -4  -2   0 1382.42   27.78
  -4   2   0 1422.71   26.86
  -4  -2   0 1374.02   24.02
  -4   2   0 1386.77   28.53
  -4   2   0 1396.66   22.99
  -4  -2   2 1534.02   27.07
  -4   2   2 1497.44   30.12
  -4   2   2 1506.55   13.95
  -4   2   2 1526.20   27.74
  -4  -2   2 1447.16   28.43
  -4  -2   4   36.06    5.17
  -4  -2   4   29.77    4.60
  -4  -2   4   40.80    3.50
  -4   2   4   40.26    5.14
  -4  -2   6  157.96    7.82
  -4  -2   6  151.72    9.57
  -4   2   6  144.09   11.33
  -4   2   6  161.08   10.26
  -4   2   6  163.38    5.59
  -4  -2   6  152.90   11.40
  -4   2   8  235.53   11.97
  -4  -2   8  206.69   14.81
  -4   2   8  222.25   15.50
  -4  -2   8  206.74   11.03
  -4   2   8  210.13    9.40
  -4   2  10   20.04    5.98
  -4  -2  10   18.00    6.07
  -4   2  12   20.81    6.38
  -4  -2  12   15.39    6.45
  -4   2  14   11.30    6.40
  -4  -3 -13    2.50    6.44
  -4   3 -11    6.56    5.97
  -4  -3 -11   -1.16    4.41
  -4   3  -9   22.20    6.89
  -4  -3  -9   11.09    5.59
  -4  -3  -7   47.32    3.80
  -4   3  -7   41.66    7.98
  -4   3  -7   42.49    4.51
  -4  -3  -7   32.63    6.39
  -4   3  -5  354.00   12.61
  -4  -3  -5  376.41   19.36
  -4   3  -5  363.50   14.03
  -4  -3  -5  369.07   12.58
  -4   3  -5  359.73   19.23
  -4   3  -3   99.35    7.77
  -4   3  -3  101.05    8.88
  -4  -3  -3   93.53    8.60
  -4  -3  -3   98.06    5.70
  -4  -3  -3  111.04    7.57
  -4  -3  -1  828.85   20.52
  -4  -3  -1  818.63   15.45
  -4   3  -1  805.20   19.43
  -4   3  -1  764.36   21.08
  -4  -3  -1  733.66   20.25
  -4   3  -1  825.54   20.54
  -4   3   1 1088.01   25.72
  -4  -3   1 1112.20   24.90
  -4  -3   1 1121.22   21.04
  -4   3   1 1138.73   22.56
  -4   3   1 1124.94   17.86
  -4  -3   1 1138.54   21.34
  -4  -3   3  553.01   17.38
  -4   3   3  583.10   18.11
  -4  -3   3  544.10   17.93
  -4   3   3  603.78   19.52
  -4  -3   5   60.15    4.94
  -4  -3   5   79.95    7.76
  -4   3   5   64.58    6.79
  -4   3   5   74.99    8.09
  -4  -3   5   58.45    6.12
  -4   3   7  408.81   16.66
  -4  -3   7  396.70   19.26
  -4   3   7  389.98   10.54
  -4  -3   7  367.27   15.11
  -4   3   7  361.03   18.73
  -4  -3   7  364.63   13.84
  -4  -3   9   52.18    5.54
  -4   3   9   56.29    8.52
  -4   3   9   57.52    6.10
  -4  -3   9   72.23    9.61
  -4  -3  11   12.00    5.57
  -4   3  11   12.83    5.15
  -4   3  13   -0.80    3.94
  -4  -3  13    5.10    5.37
  -4  -4 -12    7.71    6.46
  -4   4 -12    2.81    5.69
  -4   4 -10   12.86    7.60
  -4  -4 -10    6.48    5.18
  -4   4  -8   87.59   11.62
  -4  -4  -8   91.21   11.97
  -4   4  -6  149.56    9.31
  -4   4  -6  156.85    8.34
  -4  -4  -6  144.90   13.31
  -4   4  -6  153.51   13.81
  -4  -4  -6  166.94    7.94
  -4   4  -4  297.88   16.42
  -4  -4  -4  274.48    9.85
  -4  -4  -4  278.29   16.26
  -4  -4  -4  287.40   11.66
  -4   4  -4  271.94   12.76
  -4  -4  -2  361.25   13.79
  -4   4  -2  327.64   14.03
  -4   4  -2  326.79   12.79
  -4  -4  -2  326.46   14.86
  -4   4  -2  362.30   15.22
  -4  -4  -2  348.90    9.05
  -4  -4   0   29.22    4.05
  -4  -4   0   26.32    2.95
  -4  -4   0   30.64    4.38
  -4   4   0   29.93    3.73
  -4   4   0   28.54    3.65
  -4   4   0   31.97    4.49
  -4   4   2  520.74    9.69
  -4   4   2  534.89   15.79
  -4  -4   2  516.62   15.34
  -4  -4   2  537.13   15.48
  -4  -4   2  517.32   17.38
  -4   4   2  508.38   18.08
  -4   4   4  560.80   19.63
  -4  -4   4  523.38   17.78
  -4  -4   4  536.39   15.11
  -4   4   6   57.65    3.13
  -4  -4   6   57.74    6.18
  -4  -4   6   52.51    6.79
  -4   4   6   44.99    5.84
  -4  -4   6   45.91    5.18
  -4   4   8  295.58   10.80
  -4   4   8  336.95   15.15
  -4  -4   8  280.06   12.98
  -4   4   8  322.55   18.63
  -4  -4   8  341.28   19.13
  -4  -4  10   -0.83    3.58
  -4   4  10    2.10    2.95
  -4  -4  12   19.39    7.16
  -4   4  12   19.10    6.87
  -4   4  14   34.35    9.16
  -4   5 -11    8.91    6.64
  -4  -5 -11   20.05    7.78
  -4  -5  -9  105.97   13.57
  -4   5  -9  113.54   14.16
  -4  -5  -7  117.74    6.33
  -4   5  -7  120.66   13.14
  -4  -5  -7  125.68   12.93
  -4   5  -7  115.62    8.20
  -4  -5  -5  167.58   13.46
  -4  -5  -5  155.64    8.09
  -4   5  -5  159.38   13.08
  -4   5  -5  170.34   10.31
  -4  -5  -5  163.31    8.65
  -4   5  -3   58.45    6.96
  -4  -5  -3   61.47    5.78
  -4  -5  -3   58.96    7.24
  -4   5  -3   65.71    6.74
  -4  -5  -3   64.64    3.92
  -4  -5  -1 3871.26   49.06
  -4   5  -1 3911.96   40.03
  -4   5  -1 4044.06   51.11
  -4   5  -1 3975.70   46.65
  -4  -5  -1 3985.85   29.23
  -4  -5  -1 4071.07   47.33
  -4   5   1   36.39    3.62
  -4   5   1   33.66    4.79
  -4   5   1   36.37    4.02
  -4  -5   1   34.37    3.59
  -4  -5   1   34.22    3.72
  -4  -5   1   31.99    4.86
  -4   5   3  828.28    9.94
  -4   5   3  816.97    9.86
  -4   5   3  819.33   20.66
  -4  -5   3  798.71   20.31
  -4   5   3  828.64   23.65
  -4  -5   3  825.21   22.50
  -4  -5   5   16.49    3.56
  -4   5   5   16.52    3.80
  -4  -5   5   13.59    3.56
  -4  -5   5   18.42    3.49
  -4   5   7  152.76    6.66
  -4   5   7  167.93   11.30
  -4  -5   7  160.85   10.21
  -4   5   7  175.16   13.36
  -4  -5   7  174.11   12.96
  -4   5   9  373.23   21.31
  -4   5   9  342.76   15.36
  -4  -5   9  308.15   13.74
  -4  -5   9  370.54   21.16
  -4   5  11   11.43    4.58
  -4  -5  11   39.88    8.41
  -4  -5  13   18.98    6.80
  -4   5  13   11.53    6.17
  -4   6 -12   -3.94    5.41
  -4  -6 -12    7.07    6.70
  -4   6 -10   10.13    6.58
  -4  -6 -10   12.72    5.97
  -4   6  -8   11.83    5.72
  -4  -6  -8    8.45    5.35
  -4   6  -6   75.16    7.25
  -4  -6  -6   68.86    5.97
  -4   6  -6   58.99    8.89
  -4  -6  -6   70.23    5.60
  -4  -6  -6   75.27    9.79
  -4   6  -4  171.52   10.73
  -4  -6  -4  191.36    9.86
  -4   6  -4  174.91   13.01
  -4  -6  -4  192.78   13.28
  -4  -6  -4  173.52    6.80
  -4   6  -2   42.30    5.70
  -4   6  -2   63.95    6.80
  -4  -6  -2   58.91    2.80
  -4   6  -2   48.65    4.92
  -4  -6  -2   51.62    6.47
  -4  -6  -2   60.37    5.96
  -4  -6   0  446.73   10.91
  -4   6   0  462.54   14.79
  -4   6   0  429.91   17.36
  -4  -6   0  439.36   10.26
  -4  -6   0  462.76   16.86
  -4  -6   0  443.80   16.35
  -4   6   0  483.36   13.11
  -4  -6   2 1117.74   22.40
  -4   6   2 1155.40   21.87
  -4  -6   2 1087.32   21.07
  -4  -6   2 1119.80   26.53
  -4   6   2 1172.60   17.73
  -4   6   2 1113.96   27.88
  -4   6   4  109.05    4.26
  -4  -6   4  106.00    8.14
  -4   6   4  117.73    9.37
  -4   6   4  105.28    3.93
  -4  -6   4  103.65    8.27
  -4  -6   6   84.66    8.64
  -4   6   6   82.25    4.46
  -4   6   6   85.43    9.16
  -4   6   6  101.97    9.16
  -4  -6   6   76.83    7.25
  -4   6   6   88.41    4.31
  -4   6   8  408.42   21.61
  -4  -6   8  384.68   20.29
  -4  -6   8  429.80   16.91
  -4   6   8  417.89   18.11
  -4  -6  10   19.86    3.85
  -4   6  10   24.21    6.60
  -4   6  12    3.15    3.87
  -4  -6  12    7.08    5.78
  -4   6  14    8.64    5.75
  -4   7 -11   24.02    8.82
  -4  -7 -11   43.73    9.50
  -4   7  -9   14.06    6.01
  -4  -7  -9   18.42    6.93
  -4  -7  -7   78.23    5.73
  -4   7  -7   77.68   10.84
  -4   7  -7   84.87    7.88
  -4  -7  -7   93.21   11.56
  -4   7  -5   45.74    7.50
  -4  -7  -5   48.79    7.46
  -4  -7  -5   45.82    3.93
  -4   7  -5   35.36    5.40
  -4  -7  -5   42.81    4.85
  -4  -7  -3    6.52    2.55
  -4  -7  -3    4.42    0.85
  -4   7  -3    5.90    3.15
  -4   7  -3    6.07    2.77
  -4  -7  -3    1.00    2.21
  -4   7  -1   36.92    4.97
  -4  -7  -1   40.93    5.23
  -4   7  -1   57.59    6.73
  -4  -7  -1   47.48    2.46
  -4  -7  -1   55.78    6.54
  -4  -7  -1   44.61    2.35
  -4   7  -1   45.16    4.24
  -4  -7   1   81.13    5.33
  -4  -7   1   77.76    4.98
  -4   7   1   76.49    5.11
  -4  -7   1   61.43    6.38
  -4   7   1   70.72    7.61
  -4   7   1   78.81    5.78
  -4   7   3   22.70    4.64
  -4  -7   3   19.17    3.41
  -4   7   3   30.48    2.93
  -4   7   3   26.96    2.79
  -4  -7   3   39.19    5.24
  -4   7   3   29.42    4.00
  -4  -7   5  147.88   10.58
  -4   7   5  152.47    5.70
  -4   7   5  152.22    6.16
  -4   7   5  160.04   11.25
  -4  -7   5  159.70   10.49
  -4   7   7  269.68   15.14
  -4   7   7  264.48   16.68
  -4  -7   7  304.51   17.11
  -4  -7   7  277.19   13.70
  -4   7   7  254.43    9.58
  -4   7   7  273.35    9.49
  -4   7   9  118.19    9.87
  -4   7   9  127.12   12.92
  -4  -7   9  141.92   13.47
  -4  -7   9  151.27   10.23
  -4  -7  11   -4.62    4.96
  -4   7  11    3.71    4.71
  -4  -7  13    6.17    5.64
  -4   7  13    5.51    5.29
  -4   8 -12   10.87    7.79
  -4  -8 -12   24.13    8.25
  -4  -8 -10   17.53    7.07
  -4   8 -10   12.96    7.39
  -4  -8  -8   65.75   10.18
  -4   8  -8   70.97   11.19
  -4   8  -8   58.77    6.84
  -4   8  -6  604.17   27.78
  -4  -8  -6  616.66   17.57
  -4  -8  -6  602.97   27.14
  -4   8  -6  587.91   21.55
  -4   8  -4  169.14   13.22
  -4  -8  -4  180.55   10.23
  -4  -8  -4  156.12   12.59
  -4   8  -4  161.52   11.43
  -4  -8  -2  918.79   23.47
  -4   8  -2  946.24   26.86
  -4  -8  -2  999.53   28.70
  -4   8  -2  908.93   26.30
  -4   8   0  145.01    9.01
  -4  -8   0  158.20    6.05
  -4   8   0  161.07    6.81
  -4  -8   0  142.40    5.32
  -4   8   0  136.20   10.38
  -4  -8   0  145.19    9.87
  -4  -8   2  618.43   17.08
  -4   8   2  655.14   15.54
  -4  -8   2  676.49   21.24
  -4   8   2  674.06   23.03
  -4   8   2  635.37   16.02
  -4  -8   2  630.25   16.19
  -4  -8   4   98.65    8.41
  -4  -8   4   99.30    8.02
  -4   8   4  111.27    5.95
  -4   8   4  104.15    9.28
  -4   8   4  110.76    5.73
  -4   8   6   12.11    2.51
  -4  -8   6   17.40    3.92
  -4   8   6   18.11    2.59
  -4  -8   6   14.87    3.64
  -4   8   8  127.15   12.68
  -4  -8   8  149.01   10.56
  -4  -8   8  149.83   13.01
  -4   8   8  123.64   10.70
  -4   8   8  117.11    7.31
  -4   8  10   45.04    8.32
  -4  -8  10   52.92    6.42
  -4   8  12    5.38    5.01
  -4  -8  12   -1.18    4.00
  -4   9 -11   51.08   11.83
  -4  -9 -11   69.33   12.16
  -4  -9  -9   21.86    7.09
  -4   9  -9   24.83    7.80
  -4   9  -7  106.33   12.92
  -4  -9  -7  133.97    8.38
  -4  -9  -7  127.91   13.45
  -4   9  -7  152.65   11.50
  -4  -9  -5   36.68    4.90
  -4   9  -5   31.34    5.42
  -4  -9  -5   33.20    6.69
  -4   9  -5   24.99    6.04
  -4   9  -3   33.80    5.58
  -4  -9  -3   34.87    4.87
  -4  -9  -3   15.50    4.56
  -4   9  -3   31.04    5.36
  -4  -9  -1  227.77   12.29
  -4  -9  -1  225.31   13.69
  -4   9  -1  203.28   11.96
  -4   9  -1  208.25   13.26
  -4   9   1   35.83    5.71
  -4  -9   1   52.67    6.33
  -4   9   1   34.32    4.41
  -4  -9   1   39.67    3.62
  -4  -9   1   41.62    3.98
  -4   9   1   40.59    3.32
  -4  -9   3  299.00   12.42
  -4   9   3  303.52   11.63
  -4   9   3  286.01   10.82
  -4   9   3  297.80   11.05
  -4   9   3  289.32   15.70
  -4  -9   3  298.84   14.60
  -4   9   5   67.01    5.45
  -4  -9   5   72.12    7.49
  -4   9   5   77.75    5.31
  -4   9   5   83.68    8.84
  -4  -9   5   72.86    7.60
  -4  -9   7   71.41    7.63
  -4   9   7   96.28   10.33
  -4  -9   7   77.43    8.88
  -4   9   7   75.24    8.54
  -4   9   7   81.39    6.00
  -4   9   9  117.77   12.62
  -4   9   9  135.49   11.53
  -4  -9   9  133.29   10.41
  -4  -9   9  145.69   13.72
  -4  -9  11   -0.66    4.27
  -4   9  11    1.78    4.16
  -4   9  13   23.87    8.18
  -4 -10 -12    0.99    6.29
  -4  10 -10    4.29    5.55
  -4 -10 -10    1.15    4.23
  -4 -10  -8   40.22    8.30
  -4  10  -8   41.25    9.10
  -4  10  -8   34.80    5.96
  -4  10  -6   62.75    7.87
  -4 -10  -6   67.16    6.50
  -4  10  -6   57.11    9.25
  -4 -10  -6   57.87    9.02
  -4  10  -4  151.33   13.01
  -4 -10  -4  182.16   14.22
  -4 -10  -4  153.25   10.06
  -4  10  -4  148.73   11.75
  -4  10  -2  219.78   14.16
  -4  10  -2  205.67   13.76
  -4 -10  -2  243.04   12.81
  -4 -10  -2  220.79   14.33
  -4  10   0  337.09    7.96
  -4 -10   0  318.01   15.09
  -4 -10   0  325.49    7.77
  -4  10   0  334.62   17.25
  -4 -10   0  334.55    8.54
  -4 -10   2   53.50    4.94
  -4  10   2   53.80    4.03
  -4 -10   2   41.97    5.89
  -4  10   2   57.16    5.71
  -4  10   2   56.54    7.42
  -4  10   4  112.83    8.12
  -4  10   4  119.57    7.29
  -4  10   4  109.95    7.23
  -4 -10   4   95.92    8.73
  -4  10   4  119.64   10.82
  -4 -10   4  120.32    8.89
  -4  10   6   -0.26    1.61
  -4  10   6    4.43    2.94
  -4  10   6    3.30    1.28
  -4 -10   6    3.83    2.77
  -4 -10   6    1.88    2.37
  -4  10   8  137.67   11.95
  -4 -10   8  139.51   10.92
  -4 -10   8  142.52   13.18
  -4  10   8  157.07   14.18
  -4  10   8  142.31    8.61
  -4  10  10   34.74    7.81
  -4 -10  10   42.44    8.53
  -4 -10  10   33.69    5.62
  -4 -10  12    7.23    6.27
  -4  10  12    1.16    4.59
  -4 -11 -11   17.80    7.92
  -4  11 -11    5.82    6.25
  -4  11  -9    6.89    5.74
  -4 -11  -9   17.38    6.25
  -4  11  -7   39.27    6.59
  -4  11  -7   40.63    8.52
  -4 -11  -7   31.29    4.81
  -4 -11  -7   39.77    8.02
  -4 -11  -5  298.09   14.15
  -4 -11  -5  332.55   20.24
  -4  11  -5  319.95   20.25
  -4  11  -5  328.99   17.94
  -4  11  -3   74.03    9.13
  -4  11  -3   76.63    9.13
  -4 -11  -3   73.87    9.28
  -4 -11  -3   78.42    7.84
  -4  11  -1  283.21   15.27
  -4 -11  -1  318.61   15.45
  -4  11  -1  292.89   16.74
  -4 -11   1  315.56   15.61
  -4 -11   1  310.70   10.81
  -4  11   1  293.56    6.16
  -4  11   1  341.60   14.99
  -4  11   1  325.39   17.95
  -4 -11   1  313.37   10.16
  -4  11   3  106.83   10.21
  -4  11   3   93.71    6.14
  -4 -11   3   91.16    7.32
  -4 -11   3   89.44    8.63
  -4  11   3   77.85    6.59
  -4  11   3   95.09    7.20
  -4  11   5   39.56    5.06
  -4  11   5   34.38    4.30
  -4 -11   5   34.70    5.61
  -4 -11   5   31.20    5.41
  -4  11   5   35.90    6.42
  -4 -11   7  132.13   10.78
  -4  11   7  157.31   13.75
  -4  11   7  142.20    8.85
  -4 -11   7  150.37   12.81
  -4  11   7  149.08   12.46
  -4 -11   9  113.53   12.78
  -4 -11   9  126.19   10.67
  -4  11   9  123.81   13.37
  -4  11   9  107.05   11.25
  -4  11  11    9.95    5.07
  -4 -11  11   -0.17    4.08
  -4  11  13   30.55    9.01
  -4  12 -10   11.49    6.87
  -4 -12 -10   -0.93    4.72
  -4  12  -8    4.04    3.06
  -4  12  -8    2.79    4.06
  -4 -12  -8    2.64    4.31
  -4 -12  -6  211.90   17.10
  -4  12  -6  192.17   14.33
  -4 -12  -6  188.51   11.74
  -4  12  -6  194.19   17.11
  -4 -12  -4   10.75    3.24
  -4  12  -4    8.31    4.39
  -4  12  -4   11.18    4.48
  -4 -12  -4    7.82    4.37
  -4  12  -2  113.57   10.64
  -4  12  -2  125.88   11.73
  -4  12   0   28.59    4.98
  -4 -12   0   39.63    2.92
  -4 -12   0   36.01    6.01
  -4 -12   0   33.65    2.88
  -4  12   2  386.78    8.37
  -4 -12   2  414.47   18.51
  -4 -12   2  442.47   14.26
  -4  12   2  461.05   21.65
  -4  12   2  401.87   16.13
  -4 -12   4   29.85    5.11
  -4 -12   4   25.32    5.05
  -4  12   4   24.54    3.80
  -4  12   4   19.40    3.73
  -4  12   4   32.04    6.32
  -4 -12   6  149.32   11.71
  -4  12   6  159.36    9.56
  -4  12   6  167.97   13.60
  -4 -12   6  152.71   12.08
  -4 -12   8   78.20    8.96
  -4  12   8   86.92   10.05
  -4  12   8   90.11   10.90
  -4 -12   8   80.50   10.21
  -4 -12  10   41.94    8.57
  -4  12  10   25.64    7.15
  -4 -12  12    7.98    6.38
  -4  12  12    5.32    5.14
  -4 -13 -11    2.01    5.33
  -4  13  -9   33.02    9.66
  -4 -13  -9   13.60    6.76
  -4  13  -7   93.18   12.87
  -4  13  -7   80.50   10.18
  -4 -13  -7   79.44   11.55
  -4 -13  -7   75.29    7.82
  -4  13  -5  309.82   18.79
  -4 -13  -5  295.24   19.83
  -4  13  -5  253.15   18.99
  -4 -13  -5  270.05   14.62
  -4  13  -3   31.58    6.25
  -4  13  -3   31.64    6.47
  -4 -13  -3   28.95    6.62
  -4 -13  -3   25.52    4.95
  -4 -13  -1  108.37    9.68
  -4  13  -1  135.50   12.26
  -4  13  -1  128.02   11.19
  -4 -13   1  127.04   10.51
  -4 -13   1  104.16    6.30
  -4  13   1  109.87   11.36
  -4  13   1  116.64    9.75
  -4  13   3  197.32   11.66
  -4  13   3  184.00    7.43
  -4 -13   3  206.06   11.32
  -4 -13   3  207.13   13.96
  -4 -13   5   87.96    9.15
  -4  13   5   85.00    9.96
  -4 -13   5   89.82    8.90
  -4  13   5  100.76    8.10
  -4  13   7  370.28   15.36
  -4 -13   7  408.44   21.19
  -4 -13   7  339.97   18.14
  -4  13   7  405.73   21.79
  -4 -13   9   98.81   12.10
  -4 -13   9   83.06    9.10
  -4  13   9  115.12   12.88
  -4  13   9   95.24   11.04
  -4 -13  11   10.03    5.04
  -4  13  11   28.53    7.60
  -4  13  13    7.23    6.17
  -4  14 -10    3.50    5.62
  -4 -14 -10   18.03    7.84
  -4 -14  -8   43.74    9.14
  -4  14  -8   39.77    9.46
  -4  14  -6   88.10   12.38
  -4  14  -6   90.46   10.99
  -4 -14  -6   90.04    9.07
  -4 -14  -6   87.36   11.82
  -4  14  -4   33.07    7.38
  -4 -14  -4   21.32    5.02
  -4  14  -4   33.50    6.99
  -4 -14  -4   27.82    6.73
  -4 -14  -2   28.57    5.20
  -4  14  -2   34.67    6.75
  -4  14  -2   43.85    7.55
  -4  14   0   27.05    6.22
  -4 -14   0   15.29    2.16
  -4  14   0   19.59    4.77
  -4 -14   0   20.63    4.96
  -4 -14   0   19.79    2.22
  -4 -14   2   25.57    5.20
  -4 -14   2   22.08    3.73
  -4  14   2   36.19    7.34
  -4  14   2   26.36    4.98
  -4 -14   4   15.13    4.27
  -4 -14   4   16.63    4.15
  -4  14   4   24.55    4.98
  -4  14   4   24.05    5.88
  -4 -14   6  103.17   10.35
  -4 -14   6   89.55    9.80
  -4  14   6   97.33    8.36
  -4  14   6  107.61   11.57
  -4  14   8   33.44    7.09
  -4 -14   8   35.25    6.28
  -4  14   8   36.71    7.62
  -4 -14   8   40.48    7.75
  -4  14  10    6.48    4.36
  -4  14  10   11.69    5.16
  -4 -14  10   22.25    7.07
  -4  14  12    4.44    5.41
  -4  14  12    9.79    5.50
  -4  15  -9    7.54    6.19
  -4 -15  -9    9.71    5.72
  -4  15  -7   12.84    5.47
  -4  15  -7    6.88    5.50
  -4 -15  -7   25.80    7.73
  -4 -15  -7   12.42    4.13
  -4  15  -5   46.93    8.52
  -4 -15  -5   45.21    6.66
  -4 -15  -5   41.20    8.42
  -4  15  -5   57.90    9.70
  -4  15  -3   10.08    4.64
  -4  15  -3   16.08    5.23
  -4 -15  -3    8.09    3.57
  -4  15  -1   50.40    7.63
  -4  15  -1   50.19    8.43
  -4 -15  -1   49.77    7.04
  -4  15   1   13.33    4.15
  -4 -15   1   23.12    5.19
  -4 -15   1   19.39    3.15
  -4  15   1   24.89    6.14
  -4  15   3   14.17    4.81
  -4 -15   3   17.06    4.69
  -4  15   3   19.48    4.46
  -4 -15   3   15.48    3.68
  -4  15   5   59.94    9.06
  -4 -15   5   51.49    7.94
  -4  15   5   65.94    6.15
  -4 -15   5   71.55    8.35
  -4  15   5   60.12    7.14
  -4  15   7   41.17    8.03
  -4 -15   7   37.94    7.01
  -4 -15   7   40.96    7.37
  -4  15   7   42.57    6.12
  -4  15   7   29.08    5.75
  -4  15   9    5.51    4.04
  -4  15   9    9.36    4.95
  -4  15   9    1.75    3.08
  -4 -15   9    1.67    3.30
  -4 -15   9    8.23    5.14
  -4 -15  11   52.34   10.75
  -4  15  11   56.24   10.01
  -4 -16 -10    4.20    5.40
  -4  16  -8   27.97    8.32
  -4 -16  -8   36.50    9.13
  -4  16  -6   13.16    5.72
  -4 -16  -6   14.42    4.66
  -4 -16  -6   10.43    5.56
  -4  16  -6   15.44    5.80
  -4  16  -4   40.82    8.20
  -4 -16  -4   42.01    7.19
  -4  16  -4   45.68    8.72
  -4  16  -2   11.68    5.74
  -4  16  -2    5.87    4.04
  -4 -16  -2   14.12    4.42
  -4  16   0  106.48   10.88
  -4 -16   0  108.68    5.42
  -4  16   0  128.25   13.52
  -4 -16   0  107.41   10.85
  -4 -16   2    0.37    2.66
  -4  16   2   -2.33    2.79
  -4 -16   2    2.82    2.24
  -4  16   2    0.96    2.92
  -4 -16   4  133.97   12.21
  -4  16   4  141.03   14.00
  -4  16   4  140.16   11.35
  -4 -16   4  113.58    9.85
  -4  16   6    3.79    3.48
  -4  16   6    4.62    3.08
  -4 -16   6    2.05    2.58
  -4 -16   6    0.47    2.56
  -4 -16   8  129.85   13.36
  -4  16   8  101.59   12.12
  -4  16   8   88.38   11.51
  -4 -16   8  109.27   11.74
  -4 -16  10   72.57   11.61
  -4  16  10   61.25    9.85
  -4  17  -9    5.12    5.46
  -4 -17  -9   16.41    7.47
  -4  17  -7   17.71    6.00
  -4  17  -7    5.59    5.63
  -4 -17  -5   97.57   10.22
  -4  17  -5  105.80   13.77
  -4  17  -5  116.36   13.70
  -4  17  -3    1.83    3.53
  -4  17  -3    9.99    5.70
  -4 -17  -3    3.03    3.04
  -4  17  -1  108.85   12.49
  -4 -17  -1  121.97   11.61
  -4  17  -1  111.78   11.91
  -4 -17   1   75.93    9.22
  -4 -17   1   77.06    6.27
  -4  17   1   58.78    9.34
  -4  17   1   82.52    9.50
  -4  17   3   -0.53    2.52
  -4  17   3    0.02    3.45
  -4 -17   3    1.07    3.33
  -4 -17   3   -0.58    1.99
  -4  17   5   12.04    4.21
  -4 -17   5    8.56    3.54
  -4  17   5   17.00    5.81
  -4 -17   5    7.15    4.06
  -4  17   7   37.64    8.08
  -4 -17   7   31.35    6.88
  -4 -17   7   31.35    7.15
  -4  17   9    0.59    3.54
  -4 -17   9    2.91    3.52
  -4 -17   9    3.72    4.55
  -4 -17  11   42.63   10.19
  -4  18  -8   58.16   12.31
  -4  18  -6   85.87   13.52
  -4 -18  -6   61.70    8.15
  -4  18  -6   75.94   12.15
  -4 -18  -4    5.05    3.58
  -4  18  -4    8.41    6.00
  -4  18  -4   14.23    5.94
  -4 -18  -2   69.81    9.39
  -4  18  -2   49.95    9.21
  -4  18  -2   48.15    8.66
  -4  18   0    9.88    4.59
  -4 -18   0    9.74    3.77
  -4  18   0   16.43    6.08
  -4  18   2    5.84    3.46
  -4  18   2   -2.90    3.32
  -4 -18   2    7.46    3.84
  -4 -18   2    4.21    2.67
  -4  18   4   10.06    5.64
  -4 -18   4   13.83    5.01
  -4  18   4   10.50    3.69
  -4 -18   4   22.98    5.00
  -4  18   6   15.75    4.90
  -4  18   6   10.28    5.45
  -4 -18   6    9.66    4.23
  -4 -18   6   15.68    5.39
  -4  18   8   24.67    7.23
  -4 -18   8   28.90    6.89
  -4  18   8   35.99    7.60
  -4 -18   8   20.39    6.36
  -4 -18  10   -1.83    4.32
  -4  19  -7   18.94    8.18
  -4  19  -7   12.57    6.29
  -4  19  -5   16.92    6.13
  -4  19  -5   24.53    7.96
  -4 -19  -5   19.03    5.40
  -4  19  -3    6.78    5.07
  -4 -19  -3    5.09    4.13
  -4  19  -3   -0.34    3.83
  -4  19  -1   15.20    5.99
  -4  19  -1   17.57    5.66
  -4  19   1   15.22    5.66
  -4  19   1   28.38    6.63
  -4 -19   1   17.48    5.43
  -4 -19   3   41.62    6.33
  -4  19   3   53.19    9.61
  -4 -19   3   39.05    7.75
  -4  19   3   33.34    6.81
  -4  19   5   25.37    6.21
  -4  19   5   25.59    7.77
  -4 -19   5   21.43    5.78
  -4 -19   5   36.84    7.69
  -4  19   7    4.20    4.39
  -4 -19   7    8.28    4.95
  -4 -19   7    7.26    4.26
  -4 -19   9    3.60    3.85
  -4 -19   9   -5.34    4.85
  -4  20  -6    2.67    5.39
  -4 -20  -6    2.11    4.05
  -4  20  -6    5.29    4.94
  -4 -20  -4   15.01    4.82
  -4  20  -4   12.96    6.33
  -4  20  -2   12.49    5.72
  -4  20  -2    1.51    3.21
  -4 -20  -2   10.20    4.70
  -4 -20   0   52.99    8.77
  -4  20   0   64.71   10.03
  -4  20   0   62.45   10.85
  -4  20   2   24.67    6.71
  -4  20   2   21.24    6.68
  -4 -20   2    9.21    5.64
  -4  20   4   33.38    6.90
  -4 -20   4   25.79    5.99
  -4 -20   4   25.27    6.47
  -4  20   4   20.00    7.17
  -4 -20   6   19.10    6.81
  -4 -20   6    4.54    3.82
  -4  20   6   18.60    6.74
  -4  20   8    2.19    4.95
  -4 -20   8    9.01    5.53
  -4 -20   8    7.53    4.62
  -4 -20  10    3.07    6.95
  -4  21  -7    2.34    5.60
  -4  21  -7   25.94    8.48
  -4  21  -5   21.65    8.17
  -4  21  -5   12.31    6.32
  -4 -21  -5   15.10    5.67
  -4  21  -3   -4.34    3.71
  -4 -21  -3   -0.54    3.09
  -4  21  -3   -1.53    4.19
  -4  21  -1   22.95    6.64
  -4  21  -1   20.78    7.14
  -4 -21  -1   22.78    6.25
  -4  21   1   -1.68    3.21
  -4 -21   1    5.11    4.83
  -4  21   1    0.52    3.53
  -4  21   3   -4.53    4.40
  -4  21   3    4.73    4.03
  -4  21   5    3.16    3.85
  -4 -21   5   11.20    5.44
  -4 -21   5    5.05    3.53
  -4  21   5    8.97    6.07
  -4 -21   7   46.83    9.37
  -4 -21   7   31.20    7.54
  -4  21   7   24.92    7.93
  -4 -21   9    9.53    6.10
  -4 -21   9   -0.75    4.21
  -4 -22  -6   50.57    8.93
  -4  22  -6   64.14   12.83
  -4  22  -6   34.45   10.53
  -4  22  -4   67.15   12.68
  -4  22  -4   49.53   10.63
  -4 -22  -4   62.70   10.29
  -4  22  -2   14.77    6.76
  -4  22  -2   10.14    5.68
  -4 -22  -2   16.04    5.92
  -4  22   0    9.41    5.33
  -4  22   0   -1.90    5.28
  -4 -22   0   11.39    5.15
  -4  22   2   11.35    4.94
  -4 -22   2   -1.45    3.25
  -4  22   2    4.95    5.85
  -4  22   4   -0.08    3.07
  -4 -22   4    1.07    4.20
  -4  22   4    2.57    5.11
  -4 -22   6   16.87    7.08
  -4  22   6    3.85    4.77
  -4 -22   8   15.70    6.56
  -4  22   8    9.23    6.26
  -4 -22   8   13.45    6.84
  -4  23  -7    7.11    6.76
  -4  23  -5   15.40    7.79
  -4  23  -5    4.93    6.35
  -4 -23  -5   12.19    5.59
  -4  23  -3    5.79    5.77
  -4 -23  -3    5.53    4.57
  -4  23  -3    6.57    5.01
  -4  23  -1    8.44    5.26
  -4 -23  -1   -1.55    4.01
  -4  23  -1   12.10    6.88
  -4  23   1   10.39    4.87
  -4 -23   1   37.56    8.23
  -4  23   1   41.66   10.59
  -4  23   3   27.02    7.78
  -4 -23   3   10.49    5.27
  -4  23   3    9.07    5.92
  -4 -23   5    0.60    4.02
  -4  23   5    2.71    5.39
  -4 -23   7   18.46    6.67
  -4  23   7   19.64    7.81
  -4  24  -6    9.70    7.51
  -4  24  -4    9.46    7.05
  -4 -24  -4    0.71    4.38
  -4  24  -4    6.76    6.32
  -4  24  -2   14.42    6.52
  -4 -24  -2   17.60    6.52
  -4  24  -2   24.24    9.03
  -4  24   0   17.02    6.52
  -4 -24   0    8.14    5.26
  -4  24   0   12.75    6.29
  -4  24   2   14.76    5.80
  -4 -24   2    9.44    5.99
  -4  24   2   10.00    7.46
  -4  24   4   16.28    6.83
  -4 -24   4   22.64    7.61
  -4  24   4   14.98    7.40
  -4 -24   6   37.66    9.47
  -4  24   6   20.76    8.34
  -4 -25  -5    3.33    5.20
  -4  25  -3    2.79    5.51
  -4  25  -3    9.50    7.07
  -4 -25  -3    3.14    4.35
  -4  25  -1    5.86    5.81
  -4  25  -1   11.05    7.39
  -4 -25  -1    0.02    4.67
  -4 -25   1   16.40    7.56
  -4  25   1   12.54    6.45
  -4  25   1   11.93    7.37
  -4  25   3   35.33    9.27
  -4 -25   3   49.29    9.97
  -4  25   3   46.02   11.46
  -4  25   5   16.86    8.69
  -4  26  -2    4.72    5.76
  -4 -26  -2    5.67    5.83
  -4  26   0   20.64    7.52
  -4 -26   0    5.69    6.39
  -4  26   2   -2.93    4.90
  -4  27  -1   26.13    8.87
  -4  27   1    7.95    6.82
  -3   0 -13   -1.10    5.24
  -3   0 -11    0.98    3.70
  -3   0  -9    8.54    5.06
  -3   0  -7    0.27    0.54
  -3   0  -7   -0.27    0.57
  -3   0  -7    2.47    3.28
  -3   0  -5   -0.90    1.09
  -3   0  -5    2.06    2.94
  -3   0  -3    1.32    1.15
  -3   0  -3    0.30    1.74
  -3   0  -3   -0.60    1.34
  -3   0  -1   -0.43    1.22
  -3   0  -1   -0.89    1.23
  -3   0  -1   -0.67    1.17
  -3   0  -1    0.64    1.63
  -3   0   1   -0.30    0.75
  -3   0   1   -0.63    1.47
  -3   0   1    0.59    1.42
  -3   0   1    0.83    1.25
  -3   0   3   -0.07    0.48
  -3   0   3    1.70    2.04
  -3   0   3   -0.45    1.18
  -3   0   3    0.03    1.37
  -3   0   3   -0.05    1.39
  -3   0   5   -1.64    1.50
  -3   0   5   -0.75    0.97
  -3   0   5    0.53    1.90
  -3   0   7    0.44    1.34
  -3   0   7   -0.54    2.43
  -3   0   7   -0.40    1.37
  -3   0   9   -0.20    1.15
  -3   0   9    5.83    3.64
  -3   0  11    0.98    3.79
  -3   0  13   -3.58    4.72
  -3   1 -12    9.68    5.96
  -3  -1 -12   -0.68    4.50
  -3  -1 -10   -2.78    5.33
  -3   1 -10    7.83    5.11
  -3  -1  -8   98.38   11.65
  -3   1  -8   89.90   11.15
  -3  -1  -6  167.08   12.69
  -3   1  -6  176.13    6.31
  -3   1  -6  154.01    6.50
  -3   1  -6  164.60   12.96
  -3  -1  -6  159.46    5.96
  -3   1  -4   43.18    6.18
  -3  -1  -4   47.96    4.08
  -3  -1  -4   48.26    4.66
  -3   1  -4   47.61    4.41
  -3  -1  -4   42.67    5.95
  -3   1  -2 1281.62   25.86
  -3  -1  -2 1235.71   24.48
  -3  -1  -2 1217.90   21.38
  -3   1  -2 1253.88   21.22
  -3  -1  -2 1228.26   18.47
  -3   1  -2 1189.60   21.88
  -3   1  -2 1231.51   23.48
  -3  -1  -2 1234.02   25.07
  -3   1   0 1847.30   25.65
  -3   1   0 1796.38   22.65
  -3  -1   0 1873.29   27.51
  -3  -1   0 1844.03   23.08
  -3  -1   0 1742.93   23.44
  -3   1   0 1848.36   27.52
  -3  -1   0 1775.53   26.52
  -3   1   0 1774.74   25.06
  -3   1   2  912.09   20.03
  -3  -1   2  980.07   20.32
  -3  -1   2  910.47   20.18
  -3   1   2  917.28   19.30
  -3  -1   2  914.45   19.06
  -3   1   2  910.46   19.91
  -3  -1   4  580.78   18.16
  -3   1   4  536.86   15.92
  -3  -1   4  530.15   15.25
  -3   1   4  554.67    8.67
  -3   1   4  556.23   18.10
  -3  -1   4  555.58   11.21
  -3   1   6  168.19   11.47
  -3   1   6  152.26    8.52
  -3  -1   6  156.23    8.40
  -3  -1   6  165.39   11.49
  -3  -1   6  160.59    8.20
  -3   1   6  164.27    7.61
  -3   1   8  571.87   15.51
  -3  -1   8  594.81   24.13
  -3  -1   8  589.32   15.63
  -3   1   8  619.81   24.67
  -3   1  10   60.93    8.87
  -3  -1  10   50.10    8.44
  -3   1  12   63.61   10.09
  -3  -1  12   77.20   11.73
  -3  -1  14   44.42    9.96
  -3   1  14   22.09    8.16
  -3   2 -13   64.15   13.39
  -3  -2 -13   54.22   11.73
  -3   2 -11  119.03   14.93
  -3  -2 -11   81.93   12.63
  -3   2  -9   69.60   10.74
  -3  -2  -9   78.17   10.98
  -3  -2  -7  136.52    3.57
  -3  -2  -7  176.72   14.53
  -3   2  -7  153.06    5.31
  -3   2  -7  176.58   14.40
  -3   2  -7  122.11    5.43
  -3   2  -5  505.68   21.32
  -3  -2  -5  538.57   12.43
  -3  -2  -5  554.51   21.96
  -3   2  -5  539.54   12.79
  -3   2  -5  487.85   13.66
  -3  -2  -3  656.75   15.14
  -3   2  -3  672.96   20.80
  -3  -2  -3  678.19   20.97
  -3   2  -3  641.93   16.16
  -3   2  -3  655.89   17.32
  -3  -2  -3  669.49   14.21
  -3  -2  -1  797.17   13.28
  -3   2  -1  779.39   17.57
  -3   2  -1  752.65   16.56
  -3  -2  -1  790.17   19.10
  -3  -2  -1  726.15   16.65
  -3  -2  -1  804.12   18.61
  -3   2  -1  748.84   16.86
  -3   2  -1  739.67   17.81
  -3  -2   1 7122.16   55.82
  -3  -2   1 7075.41   46.60
  -3   2   1 6962.88   55.76
  -3   2   1 7034.36   53.85
  -3  -2   3  816.53   19.44
  -3   2   3  784.18   20.00
  -3   2   3  811.17   19.43
  -3  -2   3  832.69   14.24
  -3  -2   3  806.15   18.62
  -3  -2   3  821.16   20.89
  -3   2   3  806.05   19.39
  -3  -2   3  809.35   19.66
  -3   2   5  142.64    5.63
  -3  -2   5  121.35    7.50
  -3   2   5  128.60    8.09
  -3  -2   5  131.29    9.47
  -3  -2   5  139.59    7.08
  -3   2   5  136.46    9.86
  -3   2   7  444.94   14.02
  -3  -2   7  448.17   19.92
  -3  -2   7  443.61   14.08
  -3   2   7  453.15   19.79
  -3   2   7  436.38   14.38
  -3  -2   9  528.76   14.00
  -3  -2   9  565.43   25.05
  -3   2   9  520.56   23.91
  -3   2   9  504.58   13.77
  -3   2  11   32.73    7.39
  -3  -2  11   21.13    6.31
  -3  -2  13   22.52    7.25
  -3   2  13   20.59    7.05
  -3   3 -12   -0.55    4.62
  -3  -3 -12    4.17    4.78
  -3   3 -10    2.94    3.74
  -3  -3 -10   11.66    5.27
  -3   3  -8   92.79   11.72
  -3  -3  -8   86.30   11.22
  -3   3  -6   32.43    3.91
  -3  -3  -6   40.75    3.09
  -3  -3  -6   25.34    5.65
  -3   3  -6   33.60    3.25
  -3   3  -4  116.08    7.12
  -3   3  -4  131.18   10.20
  -3  -3  -4  110.98    9.29
  -3   3  -4  111.41    6.28
  -3  -3  -4  112.11    6.32
  -3  -3  -4  136.18    6.83
  -3   3  -2  551.97   17.33
  -3   3  -2  547.83   15.63
  -3   3  -2  582.00   15.34
  -3  -3  -2  567.83   17.88
  -3  -3  -2  594.98   10.76
  -3  -3  -2  572.62   14.70
  -3   3  -2  586.56   16.21
  -3  -3  -2  543.23   17.02
  -3   3   0   -1.68    1.69
  -3   3   0    0.51    1.38
  -3   3   0   -0.99    1.18
  -3   3   0    3.49    1.50
  -3  -3   0    2.19    1.15
  -3  -3   0    2.29    1.65
  -3  -3   0    4.58    2.34
  -3  -3   0    1.84    1.60
  -3   3   2  150.40    7.44
  -3  -3   2  170.74    8.16
  -3  -3   2  156.45    8.39
  -3   3   2  161.15    8.76
  -3  -3   2  152.61    7.69
  -3  -3   2  162.12    9.15
  -3   3   2  166.82    9.38
  -3   3   4 1219.35   11.89
  -3  -3   4 1326.03   24.53
  -3  -3   4 1304.55   26.92
  -3  -3   4 1267.28   20.89
  -3   3   4 1271.33   25.75
  -3   3   6  382.29   14.33
  -3  -3   6  401.46   14.20
  -3   3   6  389.90   17.73
  -3  -3   6  370.39   13.10
  -3  -3   6  383.73   17.03
  -3   3   6  400.63   11.40
  -3   3   8  700.95   19.80
  -3   3   8  753.51   18.81
  -3  -3   8  727.67   26.95
  -3  -3   8  756.97   18.16
  -3   3   8  686.33   16.62
  -3   3  10   66.67    9.45
  -3  -3  10   81.44   10.61
  -3  -3  12   40.76    8.85
  -3   3  12   66.13   10.46
  -3   3  14    3.10    5.55
  -3   4 -13   -5.18    6.57
  -3  -4 -13   10.13    8.02
  -3   4 -11   -1.93    5.55
  -3  -4 -11    1.10    4.38
  -3  -4  -9   10.47    5.01
  -3   4  -9   25.91    6.85
  -3   4  -7  185.03   14.81
  -3   4  -7  162.97    6.93
  -3   4  -7  160.81    7.94
  -3  -4  -7  165.85    5.41
  -3  -4  -7  161.17   13.71
  -3  -4  -5  157.86    7.09
  -3   4  -5  179.20    7.95
  -3   4  -5  175.58   12.76
  -3  -4  -5  197.22   13.37
  -3  -4  -5  168.65    8.54
  -3   4  -5  178.74    8.97
  -3   4  -3 1033.69   20.13
  -3  -4  -3 1017.34   26.34
  -3   4  -3 1016.42   22.00
  -3  -4  -3  980.42   19.04
  -3   4  -3 1026.58   26.08
  -3   4  -1  270.72   10.85
  -3  -4  -1  248.01   11.09
  -3   4  -1  257.50    9.03
  -3   4  -1  251.29   10.74
  -3  -4  -1  264.85   10.57
  -3   4  -1  251.47   11.03
  -3  -4  -1  268.77    6.26
  -3  -4  -1  267.72   11.63
  -3   4   1  106.20    4.90
  -3  -4   1   98.21    5.37
  -3  -4   1  103.19    5.41
  -3   4   1   96.19    5.40
  -3  -4   1  110.78    7.47
  -3  -4   1   92.70    6.53
  -3   4   1  111.75    7.48
  -3   4   1   90.06    6.92
  -3  -4   3  147.67    8.35
  -3  -4   3  135.67    7.21
  -3   4   3  139.66    3.92
  -3   4   3  144.16    8.08
  -3  -4   3  140.48    8.04
  -3   4   3  136.97    3.68
  -3   4   3  140.12    8.77
  -3   4   5   20.92    2.40
  -3   4   5   27.17    4.11
  -3  -4   5   26.75    3.69
  -3   4   5   22.31    4.32
  -3  -4   5   28.31    3.79
  -3  -4   5   25.04    4.44
  -3  -4   7    5.47    3.02
  -3   4   7    0.84    1.56
  -3   4   7   -0.27    1.37
  -3   4   7    6.51    2.45
  -3  -4   7    3.24    1.78
  -3   4   7    4.45    2.67
  -3  -4   9  265.37   10.80
  -3   4   9  247.73   16.49
  -3   4   9  228.21   10.01
  -3  -4   9  239.37   16.55
  -3  -4  11   29.58    7.21
  -3   4  11   36.65    8.05
  -3  -4  13   54.46   10.71
  -3   4  13   35.33    8.18
  -3   5 -12   -1.90    5.89
  -3  -5 -12    1.84    5.50
  -3   5 -10   22.62    6.85
  -3  -5 -10   18.63    6.17
  -3   5  -8   24.38    3.24
  -3  -5  -8   28.33    6.61
  -3  -5  -6    3.30    3.55
  -3   5  -6   -0.86    1.40
  -3  -5  -6    3.00    1.31
  -3   5  -6    1.52    1.41
  -3   5  -6    2.34    3.31
  -3   5  -4   21.83    4.72
  -3   5  -4   14.86    2.63
  -3  -5  -4   17.34    2.49
  -3   5  -4   18.09    3.52
  -3  -5  -4   11.57    2.25
  -3  -5  -4   16.45    4.10
  -3   5  -2  774.17   18.28
  -3   5  -2  722.36   20.53
  -3  -5  -2  767.33   17.82
  -3   5  -2  768.14   19.76
  -3  -5  -2  753.48    8.86
  -3  -5  -2  732.24   20.94
  -3   5   0   15.56    2.63
  -3   5   0   14.73    2.09
  -3  -5   0   16.05    3.00
  -3  -5   0   12.13    1.63
  -3  -5   0   12.00    2.57
  -3  -5   0   14.19    1.74
  -3   5   0   17.58    3.39
  -3  -5   0   18.27    3.45
  -3   5   0   17.51    3.28
  -3  -5   2  319.71   10.68
  -3  -5   2  340.29   12.83
  -3   5   2  311.55    7.87
  -3   5   2  332.16   10.77
  -3  -5   2  331.99   13.54
  -3   5   2  329.17   13.66
  -3   5   2  332.60   13.50
  -3   5   4 1731.78   18.98
  -3  -5   4 1679.72   30.56
  -3   5   4 1654.70   30.81
  -3   5   4 1635.77   28.95
  -3  -5   4 1634.78   28.44
  -3  -5   4 1607.60   27.44
  -3   5   4 1688.39   17.66
  -3   5   6  198.68    9.69
  -3   5   6  201.40   12.87
  -3   5   6  197.04   10.88
  -3  -5   6  176.93   11.89
  -3  -5   6  194.01    9.99
  -3   5   6  199.13    8.59
  -3  -5   8  102.11    7.30
  -3   5   8  117.75    8.30
  -3   5   8   97.19    6.50
  -3   5   8  126.79   11.53
  -3  -5   8   91.48    9.81
  -3   5  10   19.04    5.95
  -3  -5  10   15.63    5.26
  -3  -5  12    1.68    3.97
  -3   5  12    5.82    5.55
  -3   5  14   14.66    6.74
  -3   6 -13   98.47   16.22
  -3  -6 -13  108.45   16.42
  -3   6 -11   17.11    7.09
  -3  -6 -11   22.18    7.30
  -3  -6  -9   41.60    8.33
  -3   6  -9   36.42    8.07
  -3   6  -7   24.10    4.10
  -3   6  -7   21.06    5.99
  -3   6  -7   12.15    2.56
  -3  -6  -7   24.63    5.76
  -3  -6  -7   23.46    2.68
  -3   6  -5  158.19    9.55
  -3  -6  -5  152.62    7.64
  -3   6  -5  137.26   11.81
  -3  -6  -5  175.28   12.70
  -3   6  -5  146.32    8.06
  -3  -6  -5  144.29    7.34
  -3  -6  -3  491.78   14.33
  -3   6  -3  469.34   16.44
  -3   6  -3  493.50   18.89
  -3   6  -3  475.47   14.64
  -3  -6  -3  495.87   18.90
  -3  -6  -3  476.20    8.08
  -3   6  -1   40.63    5.09
  -3  -6  -1   34.50    4.13
  -3  -6  -1   35.36    4.59
  -3   6  -1   44.99    3.55
  -3   6  -1   41.07    4.63
  -3   6  -1   38.31    4.65
  -3  -6  -1   48.43    5.41
  -3   6   1   75.15    6.67
  -3   6   1   85.14    4.59
  -3  -6   1   88.40    5.15
  -3   6   1   91.14    7.15
  -3  -6   1   98.28    7.30
  -3  -6   1   87.58    4.88
  -3  -6   1   64.70    5.77
  -3   6   1   81.04    5.22
  -3   6   3  800.48   13.27
  -3   6   3  785.19   17.81
  -3  -6   3  767.04   18.85
  -3   6   3  796.72   13.83
  -3  -6   3  764.49   19.56
  -3  -6   3  737.71   19.64
  -3   6   3  731.50   20.89
  -3   6   5   73.69    4.96
  -3  -6   5   72.38    6.31
  -3   6   5   74.74    4.87
  -3   6   5   77.68    7.02
  -3  -6   5   69.58    7.04
  -3  -6   7  156.99   12.05
  -3   6   7  156.02    8.89
  -3  -6   7  156.50    9.33
  -3   6   7  171.25   12.61
  -3   6   7  181.89   10.88
  -3  -6   9   12.52    2.80
  -3  -6   9    7.98    4.67
  -3   6   9   13.65    4.22
  -3   6   9   12.20    3.15
  -3   6  11   74.91   10.37
  -3  -6  11   84.90   11.37
  -3  -6  13    3.84    5.38
  -3   6  13    2.37    4.32
  -3   7 -12   10.22    6.73
  -3  -7 -12   22.80    8.11
  -3   7 -10   41.70    9.31
  -3  -7 -10   24.74    6.84
  -3   7  -8   48.56    8.65
  -3  -7  -8   41.76    8.11
  -3   7  -8   42.03    4.77
  -3  -7  -6  113.61    6.57
  -3  -7  -6   94.42    6.80
  -3   7  -6  108.99    8.26
  -3   7  -6  122.89   12.22
  -3  -7  -6   93.63   10.04
  -3   7  -4  178.97   12.71
  -3  -7  -4  170.48    6.04
  -3  -7  -4  173.70    8.79
  -3   7  -4  202.20   11.12
  -3  -7  -4  195.19   12.88
  -3   7  -2   18.81    3.67
  -3   7  -2   12.82    3.67
  -3  -7  -2   12.64    2.56
  -3  -7  -2    9.83    2.83
  -3  -7   0  155.01    4.87
  -3  -7   0  144.07    5.12
  -3   7   0  140.79    8.07
  -3   7   0  171.61   10.46
  -3  -7   0  160.50    9.02
  -3   7   0  163.00    5.52
  -3  -7   0  153.19    9.24
  -3   7   2  220.33    8.29
  -3  -7   2  235.96   11.33
  -3   7   2  222.07    8.63
  -3   7   2  222.42   11.95
  -3  -7   2  228.40    9.14
  -3  -7   4   82.16    6.84
  -3   7   4   98.47    5.85
  -3   7   4   87.21    6.65
  -3   7   4   83.33    5.08
  -3   7   4  102.59    8.24
  -3  -7   4   80.88    6.89
  -3   7   6  218.60   14.07
  -3   7   6  238.02   12.89
  -3  -7   6  225.53   11.40
  -3  -7   6  229.01   13.71
  -3   7   6  236.26   10.38
  -3  -7   8 1029.93   24.38
  -3   7   8 1014.84   26.22
  -3   7   8 1007.52   31.59
  -3  -7   8  970.66   31.91
  -3   7  10   47.30    8.00
  -3  -7  10   59.98    9.32
  -3  -7  12   10.36    5.30
  -3   7  12   16.43    6.30
  -3   7  14   14.18    6.46
  -3  -8 -13   31.39   10.21
  -3   8 -11    0.38    5.38
  -3  -8 -11   14.91    6.67
  -3   8  -9   57.02   10.49
  -3  -8  -9   68.80   10.27
  -3   8  -7   47.29    8.40
  -3  -8  -7   43.84    7.62
  -3  -8  -7   44.92    4.36
  -3   8  -7   38.86    5.46
  -3   8  -5  171.73   13.59
  -3  -8  -5  177.27    8.91
  -3   8  -5  178.39   11.25
  -3  -8  -5  177.63   13.32
  -3  -8  -3  347.72   13.25
  -3   8  -3  363.91   17.17
  -3  -8  -3  375.98   17.30
  -3   8  -3  369.43   15.79
  -3  -8  -1  196.20   10.29
  -3   8  -1  190.07   10.62
  -3  -8  -1  202.46   11.99
  -3   8  -1  171.03   10.84
  -3  -8   1  189.16   10.33
  -3   8   1  188.94    9.15
  -3  -8   1  188.80    7.27
  -3   8   1  182.00   11.45
  -3   8   1  185.39    5.70
  -3  -8   3  503.87   17.14
  -3  -8   3  514.48   15.82
  -3   8   3  524.78   14.11
  -3   8   3  493.54   18.43
  -3   8   3  504.91   13.55
  -3  -8   5  466.49   18.28
  -3   8   5  496.38   14.95
  -3   8   5  483.51   13.91
  -3  -8   5  500.80   17.40
  -3   8   5  520.60   19.35
  -3   8   7    9.92    3.66
  -3   8   7   15.63    3.95
  -3   8   7    5.71    2.48
  -3  -8   7   14.38    3.34
  -3  -8   7    9.52    3.24
  -3  -8   9  142.10    9.46
  -3   8   9  127.61    9.69
  -3   8   9  140.50   12.86
  -3  -8   9  132.74   12.84
  -3  -8  11    4.13    4.12
  -3   8  11    2.85    3.69
  -3  -8  13   16.70    6.79
  -3   8  13   11.64    6.35
  -3   9 -12   10.30    7.27
  -3  -9 -12    7.91    6.46
  -3   9 -10    8.33    5.85
  -3  -9 -10    7.18    5.18
  -3   9  -8   61.73   10.22
  -3  -9  -8   58.85    9.63
  -3   9  -8   66.45    7.29
  -3   9  -6  162.32   14.30
  -3  -9  -6  173.50   14.00
  -3  -9  -6  166.20    9.05
  -3   9  -6  164.56   11.32
  -3   9  -4   82.53    9.18
  -3  -9  -4   89.55    9.31
  -3  -9  -4   74.38    6.31
  -3   9  -4   73.41    7.58
  -3   9  -2   10.07    3.02
  -3  -9  -2    9.47    2.99
  -3  -9  -2    9.87    3.31
  -3   9  -2   14.67    3.51
  -3  -9   0  515.45   17.36
  -3   9   0  497.36   18.90
  -3  -9   0  484.48    9.29
  -3  -9   2  300.42   10.96
  -3   9   2  299.57   14.78
  -3   9   2  311.45    8.84
  -3   9   2  289.78   11.60
  -3  -9   2  269.54   12.94
  -3  -9   4  407.95   15.94
  -3   9   4  427.10   17.92
  -3  -9   4  430.90   16.53
  -3   9   4  421.68   14.33
  -3   9   4  402.61   13.21
  -3   9   4  413.16   13.70
  -3  -9   6  197.60   13.10
  -3   9   6  170.53    9.92
  -3  -9   6  179.57   10.99
  -3   9   6  193.44   12.54
  -3   9   6  180.10    9.51
  -3   9   6  192.06   13.35
  -3   9   8   -3.32    3.37
  -3   9   8    4.38    2.80
  -3  -9   8   -1.92    3.41
  -3  -9   8    0.61    1.87
  -3   9  10   41.34    7.66
  -3  -9  10   53.96    9.12
  -3  -9  12    4.75    4.96
  -3   9  12    6.26    4.59
  -3   9  14   10.76    6.23
  -3  10 -11    4.16    6.48
  -3 -10 -11    3.66    4.46
  -3  10  -9   82.95   12.59
  -3 -10  -9   66.68   10.21
  -3  10  -7   21.62    6.06
  -3 -10  -7   18.14    3.43
  -3 -10  -7   27.59    6.89
  -3  10  -7   14.69    4.00
  -3  10  -5  217.23   15.95
  -3 -10  -5  186.00   10.26
  -3 -10  -5  201.64   14.72
  -3  10  -5  197.19   12.68
  -3  10  -3    0.85    1.93
  -3 -10  -3   -0.60    1.55
  -3  10  -3   -0.12    2.50
  -3 -10  -3    2.16    2.69
  -3 -10  -1   63.44    6.47
  -3  10  -1   64.12    7.30
  -3  10  -1   67.63    6.96
  -3 -10   1  427.58   11.50
  -3  10   1  390.72   17.45
  -3  10   1  409.90   15.29
  -3 -10   3   32.79    5.05
  -3  10   3   33.55    3.70
  -3  10   3   33.77    4.19
  -3 -10   3   40.30    4.79
  -3  10   3   40.98    6.11
  -3  10   3   35.28    4.48
  -3  10   5  269.05   11.60
  -3 -10   5  241.09   13.01
  -3  10   5  245.56   12.15
  -3 -10   5  261.87   14.12
  -3  10   5  275.49   15.04
  -3  10   7   23.89    4.88
  -3 -10   7   29.69    6.10
  -3  10   7   25.96    5.80
  -3  10   7   25.00    4.14
  -3 -10   7   31.71    5.14
  -3  10   9   21.66    4.77
  -3 -10   9   27.80    5.11
  -3  10   9   22.30    5.45
  -3 -10   9   23.74    6.20
  -3  10  11   16.12    6.08
  -3 -10  11   29.30    7.95
  -3  10  13   13.26    7.30
  -3  10  13    5.76    4.47
  -3  11 -12   19.77    9.41
  -3 -11 -12    2.73    6.07
  -3  11 -10   -4.37    5.99
  -3 -11 -10    3.02    3.87
  -3  11  -8    0.60    2.40
  -3  11  -8    6.21    4.75
  -3 -11  -8    5.17    4.57
  -3  11  -6   63.83    8.03
  -3  11  -6   60.06    9.66
  -3 -11  -6   53.19    8.40
  -3 -11  -6   57.41    5.98
  -3  11  -4   13.24    4.13
  -3  11  -4    6.98    2.90
  -3 -11  -4    5.86    2.54
  -3 -11  -4    5.62    2.94
  -3  11  -2  210.41   13.47
  -3 -11  -2  245.11   12.70
  -3 -11   0  267.36   13.47
  -3 -11   0  260.33    7.69
  -3  11   0  267.39   14.84
  -3  11   0  243.74   13.12
  -3 -11   2   90.83    8.25
  -3 -11   2  110.16    7.08
  -3  11   2  104.14    9.67
  -3  11   2  109.89    4.39
  -3  11   2  104.75    7.97
  -3 -11   4   59.57    6.46
  -3  11   4   52.63    7.25
  -3 -11   4   52.01    6.57
  -3  11   4   56.37    5.27
  -3  11   4   54.14    5.61
  -3  11   6  118.75   10.55
  -3 -11   6  134.89   11.21
  -3 -11   6  147.15   10.62
  -3  11   6  139.11    9.23
  -3  11   8  241.31   16.51
  -3 -11   8  226.72   16.25
  -3  11   8  235.44   13.09
  -3  11   8  253.14   15.39
  -3 -11   8  229.03   13.43
  -3  11  10    9.62    4.88
  -3 -11  10   15.45    6.27
  -3  11  12   25.78    7.96
  -3  11  12   26.75    7.30
  -3 -11  12   28.92    8.64
  -3  12 -11   -6.09    5.89
  -3 -12 -11   -7.27    5.87
  -3  12  -9   35.20    8.68
  -3 -12  -9   64.16   10.79
  -3  12  -7   17.02    4.87
  -3 -12  -7   25.25    6.27
  -3 -12  -7   19.30    4.07
  -3  12  -7   27.11    7.43
  -3  12  -5   24.82    6.12
  -3 -12  -5   14.11    3.36
  -3 -12  -5   29.76    6.20
  -3  12  -5   27.67    5.50
  -3 -12  -3   88.98    9.80
  -3  12  -3   81.38    9.31
  -3 -12  -3   63.72    6.85
  -3  12  -1   93.20    9.14
  -3 -12  -1   96.54    8.42
  -3 -12   1  285.96   14.60
  -3 -12   1  288.94   10.39
  -3  12   1  277.96   13.92
  -3  12   3  127.38    6.28
  -3  12   3  125.64    6.26
  -3 -12   3  145.78    9.32
  -3  12   3  144.81    9.70
  -3 -12   3  126.36    9.99
  -3  12   3  128.29   11.41
  -3  12   5   55.97    7.50
  -3 -12   5   49.86    6.76
  -3 -12   5   40.03    5.83
  -3  12   5   54.13    6.02
  -3 -12   7   51.92    7.70
  -3  12   7   56.06    8.12
  -3  12   7   57.65    6.52
  -3  12   7   60.88    8.13
  -3 -12   7   59.35    7.03
  -3  12   9   44.75    8.06
  -3  12   9   52.93    7.38
  -3 -12   9   45.25    6.43
  -3  12   9   42.50    6.32
  -3 -12   9   50.06    8.84
  -3  12  11   13.03    6.55
  -3  12  11   -0.94    3.41
  -3 -12  11    8.27    5.20
  -3  12  13    7.83    6.56
  -3 -13 -12    6.14    6.68
  -3  13 -10    0.82    5.21
  -3 -13 -10    3.19    5.22
  -3  13  -8   11.58    6.15
  -3  13  -8   12.04    4.53
  -3 -13  -8   13.30    5.26
  -3  13  -6   48.63    8.95
  -3 -13  -6   66.85    9.39
  -3 -13  -6   40.56    5.55
  -3  13  -6   46.33    7.48
  -3 -13  -4  155.82   10.89
  -3 -13  -4  140.35   12.69
  -3  13  -4  129.00   11.77
  -3  13  -4  141.15   13.03
  -3 -13  -2  144.18   10.71
  -3  13  -2  119.97   10.95
  -3 -13   0  103.77    9.18
  -3  13   0  114.21    9.86
  -3 -13   0  110.61    5.67
  -3  13   2    7.81    3.23
  -3 -13   2    9.51    3.09
  -3 -13   2    7.34    2.19
  -3  13   2    9.18    3.94
  -3  13   4  111.90   10.87
  -3  13   4  118.35    7.37
  -3 -13   4  128.03   10.44
  -3  13   4  119.09    7.33
  -3 -13   4  129.46    9.91
  -3  13   4  118.89    9.16
  -3 -13   6   32.59    5.75
  -3  13   6   32.02    5.18
  -3  13   6   26.03    5.69
  -3 -13   6   22.13    4.75
  -3  13   8    3.93    2.84
  -3  13   8    8.50    3.44
  -3 -13   8    5.11    3.24
  -3  13   8    4.60    2.48
  -3 -13   8    8.76    4.72
  -3 -13  10   20.93    6.44
  -3  13  10   14.27    5.73
  -3  13  10   12.45    5.04
  -3  13  12   31.82    8.96
  -3 -13  12   23.20    7.88
  -3  13  12   16.57    6.51
  -3  14 -11    0.32    5.23
  -3 -14 -11    3.54    4.81
  -3  14  -9   83.71   13.80
  -3 -14  -9   80.33   12.09
  -3  14  -7    5.04    4.04
  -3  14  -7    6.32    3.95
  -3 -14  -7    4.28    2.51
  -3 -14  -7    3.53    3.75
  -3  14  -5  207.36   17.06
  -3 -14  -5  209.88   16.81
  -3 -14  -5  191.39   12.53
  -3  14  -5  224.10   16.08
  -3  14  -3    5.62    3.63
  -3 -14  -3    3.49    2.23
  -3 -14  -1   88.98    8.72
  -3  14  -1   94.63    9.83
  -3 -14  -1   75.33    3.51
  -3  14   1   30.19    5.52
  -3 -14   1   32.97    5.85
  -3 -14   1   37.71    4.23
  -3  14   3   62.33    3.89
  -3  14   3   76.96    7.98
  -3 -14   3   67.42    7.90
  -3  14   3   62.39    3.94
  -3  14   3   72.57    9.19
  -3 -14   3   59.20    6.42
  -3 -14   5   60.92    7.62
  -3 -14   5   58.14    7.96
  -3  14   5   57.15    5.88
  -3  14   5   66.16    7.33
  -3  14   5   66.89    8.94
  -3  14   7    8.04    3.81
  -3 -14   7    9.07    4.03
  -3  14   7    1.45    2.10
  -3  14   7    1.28    2.43
  -3 -14   7    3.90    3.42
  -3  14   7   -1.07    2.75
  -3 -14   9   17.41    5.97
  -3  14   9    5.24    3.62
  -3  14   9    8.87    4.37
  -3 -14   9    8.17    3.57
  -3  14   9    1.92    2.82
  -3  14  11    4.73    4.21
  -3 -14  11    1.40    4.36
  -3  14  11    8.22    4.65
  -3  15 -10    1.38    6.13
  -3 -15 -10   16.65    6.90
  -3  15  -8    6.02    4.02
  -3 -15  -8    5.98    4.89
  -3  15  -6  129.86   14.65
  -3 -15  -6  132.64   13.94
  -3  15  -6  108.83   11.90
  -3 -15  -6  103.25    9.65
  -3  15  -4    7.30    4.38
  -3 -15  -4    8.81    3.61
  -3 -15  -2  171.33   12.51
  -3  15  -2  166.01   13.80
  -3 -15   0   65.89    4.96
  -3 -15   0   59.86    7.79
  -3  15   0   51.99    7.29
  -3 -15   2   60.91    7.60
  -3  15   2   64.67    7.83
  -3 -15   2   48.73    5.59
  -3 -15   4  130.93   11.44
  -3  15   4  125.86   12.22
  -3  15   4  125.92    7.11
  -3  15   4  124.08   10.25
  -3 -15   4  114.99    9.75
  -3 -15   6   29.46    6.02
  -3  15   6   28.09    5.08
  -3  15   6   33.54    5.69
  -3  15   6   29.63    6.70
  -3 -15   6   33.53    6.42
  -3  15   8   29.85    6.81
  -3  15   8   24.49    6.49
  -3  15   8   40.12    6.98
  -3 -15   8   42.16    6.86
  -3  15   8   37.92    6.24
  -3 -15   8   34.60    7.46
  -3 -15  10   10.54    6.46
  -3  15  10   10.02    5.43
  -3  15  10    3.72    3.29
  -3 -16 -11   -2.57    5.98
  -3  16  -9    9.98    5.95
  -3 -16  -9    7.70    5.86
  -3  16  -7   39.05    9.17
  -3 -16  -7   44.54    6.58
  -3 -16  -7   42.21    8.70
  -3  16  -7   33.63    7.81
  -3  16  -5   19.45    6.23
  -3  16  -5   16.67    5.47
  -3 -16  -5   10.57    3.99
  -3  16  -3   32.42    6.86
  -3 -16  -3   39.13    6.40
  -3 -16  -1   27.35    2.69
  -3  16  -1   31.88    6.32
  -3 -16  -1   24.93    5.48
  -3  16   1  295.42   17.25
  -3 -16   1  286.82   16.77
  -3 -16   1  303.11   12.48
  -3 -16   3  320.11   17.86
  -3 -16   3  295.28   14.84
  -3  16   3  340.64   17.75
  -3  16   5  127.70   12.97
  -3  16   5  103.43    7.87
  -3  16   5  110.01   10.18
  -3 -16   5  123.67   11.72
  -3 -16   5  131.75   11.52
  -3  16   7   58.03    8.60
  -3 -16   7   42.87    7.55
  -3  16   7   50.71    6.91
  -3 -16   7   45.98    7.66
  -3  16   7   51.75    8.38
  -3  16   7   41.70    6.66
  -3  16   9    4.06    3.74
  -3 -16   9    3.27    3.07
  -3 -16   9    4.11    3.95
  -3  16   9   -1.71    3.34
  -3 -16  11   44.08   10.04
  -3 -17 -10    8.81    6.29
  -3  17  -8   32.21    9.72
  -3  17  -8   29.71    7.37
  -3  17  -6   13.22    5.98
  -3 -17  -6   15.18    4.45
  -3  17  -6   19.51    6.33
  -3 -17  -4    7.84    3.08
  -3  17  -4   10.88    5.00
  -3  17  -2  182.11   15.30
  -3 -17  -2  168.20   13.21
  -3  17   0   54.49    8.20
  -3 -17   0   59.93    5.11
  -3 -17   0   51.95    7.62
  -3 -17   2   41.38    5.47
  -3 -17   2   51.97    7.71
  -3  17   2   50.69    7.83
  -3 -17   4  104.24   10.86
  -3  17   4   98.73   11.75
  -3 -17   4  106.49    9.94
  -3  17   4  109.16   10.66
  -3  17   6   28.93    6.94
  -3 -17   6   40.25    7.05
  -3 -17   6   54.21    8.00
  -3  17   6   41.20    6.59
  -3  17   8    3.92    4.19
  -3 -17   8    2.54    3.32
  -3 -17   8    9.32    4.85
  -3  17   8    6.02    3.82
  -3 -17  10   18.67    6.97
  -3  18  -9    3.38    5.45
  -3  18  -7  105.26   14.86
  -3 -18  -7   86.60    9.74
  -3  18  -7   97.06   13.21
  -3  18  -5  258.05   20.88
  -3 -18  -5  243.17   16.15
  -3  18  -3  290.56   20.47
  -3 -18  -3  250.99   16.39
  -3  18  -1  107.68   12.04
  -3 -18  -1  118.72   11.59
  -3  18   1  171.92   14.38
  -3 -18   1  159.13   13.64
  -3 -18   1  151.60    9.59
  -3 -18   3  121.95   11.89
  -3  18   3  121.61   11.78
  -3  18   3  117.13   13.27
  -3 -18   3   97.35    9.32
  -3  18   5   -2.93    3.07
  -3 -18   5    0.43    2.48
  -3  18   5    8.40    4.78
  -3 -18   5    1.73    2.88
  -3 -18   7   12.32    4.80
  -3  18   7    8.00    3.72
  -3  18   7    7.49    5.24
  -3  18   7   10.31    4.42
  -3 -18   7   13.75    5.03
  -3 -18   9   17.09    7.12
  -3 -18   9    4.04    3.41
  -3  19  -8    7.32    6.54
  -3  19  -6   60.84   10.78
  -3  19  -6   59.60   11.19
  -3 -19  -6   54.02    8.35
  -3 -19  -4  115.11   11.59
  -3  19  -4   89.46   12.55
  -3  19  -2    5.55    4.77
  -3 -19  -2   14.32    5.62
  -3  19   0  118.87   12.57
  -3 -19   0  149.02   13.26
  -3 -19   2   30.03    5.06
  -3  19   2   30.12    6.35
  -3 -19   2   26.76    6.40
  -3  19   4    8.90    5.55
  -3 -19   4   11.45    4.85
  -3 -19   4    7.92    3.97
  -3  19   4   17.64    5.19
  -3  19   6   -2.13    3.79
  -3 -19   6    2.87    3.33
  -3  19   6    4.86    3.03
  -3 -19   6    7.68    3.94
  -3  19   8   23.94    7.60
  -3 -19   8   33.50    8.17
  -3 -19   8   11.43    4.51
  -3 -19  10   26.63    8.03
  -3  20  -7   13.02    6.66
  -3  20  -7   10.97    6.93
  -3 -20  -5   95.18   11.27
  -3  20  -5   84.82   12.62
  -3  20  -5   90.81   13.14
  -3  20  -3   21.20    6.74
  -3 -20  -3   35.35    7.23
  -3 -20  -1  114.18   12.17
  -3  20  -1  116.77   13.20
  -3  20   1   51.45    8.87
  -3 -20   1   41.90    8.33
  -3  20   3    5.51    4.03
  -3 -20   3    8.90    4.64
  -3 -20   3    3.19    3.46
  -3  20   3    2.41    3.22
  -3 -20   5   21.10    6.21
  -3 -20   5   15.62    4.65
  -3  20   5   26.17    7.68
  -3  20   5   15.10    5.03
  -3  20   7   14.79    5.74
  -3 -20   7   15.89    5.40
  -3 -20   7   28.81    7.07
  -3 -20   9    5.92    4.91
  -3 -20   9   -1.03    4.49
  -3  21  -6   20.85    7.74
  -3  21  -6   20.27    8.05
  -3 -21  -6   17.64    5.66
  -3  21  -4   12.99    6.39
  -3 -21  -4    6.75    3.80
  -3 -21  -2   30.63    6.85
  -3  21  -2   12.05    5.77
  -3  21   0   63.83   10.11
  -3 -21   0   64.33    9.92
  -3  21   2    3.05    4.06
  -3 -21   2    9.35    4.63
  -3  21   4    9.16    4.81
  -3 -21   4    3.32    3.63
  -3  21   4   15.66    6.35
  -3 -21   4    5.64    3.57
  -3 -21   6    4.79    4.57
  -3  21   6    1.00    3.55
  -3  21   6    0.96    4.38
  -3 -21   6   -0.08    3.81
  -3  21   8   21.89    7.45
  -3 -21   8   13.41    5.41
  -3 -21   8   16.38    6.61
  -3  22  -7    0.44    5.42
  -3  22  -7   21.66    9.62
  -3  22  -5   17.60    7.99
  -3 -22  -5   16.01    5.87
  -3  22  -5   14.45    6.79
  -3  22  -3    9.04    6.25
  -3 -22  -3    2.68    4.13
  -3  22  -1   15.79    5.96
  -3 -22  -1   13.81    5.33
  -3  22   1    9.32    5.30
  -3 -22   1    5.21    4.22
  -3  22   3   19.97    6.03
  -3  22   3   19.54    6.94
  -3 -22   3    9.01    4.82
  -3 -22   5   22.45    6.45
  -3 -22   5   20.19    5.75
  -3  22   5   34.10    8.99
  -3  22   5   32.32    7.61
  -3 -22   7    3.82    4.97
  -3 -22   7   -0.71    3.87
  -3  22   7   12.39    6.11
  -3 -22   9    8.36    5.70
  -3 -22   9   10.83    6.88
  -3 -23  -6   17.85    6.28
  -3  23  -6   41.05   11.15
  -3  23  -6   36.84   10.04
  -3  23  -4   47.43   10.46
  -3 -23  -4   44.74    8.47
  -3  23  -2   20.85    7.69
  -3 -23  -2   11.99    5.61
  -3  23   0   38.57    8.72
  -3 -23   0   47.53    8.92
  -3 -23   2   17.38    5.61
  -3  23   2   11.83    5.62
  -3 -23   4    5.01    4.79
  -3  23   4    5.47    4.41
  -3  23   4    7.76    4.69
  -3  23   6   -2.89    5.40
  -3 -23   6    2.88    4.85
  -3 -23   8   21.04    7.70
  -3 -23   8   17.16    7.02
  -3  24  -7   11.05    8.08
  -3 -24  -5   59.79   10.34
  -3  24  -5   41.40    9.85
  -3  24  -5   66.89   13.04
  -3  24  -3   50.16   10.75
  -3 -24  -3   44.76    8.83
  -3  24  -1   33.55    9.21
  -3 -24  -1   44.90    9.29
  -3  24   1   85.46   12.65
  -3 -24   1   60.43   10.44
  -3  24   3    6.59    5.46
  -3  24   3    3.25    4.68
  -3 -24   3   -4.44    5.30
  -3  24   5    1.22    3.91
  -3 -24   5    6.65    5.16
  -3  24   7   13.07    7.32
  -3 -24   7   14.64    6.44
  -3 -25  -6   18.39    7.37
  -3  25  -4   20.78    8.30
  -3  25  -4   29.10   10.05
  -3 -25  -4   19.22    6.70
  -3 -25  -2    3.62    4.42
  -3  25  -2   16.32    8.01
  -3  25   0   52.79   10.93
  -3 -25   0   49.49    9.98
  -3  25   2    6.82    5.78
  -3 -25   2    3.15    5.30
  -3  25   2    1.53    4.65
  -3  25   4   16.41    6.65
  -3  25   4   21.01    8.04
  -3 -25   4   24.35    7.62
  -3  25   6    2.72    5.96
  -3 -26  -5   19.48    7.18
  -3  26  -3   16.47    7.45
  -3 -26  -3   19.20    6.54
  -3  26  -1    8.92    7.58
  -3 -26  -1    8.80    6.35
  -3  26   1    2.36    4.56
  -3 -26   1    2.42    4.56
  -3  26   1    6.46    6.65
  -3  26   3   11.31    6.18
  -3  26   3    8.26    5.84
  -3 -26   3    8.59    6.57
  -3  27   0   52.29   11.47
  -3  27   2   10.76    7.30
  -2   0 -14  230.10   23.36
  -2   0 -12   10.83    6.74
  -2   0 -10   35.56    7.68
  -2   0  -8   45.94    8.34
  -2   0  -6  185.26   13.21
  -2   0  -4 1072.16   25.92
  -2   0  -4 1063.46   14.33
  -2   0  -4 1107.91   21.50
  -2   0  -2 2752.63   26.31
  -2   0  -2 2720.63   25.60
  -2   0   0 2659.00   23.63
  -2   0   0 2658.30   26.72
  -2   0   0 2675.86   22.55
  -2   0   0 2615.78   25.54
  -2   0   2 1479.63   20.97
  -2   0   2 1523.06   22.13
  -2   0   2 1454.85   21.50
  -2   0   4  265.53    9.01
  -2   0   4  238.58   11.10
  -2   0   4  256.62    8.22
  -2   0   4  251.52   11.34
  -2   0   6  169.02    7.11
  -2   0   6  178.24    9.18
  -2   0   8  170.67    5.90
  -2   0   8  159.03   12.32
  -2   0  10   15.84    5.25
  -2   0  12   13.17    5.49
  -2   0  14    5.24    4.70
  -2   1 -13   42.31   10.49
  -2  -1 -13   32.11    9.91
  -2   1 -11   20.87    6.91
  -2  -1 -11   26.24    8.25
  -2   1  -9  127.81   13.26
  -2  -1  -9  105.12   12.22
  -2  -1  -7   34.78    6.18
  -2   1  -7   21.92    5.66
  -2   1  -5  464.92    8.12
  -2   1  -5  454.29   19.19
  -2  -1  -5  432.61    7.56
  -2  -1  -5  450.59   18.73
  -2  -1  -3 1344.91   19.81
  -2   1  -3 1358.83   27.19
  -2  -1  -3 1321.37   16.61
  -2   1  -3 1343.62   18.08
  -2   1  -3 1342.68   22.08
  -2  -1  -3 1415.66   26.98
  -2  -1  -1 4274.02   36.39
  -2  -1  -1 4324.92   32.62
  -2  -1  -1 4228.10   36.22
  -2   1  -1 4219.98   35.78
  -2   1  -1 4242.96   32.43
  -2   1  -1 4320.67   33.64
  -2   1  -1 4342.14   34.51
  -2   1   1 3653.45   32.35
  -2  -1   1 3475.66   28.55
  -2  -1   1 3661.99   31.78
  -2   1   1 3684.01   29.84
  -2   1   1 3539.43   31.96
  -2   1   3   96.28    5.60
  -2   1   3   90.30    3.43
  -2  -1   3   82.35    5.04
  -2   1   3  103.22    6.62
  -2  -1   3   99.95    6.45
  -2   1   3   92.32    5.98
  -2  -1   3   79.81    5.92
  -2   1   3  103.11    6.65
  -2  -1   3  103.79    4.59
  -2   1   5  428.72   12.14
  -2  -1   5  420.62   12.87
  -2  -1   5  440.85   16.11
  -2  -1   5  414.93   11.35
  -2   1   5  389.58   15.43
  -2   1   5  385.99   11.04
  -2   1   7  208.56    7.56
  -2   1   7  209.89   13.04
  -2  -1   7  198.28    7.33
  -2  -1   7  227.57   13.78
  -2  -1   9  130.99    4.21
  -2   1   9  133.43   11.89
  -2  -1   9  146.41   12.76
  -2  -1  11   36.82    7.18
  -2   1  11   39.28    7.58
  -2   1  13   74.96   11.83
  -2  -1  13   88.93   12.81
  -2   2 -14   12.60    8.27
  -2  -2 -14    1.73    5.83
  -2   2 -12    7.85    6.33
  -2  -2 -12    8.42    5.08
  -2   2 -10   16.35    5.57
  -2  -2 -10   22.12    6.91
  -2   2  -8   17.65    5.66
  -2  -2  -8   16.85    5.44
  -2   2  -6  164.15    5.58
  -2   2  -6  193.33   13.42
  -2   2  -6  160.74    4.73
  -2  -2  -6  187.83   13.07
  -2   2  -4  685.79   21.49
  -2  -2  -4  719.11   21.72
  -2   2  -4  730.27   12.40
  -2  -2  -4  701.54   15.96
  -2  -2  -4  709.31   11.43
  -2   2  -4  705.67   13.66
  -2   2  -2 1282.25   23.40
  -2   2  -2 1347.76   20.75
  -2  -2  -2 1305.40   23.92
  -2  -2  -2 1374.54   17.97
  -2  -2  -2 1299.57   22.49
  -2   2  -2 1356.52   19.45
  -2  -2  -2 1322.69   15.17
  -2   2  -2 1294.80   20.26
  -2   2   0  102.86    4.61
  -2   2   0   94.94    4.59
  -2  -2   0   99.06    5.58
  -2  -2   0   92.97    3.87
  -2   2   0  104.24    5.63
  -2  -2   0   97.25    5.22
  -2  -2   0   96.14    5.00
  -2   2   0  100.50    5.45
  -2   2   2 1175.13   20.17
  -2  -2   2 1112.15   18.36
  -2   2   2 1177.40   19.20
  -2  -2   2 1113.79   19.92
  -2  -2   2 1119.79   18.44
  -2   2   2 1148.96   18.04
  -2  -2   2 1139.52   15.18
  -2   2   4  259.81   11.66
  -2  -2   4  275.35   11.77
  -2   2   4  263.43   11.32
  -2   2   4  263.23   11.95
  -2  -2   4  249.01    9.01
  -2   2   4  251.49    7.77
  -2  -2   4  279.71    9.59
  -2   2   4  270.39    9.80
  -2   2   6  268.67   11.20
  -2   2   6  261.27   13.43
  -2  -2   6  260.44    9.21
  -2  -2   6  252.63   13.60
  -2  -2   6  255.86   11.76
  -2   2   6  260.31    9.34
  -2   2   8    3.03    1.35
  -2   2   8    3.64    1.15
  -2   2   8    3.37    3.10
  -2  -2   8    1.84    1.15
  -2  -2   8   -1.71    2.40
  -2   2  10   -1.78    2.55
  -2  -2  10   -0.39    2.96
  -2  -2  12   30.96    7.64
  -2   2  12   15.35    5.58
  -2   2  14    3.62    4.86
  -2  -2  14   10.74    6.38
  -2   3 -13   -2.52    5.72
  -2  -3 -13    4.85    5.99
  -2   3 -11  129.68   15.48
  -2  -3 -11  101.10   13.24
  -2   3  -9   18.46    5.62
  -2  -3  -9   19.54    5.92
  -2  -3  -7  266.11   16.68
  -2   3  -7  252.09    6.07
  -2   3  -7  281.67   17.58
  -2   3  -5 1037.32   28.88
  -2  -3  -5 1077.84   28.92
  -2   3  -5 1072.66   15.26
  -2   3  -5 1009.41   17.32
  -2  -3  -5 1013.87   21.39
  -2  -3  -5 1016.82   13.09
  -2  -3  -3 1919.23   32.55
  -2   3  -3 1756.59   23.56
  -2  -3  -3 1822.48   20.40
  -2   3  -3 1841.59   22.04
  -2  -3  -3 1760.65   20.38
  -2   3  -3 1807.79   27.80
  -2  -3  -3 1877.85   30.32
  -2   3  -1  268.44    9.40
  -2   3  -1  269.48    7.81
  -2  -3  -1  280.15    9.92
  -2  -3  -1  277.11    8.82
  -2  -3  -1  258.93    4.70
  -2  -3  -1  268.54    9.80
  -2   3  -1  263.52    9.24
  -2   3  -1  264.68    9.27
  -2  -3   1 3597.12   28.41
  -2   3   1 3799.19   35.37
  -2  -3   1 3644.89   34.59
  -2   3   1 3694.22   27.21
  -2   3   1 3645.30   22.33
  -2  -3   1 3708.15   33.68
  -2  -3   1 3646.30   27.65
  -2   3   1 3887.36   35.83
  -2   3   3  202.32    8.69
  -2   3   3  192.24    5.66
  -2  -3   3  201.33    9.56
  -2   3   3  213.20    8.73
  -2  -3   3  190.49    8.00
  -2  -3   3  200.27    7.86
  -2  -3   3  215.55    9.33
  -2   3   3  179.11    8.98
  -2  -3   5  175.06    9.05
  -2   3   5  201.81    8.49
  -2  -3   5  191.32   11.09
  -2   3   5  175.54    8.30
  -2   3   5  183.16   10.50
  -2  -3   5  192.83    8.17
  -2   3   7  184.68    7.00
  -2  -3   7  173.27    7.57
  -2   3   7  174.88   12.07
  -2  -3   7  168.09   11.99
  -2   3   7  187.01    7.90
  -2  -3   9  161.32    6.27
  -2   3   9  185.38   13.91
  -2  -3   9  180.87   14.33
  -2   3  11    4.19    3.64
  -2  -3  11    3.35    3.40
  -2  -3  13   28.08    7.96
  -2   3  13   48.62    9.61
  -2  -4 -14   89.61   14.75
  -2   4 -12   13.23    6.29
  -2  -4 -12    4.90    5.20
  -2   4 -10   66.93   10.57
  -2  -4 -10   71.26   10.55
  -2   4  -8  344.57   21.15
  -2  -4  -8  291.52   18.50
  -2   4  -6   90.08    9.57
  -2   4  -6   82.37    5.37
  -2  -4  -6   82.97    8.84
  -2   4  -6   82.26    4.64
  -2  -4  -6   87.74    3.70
  -2  -4  -4    9.35    1.67
  -2   4  -4    9.83    3.03
  -2  -4  -4   16.09    3.64
  -2   4  -4   10.98    2.20
  -2  -4  -4    7.43    1.78
  -2   4  -4   14.27    2.18
  -2   4  -2  176.80    9.25
  -2   4  -2  184.71    8.60
  -2  -4  -2  186.91    8.97
  -2  -4  -2  186.51    9.45
  -2   4  -2  191.00    7.68
  -2  -4  -2  180.85    7.28
  -2   4  -2  177.65    8.12
  -2  -4  -2  186.03    4.42
  -2  -4   0   48.03    2.49
  -2   4   0   46.02    3.96
  -2   4   0   54.13    2.89
  -2  -4   0   54.77    4.53
  -2   4   0   49.38    3.83
  -2   4   0   58.54    4.54
  -2  -4   0   57.07    4.50
  -2  -4   0   40.47    3.63
  -2   4   0   46.95    4.23
  -2  -4   0   48.10    2.38
  -2  -4   2   28.76    3.28
  -2  -4   2   28.65    3.61
  -2   4   2   31.41    2.97
  -2   4   2   27.52    3.53
  -2   4   2   25.96    2.09
  -2  -4   2   28.20    3.25
  -2  -4   2   24.07    2.85
  -2   4   2   30.06    2.21
  -2   4   2   35.87    3.92
  -2   4   4   81.01    4.79
  -2  -4   4   81.79    5.92
  -2   4   4   88.24    6.55
  -2   4   4   83.51    6.88
  -2   4   4   91.56    7.21
  -2  -4   4   88.17    5.77
  -2  -4   4  101.22    7.29
  -2   4   4   82.65    5.30
  -2   4   4   94.56    6.30
  -2   4   6  168.87    9.00
  -2   4   6  186.03   11.44
  -2   4   6  180.28    7.60
  -2  -4   6  173.03   11.25
  -2   4   6  172.13    8.58
  -2  -4   6  159.20    7.82
  -2   4   8  433.02   19.82
  -2  -4   8  439.98   12.03
  -2   4   8  412.45   10.16
  -2   4   8  447.16   11.93
  -2  -4   8  417.10   20.00
  -2   4  10   14.15    4.77
  -2  -4  10   26.36    6.53
  -2  -4  12   16.90    6.78
  -2   4  12   16.33    5.84
  -2   4  14   -2.48    4.42
  -2   5 -13   40.31   11.27
  -2  -5 -13   25.23    8.65
  -2   5 -11   -6.25    6.25
  -2  -5 -11    5.68    5.62
  -2   5  -9    0.33    3.35
  -2  -5  -9    3.09    4.06
  -2   5  -7  203.01   15.33
  -2  -5  -7  205.28   14.80
  -2   5  -7  174.90    7.16
  -2   5  -7  206.51   13.36
  -2   5  -7  176.80    8.36
  -2   5  -5   84.36    8.49
  -2  -5  -5   84.82    4.67
  -2  -5  -5   75.05    8.06
  -2  -5  -5   83.35    5.97
  -2   5  -5   73.90    4.99
  -2   5  -5   95.07    7.65
  -2   5  -5   85.34    6.11
  -2  -5  -3   97.69    5.53
  -2   5  -3   96.77    5.74
  -2   5  -3   91.47    7.71
  -2  -5  -3   97.90    7.65
  -2  -5  -3   95.41    4.21
  -2   5  -3   96.19    6.52
  -2  -5  -1  900.13   19.05
  -2   5  -1  964.70   19.41
  -2   5  -1  942.50   17.99
  -2  -5  -1  917.43   20.13
  -2   5  -1  969.58   19.96
  -2   5  -1  977.40   19.82
  -2  -5  -1  931.25   17.64
  -2   5   1   71.11    4.30
  -2   5   1   74.77    5.71
  -2  -5   1   79.50    5.70
  -2  -5   1   67.55    3.81
  -2   5   1   81.01    3.68
  -2   5   1   77.37    5.65
  -2  -5   1   72.81    5.47
  -2   5   1   84.07    5.45
  -2  -5   1   77.30    5.47
  -2   5   3 1622.13   26.32
  -2   5   3 1627.19   20.07
  -2  -5   3 1659.97   28.63
  -2   5   3 1553.51   23.25
  -2  -5   3 1592.64   25.66
  -2  -5   3 1531.55   24.33
  -2   5   3 1579.83   23.87
  -2   5   3 1648.98   19.75
  -2  -5   3 1535.26   25.28
  -2   5   3 1555.59   27.94
  -2   5   5  194.67   11.32
  -2  -5   5  192.63    8.81
  -2   5   5  194.69    9.02
  -2   5   5  189.41    8.20
  -2  -5   5  193.44   11.24
  -2   5   5  196.20    9.51
  -2   5   7  407.92   18.24
  -2   5   7  430.65   13.95
  -2  -5   7  445.23   13.30
  -2   5   7  406.91   11.41
  -2  -5   7  462.87   20.09
  -2   5   9   33.96    3.26
  -2  -5   9   27.56    3.28
  -2   5   9   29.52    6.05
  -2  -5  11   -2.26    2.94
  -2   5  11    7.80    4.86
  -2  -5  13   25.95    8.25
  -2   5  13   18.85    6.53
  -2  -6 -14   32.88   10.60
  -2   6 -12   30.30    9.07
  -2  -6 -12   25.07    7.55
  -2  -6 -10   75.22   11.07
  -2   6 -10   97.84   13.03
  -2   6  -8  171.29   15.17
  -2  -6  -8  186.32   15.16
  -2   6  -8  149.74    7.88
  -2   6  -6  334.43   18.52
  -2  -6  -6  343.98    9.52
  -2   6  -6  331.00   11.06
  -2  -6  -6  345.05   18.06
  -2   6  -6  372.43   13.31
  -2   6  -6  350.59   16.06
  -2  -6  -6  301.32   12.60
  -2   6  -4  222.22   13.12
  -2  -6  -4  212.33    8.26
  -2  -6  -4  203.21   12.27
  -2   6  -4  220.00    9.09
  -2   6  -4  217.10   10.20
  -2  -6  -4  222.08    7.85
  -2  -6  -2  680.33   17.84
  -2  -6  -2  639.54   18.83
  -2  -6  -2  656.64   15.40
  -2   6  -2  645.94   18.55
  -2   6  -2  629.52   15.47
  -2   6   0  952.37   20.38
  -2  -6   0  988.14   19.78
  -2   6   0  974.98   19.33
  -2   6   0  944.71   18.54
  -2  -6   0  933.61   19.08
  -2  -6   0  939.41   10.84
  -2   6   2  211.46   10.04
  -2  -6   2  204.78    9.19
  -2  -6   2  203.06    9.71
  -2  -6   2  207.99    9.62
  -2   6   2  199.23    8.74
  -2   6   2  199.74    6.80
  -2  -6   2  192.37    8.14
  -2   6   2  198.27    9.78
  -2   6   2  197.26    7.39
  -2   6   4 1142.48   20.75
  -2   6   4 1094.76   20.59
  -2  -6   4 1139.76   22.10
  -2   6   4 1092.32   22.33
  -2   6   4 1176.08   23.80
  -2  -6   4 1133.92   24.80
  -2   6   6   85.06    6.89
  -2  -6   6   77.69    6.07
  -2   6   6   77.09    7.54
  -2   6   6   82.62    5.63
  -2  -6   6   78.48    7.90
  -2   6   6   92.55    6.94
  -2   6   8  156.44    8.66
  -2   6   8  136.88    6.93
  -2  -6   8  159.23    8.41
  -2   6   8  142.68   11.71
  -2  -6   8  168.62   13.04
  -2   6  10    5.05    3.12
  -2  -6  10    3.07    3.80
  -2   6  12   22.74    6.59
  -2  -6  12   25.82    7.68
  -2   6  14    6.91    5.40
  -2   7 -13    6.21    7.12
  -2  -7 -13    5.60    6.92
  -2   7 -11    0.45    5.77
  -2  -7 -11    4.48    4.77
  -2   7  -9   -0.73    3.35
  -2  -7  -9    2.04    3.52
  -2   7  -7  113.35    6.97
  -2   7  -7  122.97   12.39
  -2  -7  -7  118.92    5.65
  -2   7  -7  115.94   10.26
  -2  -7  -7  107.38   10.77
  -2   7  -7  120.37    8.10
  -2   7  -5   40.25    6.50
  -2  -7  -5   50.97    6.60
  -2   7  -5   40.97    4.35
  -2  -7  -5   45.34    4.07
  -2   7  -5   38.94    5.07
  -2   7  -5   45.73    5.22
  -2  -7  -3  147.92    7.53
  -2  -7  -3  115.13    8.88
  -2   7  -3  126.45    7.34
  -2   7  -3  151.31   10.26
  -2  -7  -1  426.54   13.24
  -2   7  -1  417.09   13.25
  -2  -7  -1  437.45   14.13
  -2   7  -1  422.46   14.39
  -2  -7  -1  399.07   15.11
  -2   7  -1  446.63   15.03
  -2  -7   1 2016.47   29.83
  -2   7   1 2034.26   29.10
  -2  -7   1 2132.75   30.47
  -2   7   1 1963.85   15.01
  -2  -7   1 1961.32   22.26
  -2   7   1 1908.92   30.22
  -2  -7   1 2072.87   32.41
  -2   7   1 2015.00   27.48
  -2  -7   3  870.83   21.75
  -2  -7   3  902.86   20.53
  -2   7   3  923.34   19.84
  -2  -7   3  963.67   20.78
  -2   7   3  922.86   18.27
  -2   7   3  936.99   17.66
  -2   7   3  971.17   22.89
  -2   7   3  911.43   22.25
  -2   7   3  927.17   17.94
  -2   7   5   21.04    3.03
  -2  -7   5   28.27    3.95
  -2   7   5   28.69    4.11
  -2  -7   5   41.96    5.46
  -2   7   5   38.49    5.20
  -2   7   5   29.08    4.25
  -2   7   7  389.00   14.68
  -2  -7   7  392.69   18.89
  -2   7   7  344.40   11.86
  -2  -7   7  382.21   13.65
  -2   7   7  372.04   17.47
  -2   7   9   11.40    2.58
  -2  -7   9    9.61    2.67
  -2   7   9    9.11    4.46
  -2  -7  11    3.47    3.09
  -2   7  11    4.38    3.90
  -2   7  13   11.56    5.59
  -2  -7  13    6.05    5.38
  -2   8 -12   38.89    9.72
  -2  -8 -12   59.65   11.29
  -2  -8 -10   12.26    5.60
  -2   8 -10   21.40    7.95
  -2   8  -8  106.96   12.63
  -2  -8  -8  127.52   12.39
  -2   8  -8  146.94   12.25
  -2   8  -8  128.98    8.84
  -2   8  -6  252.69   16.66
  -2  -8  -6  241.49   15.45
  -2   8  -6  245.28   12.11
  -2   8  -6  243.38   13.38
  -2  -8  -6  245.08    9.57
  -2   8  -4 1211.50   32.18
  -2  -8  -4 1215.83   22.35
  -2  -8  -4 1205.96   30.69
  -2   8  -4 1207.93   23.71
  -2   8  -2   42.90    5.34
  -2  -8  -2   39.12    5.29
  -2  -8  -2   48.17    4.74
  -2  -8  -2   45.87    4.98
  -2  -8   0  869.12   20.18
  -2  -8   0  844.60   19.40
  -2   8   0  855.71   20.66
  -2  -8   0  878.05   12.38
  -2   8   0  827.43   19.96
  -2  -8   2  412.75   14.44
  -2   8   2  427.04   15.01
  -2  -8   2  433.53   14.89
  -2   8   2  425.45    9.45
  -2   8   2  383.54   12.41
  -2  -8   2  407.87   12.43
  -2  -8   4  342.62   13.54
  -2   8   4  382.23   13.56
  -2   8   4  355.71   12.62
  -2  -8   4  374.54   14.73
  -2   8   4  336.96   12.25
  -2   8   4  367.58   14.90
  -2   8   6   70.84    7.79
  -2  -8   6   85.85    8.49
  -2   8   6   71.39    6.79
  -2  -8   6   78.26    6.61
  -2   8   8  697.29   25.36
  -2  -8   8  682.01   19.32
  -2  -8   8  723.94   27.76
  -2   8   8  645.73   19.68
  -2   8  10   25.01    6.40
  -2  -8  10   20.56    6.16
  -2  -8  12    7.29    6.19
  -2   8  12   13.01    5.59
  -2   8  14    5.82    5.27
  -2   9 -13   37.30   11.48
  -2  -9 -13   33.57    9.48
  -2   9 -11   10.97    6.07
  -2  -9 -11   10.22    5.62
  -2   9  -9  162.66   16.28
  -2  -9  -9  160.84   14.94
  -2   9  -7  290.37   19.29
  -2  -9  -7  249.06    9.91
  -2  -9  -7  276.77   17.86
  -2   9  -7  271.18   15.30
  -2   9  -7  278.30   13.89
  -2   9  -5   86.14    9.58
  -2  -9  -5   71.38    8.33
  -2  -9  -5   78.92    6.10
  -2   9  -5   69.78    6.70
  -2  -9  -3  298.93   12.04
  -2  -9  -3  284.51   14.67
  -2   9  -3  298.01   15.15
  -2   9  -1  808.28   22.22
  -2  -9  -1  838.09   20.26
  -2  -9  -1  831.55   20.56
  -2  -9  -1  792.15    9.42
  -2  -9   1  623.83   13.96
  -2   9   1  629.24   17.66
  -2  -9   1  611.68   17.05
  -2  -9   1  638.79   18.30
  -2  -9   3 1089.98   23.48
  -2  -9   3 1045.04   24.10
  -2   9   3 1019.91   18.01
  -2   9   3 1007.28   22.40
  -2   9   3 1004.79   21.58
  -2   9   5   45.25    5.05
  -2  -9   5   37.10    4.75
  -2   9   5   43.67    5.60
  -2  -9   5   39.28    5.56
  -2  -9   7  448.69   20.74
  -2  -9   7  432.81   16.20
  -2   9   7  442.44   19.41
  -2   9   7  438.03   17.38
  -2   9   9   35.94    6.37
  -2   9   9   24.93    4.30
  -2  -9   9   33.91    4.72
  -2  -9   9   39.79    7.46
  -2   9  11    1.74    2.87
  -2  -9  11   13.28    5.78
  -2  -9  13   40.87    9.71
  -2   9  13   53.01    9.58
  -2   9  13   45.21   11.28
  -2  10 -12    9.70    7.25
  -2 -10 -12    0.44    5.28
  -2 -10 -10   11.94    5.85
  -2  10 -10    8.05    5.81
  -2  10  -8   35.06    8.02
  -2 -10  -8   36.91    7.73
  -2  10  -8   21.15    4.69
  -2  10  -8   25.69    5.42
  -2 -10  -6    5.59    2.20
  -2 -10  -6    7.97    2.98
  -2  10  -6    8.26    2.84
  -2 -10  -4  125.66    8.27
  -2 -10  -4  122.61   10.42
  -2  10  -4  120.10    7.40
  -2  10  -4  125.26   10.99
  -2 -10  -2  127.55    8.38
  -2  10  -2  122.10    9.73
  -2  10   0  186.46   10.74
  -2 -10   0  189.59   10.46
  -2 -10   0  158.42    9.03
  -2 -10   0  170.67    6.58
  -2  10   2  145.98    5.34
  -2 -10   2  160.21    8.36
  -2 -10   2  141.31    9.41
  -2 -10   2  136.60    8.76
  -2  10   2  148.24    5.31
  -2  10   2  153.84    9.10
  -2 -10   4  166.72   10.08
  -2  10   4  150.28    9.20
  -2 -10   4  174.49   10.63
  -2  10   4  147.81    8.21
  -2  10   4  160.14   10.86
  -2  10   6  197.97   11.60
  -2 -10   6  218.17   11.93
  -2 -10   6  217.81   13.81
  -2  10   6  218.01   13.46
  -2  10   6  213.68   12.73
  -2  10   8  200.33   12.30
  -2 -10   8  199.57   11.64
  -2  10   8  235.62   15.02
  -2 -10   8  200.24   15.11
  -2 -10  10   -0.41    4.24
  -2  10  10    8.56    4.22
  -2  10  12    5.23    5.06
  -2  10  12    0.19    3.47
  -2 -10  12   10.16    6.27
  -2 -11 -13    2.76    5.74
  -2  11 -11   17.03    8.13
  -2 -11 -11   15.26    6.98
  -2  11  -9   58.25   10.71
  -2 -11  -9   57.59    9.60
  -2  11  -7  107.03   12.32
  -2 -11  -7   94.98    7.14
  -2 -11  -7   94.19   10.84
  -2  11  -7  102.54    9.50
  -2  11  -7   95.67    9.36
  -2  11  -5   85.69   10.07
  -2 -11  -5  114.59   10.96
  -2 -11  -5   92.81    7.40
  -2  11  -5   94.07    7.52
  -2  11  -3  174.13   12.64
  -2 -11  -3  170.47   10.23
  -2 -11  -3  181.88   12.56
  -2 -11  -1  476.09   17.02
  -2 -11  -1  481.39   16.10
  -2  11  -1  470.19   18.42
  -2 -11  -1  449.46    9.29
  -2 -11   1 1149.75   24.56
  -2 -11   1 1198.85   27.50
  -2 -11   1 1181.13   21.05
  -2 -11   3   37.45    4.82
  -2  11   3   41.30    3.92
  -2  11   3   37.57    3.55
  -2 -11   3   27.50    4.49
  -2  11   3   43.87    5.26
  -2 -11   5  161.85   10.60
  -2 -11   5  177.13   11.87
  -2  11   5  173.33   11.95
  -2  11   5  146.12    9.82
  -2  11   7   14.68    4.09
  -2 -11   7   20.08    4.01
  -2  11   7   22.60    4.58
  -2  11   7   16.93    4.38
  -2  11   9  155.10   13.94
  -2 -11   9  164.92   10.96
  -2  11   9  193.41   14.51
  -2 -11   9  162.46   14.75
  -2  11   9  155.55   11.03
  -2  11  11    7.96    4.74
  -2  11  11    9.59    4.64
  -2 -11  11    9.22    5.51
  -2  11  13   11.27    7.27
  -2  12 -12   37.20   10.61
  -2 -12 -12   47.42   10.33
  -2  12 -10   -1.36    4.77
  -2 -12 -10    3.65    4.74
  -2 -12  -8   11.62    5.01
  -2  12  -8   11.12    4.17
  -2  12  -6   37.81    7.70
  -2 -12  -6   46.11    7.65
  -2  12  -6   35.39    5.42
  -2 -12  -6   40.21    5.17
  -2  12  -4   79.42    9.07
  -2 -12  -4   88.32    7.68
  -2 -12  -4   76.73    8.99
  -2 -12  -2  189.09    4.91
  -2 -12  -2  204.43   11.61
  -2  12   0  961.25   26.47
  -2 -12   0  984.71   25.72
  -2 -12   0  991.48   17.78
  -2  12   2  386.45    7.92
  -2 -12   2  419.10   17.09
  -2 -12   2  407.67   14.41
  -2  12   2  397.93    7.83
  -2  12   2  396.06   16.17
  -2  12   4   96.72    6.85
  -2 -12   4   96.25    8.41
  -2  12   4   90.52    6.52
  -2  12   4  102.42    8.46
  -2 -12   4  103.67    8.73
  -2  12   6  310.19   15.43
  -2 -12   6  316.22   17.33
  -2  12   6  315.47   16.26
  -2 -12   6  325.79   15.97
  -2  12   6  284.45   14.86
  -2  12   6  347.18   17.49
  -2 -12   8  288.97   14.97
  -2  12   8  280.87   17.72
  -2  12   8  268.40   15.66
  -2  12   8  277.59   16.60
  -2  12   8  295.07   16.33
  -2 -12   8  286.35   18.78
  -2 -12  10    0.16    3.57
  -2  12  10    4.03    4.16
  -2  12  10    2.66    3.70
  -2  12  12   31.79    8.88
  -2 -12  12   20.35    7.17
  -2  13 -11   34.30   10.28
  -2 -13 -11   47.23   12.32
  -2  13  -9   35.02    8.83
  -2 -13  -9   48.39    9.47
  -2 -13  -7   43.90    5.53
  -2 -13  -7   49.60    8.32
  -2  13  -7   40.12    8.55
  -2  13  -5  233.59   17.15
  -2 -13  -5  261.12   17.24
  -2 -13  -5  207.72   12.05
  -2  13  -3  215.36   14.88
  -2 -13  -3  188.71   11.79
  -2  13  -1  180.31   12.74
  -2 -13  -1  183.43   11.76
  -2 -13  -1  172.50    7.12
  -2 -13   1  107.31    7.13
  -2 -13   1  107.70    9.16
  -2  13   1  104.14    9.01
  -2  13   3  167.58    7.43
  -2 -13   3  184.19   10.91
  -2 -13   3  171.52   11.49
  -2  13   3  185.15    7.36
  -2  13   3  177.70   11.44
  -2  13   5   63.39    6.50
  -2 -13   5   67.80    7.75
  -2 -13   5   65.28    7.69
  -2  13   5   70.35    8.42
  -2  13   5   64.52    7.26
  -2  13   7  142.61   11.66
  -2 -13   7  131.57   10.61
  -2  13   7  132.98   11.15
  -2  13   7  147.10   11.54
  -2  13   7  122.94   11.00
  -2 -13   7  155.98   13.34
  -2  13   9   72.65    9.69
  -2  13   9   92.00   10.05
  -2 -13   9  101.72    9.67
  -2 -13   9   77.97   11.10
  -2  13   9   71.89    9.13
  -2  13  11   43.36    8.36
  -2 -13  11   43.46    9.86
  -2  13  11   48.00    9.82
  -2  13  13   -2.78    5.70
  -2 -14 -12   18.12    7.25
  -2  14 -10   39.69    9.53
  -2 -14 -10   34.95    8.34
  -2 -14  -8    5.63    4.33
  -2  14  -8   -0.29    4.18
  -2  14  -8    3.40    3.89
  -2 -14  -6    5.50    2.95
  -2 -14  -6    1.37    3.13
  -2  14  -6   11.36    5.54
  -2 -14  -4  126.57   10.03
  -2  14  -4   97.31   10.89
  -2 -14  -2   18.00    2.01
  -2  14  -2   23.95    5.21
  -2 -14  -2   14.09    3.80
  -2 -14   0  334.27   11.60
  -2 -14   0  345.61   16.67
  -2  14   0  317.04   16.83
  -2  14   2  187.13   12.35
  -2 -14   2  208.89   11.25
  -2 -14   2  174.20   12.01
  -2  14   4  125.96    7.98
  -2 -14   4  135.56   10.92
  -2  14   4  131.35    7.61
  -2 -14   4  128.68   10.27
  -2  14   4  136.86   10.64
  -2 -14   6  348.43   17.62
  -2  14   6  331.09   16.21
  -2  14   6  396.35   20.07
  -2  14   6  396.19   18.57
  -2 -14   6  346.99   18.82
  -2  14   8  312.39   18.55
  -2 -14   8  291.68   19.76
  -2 -14   8  306.02   16.70
  -2  14   8  304.86   17.77
  -2  14   8  291.65   17.08
  -2  14   8  305.44   17.71
  -2  14  10   53.57    9.69
  -2  14  10   58.66    8.85
  -2 -14  10   55.07   10.18
  -2 -14  12   -3.76    6.08
  -2  14  12    4.65    5.85
  -2  15 -11   15.77    8.79
  -2 -15 -11    2.87    5.22
  -2 -15  -9    3.06    3.91
  -2  15  -9   10.15    6.05
  -2 -15  -7    3.01    2.46
  -2 -15  -7    7.24    4.47
  -2  15  -7    1.87    4.36
  -2  15  -5   97.75   11.94
  -2 -15  -5   94.31    9.01
  -2  15  -3   18.68    5.15
  -2 -15  -3   26.69    5.15
  -2  15  -1   74.77    8.77
  -2 -15  -1   70.30    5.13
  -2 -15  -1   74.63    8.51
  -2  15   1  218.84   14.45
  -2 -15   1  224.10   11.03
  -2  15   3  223.55    7.91
  -2  15   3  257.90   14.97
  -2  15   3  242.24    7.87
  -2 -15   3  254.34   15.19
  -2 -15   3  257.77   13.88
  -2 -15   5  119.56   10.74
  -2 -15   5  130.96   11.44
  -2  15   5  121.82    8.86
  -2  15   7   85.43    9.23
  -2  15   7   89.37    9.35
  -2 -15   7  101.78   11.61
  -2  15   7   95.00   10.65
  -2  15   7  105.10   10.42
  -2 -15   7   99.65   10.11
  -2 -15   9  100.47   10.20
  -2  15   9  141.60   13.68
  -2 -15   9  136.29   14.72
  -2  15   9  146.68   13.13
  -2  15   9  114.84   11.47
  -2 -15  11   12.23    7.04
  -2  15  11    7.58    5.60
  -2 -16 -10    5.23    5.03
  -2  16 -10    0.51    5.83
  -2  16  -8   17.91    5.98
  -2 -16  -8   34.42    8.19
  -2  16  -8   27.90    8.12
  -2 -16  -6   13.42    4.51
  -2  16  -6    7.66    4.51
  -2  16  -4   30.19    6.48
  -2 -16  -4   37.80    6.33
  -2 -16  -2  127.23    5.76
  -2 -16  -2  139.28   11.61
  -2  16  -2  122.26   12.10
  -2 -16   0  517.41   15.78
  -2 -16   0  497.24   21.52
  -2  16   0  496.56   22.63
  -2 -16   2  127.60    9.46
  -2 -16   2  144.24   11.88
  -2  16   2  134.06   11.55
  -2 -16   4   90.59    9.14
  -2  16   4   94.04    6.74
  -2 -16   4  104.80   10.35
  -2  16   4  114.72   10.76
  -2  16   6   11.32    4.88
  -2 -16   6    9.89    3.88
  -2 -16   6   12.27    4.48
  -2  16   6    6.18    2.64
  -2  16   6    8.10    3.59
  -2 -16   8   34.66    7.82
  -2  16   8   26.24    6.28
  -2  16   8   31.51    6.35
  -2 -16   8   33.07    6.03
  -2  16   8   31.04    6.70
  -2  16   8   31.10    6.36
  -2  16  10   43.78    8.83
  -2 -16  10   53.97   10.21
  -2 -17 -11    3.58    5.34
  -2  17  -9    0.02    5.30
  -2  17  -7   15.02    6.14
  -2 -17  -7    9.33    3.63
  -2  17  -5  179.38   16.58
  -2 -17  -5  155.88   12.33
  -2  17  -3  105.69   12.15
  -2 -17  -3   99.33   10.03
  -2 -17  -1  259.07   10.55
  -2 -17  -1  293.67   17.05
  -2  17  -1  281.64   18.21
  -2 -17   1   70.47    8.83
  -2 -17   1   69.38    6.75
  -2 -17   3   89.18    8.90
  -2 -17   3   90.07    9.76
  -2  17   3   96.86   10.16
  -2 -17   5   58.92    8.12
  -2 -17   5   35.92    6.42
  -2  17   5   55.88    7.99
  -2  17   5   48.24    5.70
  -2  17   7   80.99    9.38
  -2  17   7   84.99    9.98
  -2  17   7   78.08    9.08
  -2 -17   7  106.27   12.01
  -2  17   7   79.73   10.81
  -2 -17   7  110.86   11.35
  -2 -17   9   34.71    6.63
  -2 -17   9   50.53    9.50
  -2 -17  11    2.04    5.10
  -2  18  -8   -5.10    5.07
  -2  18  -8    5.50    5.61
  -2 -18  -6    6.50    3.71
  -2  18  -6   13.91    5.94
  -2  18  -4   94.96   12.10
  -2 -18  -4   97.82   10.29
  -2  18  -2    9.69    5.32
  -2 -18  -2    6.44    4.11
  -2 -18   0  215.54   11.08
  -2 -18   0  210.72   15.31
  -2  18   0  213.01   15.93
  -2 -18   2  118.59    9.65
  -2  18   2  135.11   12.53
  -2 -18   2  107.93   11.21
  -2 -18   4    9.00    4.62
  -2  18   4   10.15    4.47
  -2 -18   4   11.32    4.42
  -2  18   6   39.97    8.30
  -2 -18   6   26.64    5.94
  -2 -18   6   40.03    7.37
  -2  18   6   34.31    6.65
  -2  18   8   75.19   11.04
  -2  18   8   81.86   10.64
  -2 -18   8   74.81   10.98
  -2 -18   8   69.83    9.71
  -2 -18  10   15.51    7.05
  -2  19  -9   58.23   12.44
  -2  19  -7   40.82    9.97
  -2 -19  -7   28.25    6.47
  -2  19  -5   50.75    9.68
  -2 -19  -5   50.00    7.90
  -2  19  -3   53.22    9.74
  -2 -19  -3   53.15    7.99
  -2  19  -1   16.15    5.29
  -2 -19  -1   29.37    6.38
  -2 -19   1  250.73   13.55
  -2 -19   1  236.45   16.44
  -2  19   1  219.31   16.63
  -2  19   3   84.37   10.38
  -2 -19   3  103.60   10.20
  -2 -19   3  110.86   11.73
  -2 -19   5   18.98    5.33
  -2 -19   5   25.42    6.55
  -2  19   5   21.67    5.97
  -2 -19   7    8.73    4.43
  -2  19   7   17.62    5.42
  -2  19   7   25.21    7.46
  -2 -19   7   19.23    6.18
  -2 -19   9    7.39    4.36
  -2 -19   9   13.96    6.03
  -2  20  -8    6.81    6.04
  -2  20  -8    0.19    4.29
  -2 -20  -6    2.09    3.11
  -2  20  -6    0.91    4.18
  -2  20  -4   28.38    7.88
  -2 -20  -4   18.32    5.24
  -2 -20  -2   -2.48    3.95
  -2  20  -2    2.91    4.72
  -2  20   0  186.11   16.32
  -2 -20   0  196.80   15.65
  -2  20   2   23.47    6.42
  -2 -20   2   20.30    5.96
  -2 -20   2   21.18    5.06
  -2 -20   4   56.06    8.79
  -2  20   4   51.63    8.71
  -2 -20   4   56.67    8.38
  -2  20   6    2.95    4.04
  -2 -20   6   -1.03    3.90
  -2 -20   6    6.67    4.33
  -2  20   6   -3.15    4.15
  -2  20   8   16.83    6.55
  -2 -20   8   29.85    7.98
  -2 -20   8   17.82    6.62
  -2 -20  10   14.68    6.96
  -2  21  -7   37.31   10.35
  -2 -21  -7   12.72    5.10
  -2  21  -5   30.19    8.58
  -2 -21  -5   20.65    5.38
  -2  21  -3   12.76    5.63
  -2 -21  -3    9.67    4.70
  -2 -21  -1  148.70   14.10
  -2  21  -1  131.06   14.38
  -2 -21   1   71.18    9.94
  -2  21   1   77.32   10.91
  -2 -21   3   11.84    4.46
  -2  21   3    3.05    2.96
  -2 -21   3   14.11    4.96
  -2 -21   5    7.30    4.69
  -2 -21   5   10.16    5.38
  -2  21   5   19.11    6.32
  -2 -21   7    0.18    4.21
  -2 -21   7    1.41    4.28
  -2  21   7    7.36    4.85
  -2  21   7   -3.68    4.08
  -2 -21   9    7.73    4.77
  -2 -21   9   10.93    7.22
  -2 -22  -6   60.20    9.44
  -2  22  -6   68.69   13.13
  -2  22  -4    7.21    4.34
  -2 -22  -4   -1.35    3.91
  -2  22  -2   79.49   12.04
  -2 -22  -2   63.50    9.80
  -2  22   0   69.80   10.78
  -2 -22   0   81.89   11.11
  -2 -22   2   36.70    8.17
  -2  22   2   42.01    8.86
  -2 -22   4   19.82    5.44
  -2  22   4   22.91    6.52
  -2 -22   4   20.09    6.12
  -2  22   6   13.29    5.56
  -2  22   6    9.52    5.59
  -2 -22   6   16.33    5.65
  -2 -22   6   19.08    6.33
  -2 -22   8   15.22    6.32
  -2 -22   8   23.91    7.02
  -2 -23  -5   29.01    7.50
  -2  23  -5   14.71    6.99
  -2  23  -3   11.78    5.94
  -2 -23  -3   -0.88    3.80
  -2  23  -1   15.45    6.56
  -2 -23  -1    7.34    4.44
  -2  23   1   45.98    8.90
  -2 -23   1   33.61    7.77
  -2  23   3   27.70    7.80
  -2 -23   3   33.18    7.69
  -2 -23   5   10.29    5.64
  -2  23   5   -0.55    4.70
  -2  23   5    1.49    3.65
  -2 -23   5    1.72    4.45
  -2 -23   7   14.03    6.25
  -2 -23   7   17.29    6.90
  -2  23   7   10.70    5.27
  -2 -24  -6   25.22    7.14
  -2 -24  -4    9.82    5.31
  -2  24  -4   -0.33    4.72
  -2  24  -2    7.86    6.01
  -2 -24  -2   14.07    5.54
  -2  24   0   27.70    8.16
  -2 -24   0   20.01    6.11
  -2  24   2   40.98    8.79
  -2 -24   2   43.03    9.04
  -2  24   4   12.26    6.37
  -2 -24   4   10.26    5.18
  -2  24   6    5.40    5.70
  -2  24   6    5.53    5.03
  -2 -24   6   10.38    6.22
  -2 -24   8   18.19    7.94
  -2 -24   8    9.08    7.03
  -2 -25  -5    8.32    5.48
  -2 -25  -3   -0.99    4.48
  -2  25  -3    4.79    5.78
  -2  25  -1   34.43    8.89
  -2 -25  -1   29.55    8.17
  -2  25   1   24.55    8.09
  -2 -25   1   15.63    6.42
  -2  25   3    2.12    4.47
  -2 -25   3    1.27    4.31
  -2  25   5    7.93    6.01
  -2  25   5   11.63    6.23
  -2  25   7   15.88    7.68
  -2 -26  -6    6.25    6.90
  -2 -26  -4   17.40    6.95
  -2  26  -2   -0.49    5.28
  -2 -26  -2    6.25    4.84
  -2  26   0   78.87   13.19
  -2 -26   0   63.05   11.10
  -2  26   2   16.01    7.28
  -2 -26   2   10.27    5.30
  -2  26   4    2.49    4.69
  -2  26   4    3.45    5.94
  -2 -26   4    6.92    5.12
  -2  26   6    1.50    4.97
  -2  27  -1   51.28   11.10
  -2  27   1   25.22    8.23
  -2  27   3    7.55    5.88
  -2  28   2   30.80    9.77
  -1   0 -13    0.26    5.18
  -1   0 -11    2.20    4.19
  -1   0  -9   -0.14    2.94
  -1   0  -9    0.82    3.40
  -1   0  -7   -1.48    2.81
  -1   0  -7    2.95    2.23
  -1   0  -5    1.27    2.26
  -1   0  -5   -0.11    1.96
  -1   0  -3    2.42    1.79
  -1   0  -3    0.15    1.53
  -1   0  -3    0.97    1.12
  -1   0  -1   -0.26    0.63
  -1   0  -1    0.60    0.90
  -1   0  -1   -0.50    0.64
  -1   0  -1    1.25    0.76
  -1   0   1    0.50    0.53
  -1   0   1   -0.36    0.53
  -1   0   1   -0.17    0.63
  -1   0   3   -0.17    0.81
  -1   0   3    2.82    1.46
  -1   0   3    0.38    0.70
  -1   0   3    0.63    1.06
  -1   0   5    1.32    0.84
  -1   0   5   -1.59    1.57
  -1   0   5   -1.65    2.17
  -1   0   7   -0.77    1.72
  -1   0   9   -3.77    3.49
  -1   0  11    4.94    4.04
  -1   0  13   -3.99    4.27
  -1   1 -14   25.29    9.08
  -1  -1 -14   14.83    7.30
  -1   1 -12    9.42    6.13
  -1  -1 -12    9.30    6.08
  -1   1 -10   37.45    8.06
  -1  -1 -10   22.01    5.91
  -1   1 -10   25.51    5.89
  -1   1  -8   92.39   10.23
  -1  -1  -8  113.38   11.12
  -1   1  -8   96.08   10.10
  -1  -1  -8  117.45   11.02
  -1  -1  -6  542.55   20.41
  -1   1  -6  611.70   22.36
  -1   1  -6  588.78   20.73
  -1  -1  -6  545.51   19.91
  -1  -1  -4  363.45   14.10
  -1   1  -4  402.48   15.06
  -1   1  -4  387.43    6.36
  -1   1  -4  427.12    5.66
  -1   1  -4  374.67   13.32
  -1  -1  -4  397.01   13.83
  -1  -1  -4  387.16   12.31
  -1   1  -4  396.24   13.00
  -1   1  -2 2462.55   24.09
  -1   1  -2 2356.40   27.30
  -1   1  -2 2366.34   17.76
  -1  -1  -2 2362.62   27.13
  -1  -1  -2 2410.92   15.84
  -1   1  -2 2434.03   24.30
  -1  -1  -2 2383.03   20.54
  -1   1   2 1028.22   15.89
  -1   1   2 1005.02   11.08
  -1  -1   2  959.66   12.50
  -1  -1   2 1097.98   16.53
  -1  -1   2 1027.43   12.91
  -1   1   2 1023.76   15.32
  -1   1   2 1009.35   13.01
  -1   1   2 1086.54   16.50
  -1  -1   2 1002.12   15.73
  -1   1   4  333.91    7.76
  -1   1   4  319.47   10.72
  -1  -1   4  337.47   12.46
  -1  -1   4  316.79   10.81
  -1  -1   4  354.78   12.68
  -1   1   4  345.70   12.43
  -1  -1   4  332.63    7.53
  -1   1   4  340.92   12.34
  -1   1   6  566.34   17.99
  -1   1   6  542.15    8.29
  -1  -1   6  596.39    9.09
  -1   1   6  570.62    7.89
  -1   1   6  588.26   19.51
  -1  -1   6  577.95   19.57
  -1   1   8   30.83    5.66
  -1  -1   8   23.31    5.08
  -1   1  10   46.32    7.73
  -1  -1  10   24.86    5.95
  -1   1  12    9.72    4.96
  -1  -1  12    5.76    4.09
  -1  -1  14    7.84    6.21
  -1   1  14    5.21    5.28
  -1   2 -13    1.92    5.61
  -1  -2 -13   -3.47    5.20
  -1  -2 -11   17.74    6.00
  -1   2 -11    8.38    6.15
  -1   2  -9   98.78   11.55
  -1  -2  -9  106.79   11.48
  -1   2  -9  100.99   10.70
  -1   2  -7   59.30    7.94
  -1  -2  -7   66.18    8.10
  -1   2  -7   55.75    7.08
  -1  -2  -7   60.56    7.34
  -1   2  -5 2910.48   44.19
  -1  -2  -5 3005.14   44.51
  -1   2  -5 2850.93   17.88
  -1   2  -5 2755.35   19.74
  -1   2  -5 2609.95   39.35
  -1  -2  -5 2868.29   41.40
  -1  -2  -5 2748.13   36.34
  -1  -2  -3 1434.43   12.25
  -1   2  -3 1441.70   25.34
  -1  -2  -3 1428.55   24.51
  -1  -2  -3 1426.19   19.02
  -1   2  -3 1384.88   22.13
  -1   2  -3 1400.70   22.25
  -1   2  -3 1400.03   15.58
  -1   2  -3 1441.94   13.89
  -1   2  -1  664.58   12.37
  -1  -2  -1  649.77   11.84
  -1  -2  -1  638.67   12.39
  -1   2  -1  684.13   10.15
  -1  -2  -1  677.66    9.85
  -1   2  -1  669.52   10.84
  -1   2  -1  665.39   11.51
  -1   2   1 2375.13   21.99
  -1  -2   1 2415.26   20.41
  -1  -2   1 2456.39   21.89
  -1   2   1 2392.46   17.16
  -1  -2   1 2354.38   19.24
  -1  -2   1 2435.18   19.50
  -1   2   1 2324.77   21.15
  -1   2   3 3385.77   34.15
  -1  -2   3 3465.48   31.80
  -1   2   3 3363.41   28.50
  -1  -2   3 3415.91   34.58
  -1   2   3 3417.67   33.46
  -1  -2   3 3424.47   25.49
  -1   2   3 3437.38   34.60
  -1  -2   3 3422.47   35.08
  -1   2   3 3425.00   26.20
  -1   2   5 1054.03   14.31
  -1  -2   5 1044.36   23.06
  -1  -2   5 1075.81   24.51
  -1  -2   5 1020.97   13.95
  -1   2   5 1032.71   23.70
  -1   2   5 1073.57   12.76
  -1  -2   7  246.78    6.04
  -1  -2   7  242.37   13.89
  -1   2   7  242.99   13.65
  -1  -2   9  206.93   14.86
  -1   2   9  191.69   13.84
  -1  -2  11   42.74    8.01
  -1   2  11   48.28    8.12
  -1  -2  13   22.29    7.14
  -1   2  13   39.76    8.59
  -1  -3 -14   38.67   10.42
  -1   3 -14   29.06    9.35
  -1   3 -12   16.81    7.27
  -1  -3 -12   10.10    5.60
  -1   3 -10  187.02   16.94
  -1  -3 -10  161.13   15.09
  -1   3 -10  131.94   13.20
  -1  -3  -8  140.37   12.27
  -1   3  -8  142.59   13.14
  -1   3  -8  152.18   12.50
  -1   3  -6   72.61    7.86
  -1  -3  -6   57.49    7.25
  -1   3  -6   67.68    7.09
  -1   3  -6   58.63    3.23
  -1   3  -6   57.67    3.37
  -1   3  -4 1191.41   26.35
  -1  -3  -4 1193.03   25.84
  -1   3  -4 1181.92   14.53
  -1  -3  -4 1178.71   12.03
  -1   3  -4 1121.20   23.13
  -1   3  -4 1152.33   16.36
  -1  -3  -4 1159.42   20.05
  -1   3  -2 3647.48   32.80
  -1  -3  -2 3629.59   33.47
  -1   3  -2 3658.87   25.80
  -1  -3  -2 3572.09   35.59
  -1   3  -2 3672.87   36.22
  -1   3  -2 3602.98   29.26
  -1  -3  -2 3622.60   22.01
  -1   3   0 2745.57   22.00
  -1   3   0 2718.32   23.94
  -1  -3   0 2811.70   23.13
  -1   3   0 2687.64   23.01
  -1  -3   0 2800.36   23.03
  -1   3   2 2308.53   25.13
  -1   3   2 2318.16   20.26
  -1  -3   2 2262.61   25.45
  -1   3   2 2249.52   22.02
  -1   3   2 2228.65   20.94
  -1   3   2 2208.39   22.66
  -1  -3   2 2308.32   24.69
  -1  -3   2 2220.47   23.84
  -1  -3   2 2215.73   21.85
  -1   3   4 1076.35   22.08
  -1  -3   4 1025.86   15.48
  -1   3   4 1088.69   14.39
  -1   3   4 1038.67   21.54
  -1  -3   4 1097.03   22.61
  -1   3   4 1071.71   21.67
  -1   3   4 1026.93   19.50
  -1   3   4 1083.76   16.27
  -1  -3   4 1005.37   20.81
  -1  -3   4 1074.52   22.68
  -1   3   6  112.00    8.20
  -1  -3   6  110.01    4.94
  -1   3   6  104.34    4.15
  -1   3   6  108.72    4.89
  -1   3   6  108.74    8.51
  -1  -3   6  119.06    9.32
  -1  -3   8   56.92    7.53
  -1  -3   8   56.81    3.02
  -1  -3  10   35.77    6.90
  -1   3  10   30.40    6.59
  -1   3  12    6.12    3.49
  -1  -3  12    3.93    3.42
  -1  -3  14   10.15    5.59
  -1   3  14   29.87    8.22
  -1   4 -13    3.59    4.98
  -1  -4 -13   -1.49    5.49
  -1   4 -11   12.47    6.39
  -1  -4 -11    1.29    4.11
  -1   4 -11    8.20    5.10
  -1   4  -9    2.53    4.52
  -1  -4  -9    2.84    3.21
  -1   4  -9   -0.20    2.84
  -1   4  -7   15.70    4.18
  -1   4  -7   14.81    2.05
  -1   4  -7   16.92    4.51
  -1   4  -7   15.88    2.12
  -1  -4  -7   26.32    5.52
  -1   4  -5   48.73    5.48
  -1   4  -5   64.05    7.06
  -1  -4  -5   59.94    2.97
  -1   4  -5   51.83    3.51
  -1  -4  -5   59.55    6.51
  -1  -4  -5   63.18    5.50
  -1  -4  -3 1089.48   14.47
  -1  -4  -3 1127.23   23.17
  -1  -4  -3 1096.88   15.87
  -1   4  -3 1108.60   15.94
  -1   4  -3 1062.01   19.14
  -1   4  -3 1103.79   23.83
  -1   4  -3 1114.63   21.55
  -1  -4  -1 3722.12   28.67
  -1   4  -1 3694.09   33.58
  -1  -4  -1 3674.41   33.86
  -1  -4  -1 3724.63   30.49
  -1   4  -1 3819.70   32.08
  -1   4  -1 3740.68   29.27
  -1   4   1  499.24   11.59
  -1   4   1  478.34   10.34
  -1  -4   1  491.25   11.03
  -1  -4   1  475.38   11.66
  -1   4   1  479.55    7.14
  -1   4   1  488.30    9.82
  -1  -4   1  472.49    9.37
  -1  -4   1  467.98   10.76
  -1   4   3 1408.11   22.78
  -1  -4   3 1381.20   19.60
  -1   4   3 1459.01   21.04
  -1  -4   3 1402.37   23.24
  -1   4   3 1470.65   21.70
  -1   4   3 1451.40   20.34
  -1  -4   3 1456.06   23.86
  -1  -4   3 1499.92   24.12
  -1   4   3 1453.00   17.98
  -1   4   5  355.50   13.74
  -1  -4   5  357.10    9.99
  -1   4   5  392.30   10.69
  -1  -4   5  350.94   14.51
  -1   4   5  378.69   13.86
  -1   4   5  336.16    8.57
  -1   4   7  100.69    4.03
  -1  -4   7  100.87    5.14
  -1  -4   7   92.12    8.92
  -1   4   7   92.34    4.51
  -1  -4   9    6.44    1.30
  -1  -4   9    9.67    3.68
  -1   4   9    7.75    3.73
  -1   4  11   41.37    7.45
  -1  -4  11   56.36    9.27
  -1   4  13   27.82    7.23
  -1  -4  13   33.21    8.25
  -1   5 -14    9.21    7.68
  -1   5 -12    4.89    5.04
  -1  -5 -12    1.92    4.47
  -1   5 -10   67.69   10.72
  -1  -5 -10   65.83   10.03
  -1   5 -10   62.62    9.29
  -1   5  -8   22.21    5.59
  -1  -5  -8   22.96    5.70
  -1   5  -8   18.56    4.82
  -1   5  -8   11.97    2.04
  -1   5  -6  125.63   10.77
  -1  -5  -6  118.18    9.82
  -1   5  -6  108.51    8.97
  -1  -5  -6  101.72    4.26
  -1   5  -6  102.16    5.54
  -1   5  -4  470.43   17.48
  -1   5  -4  484.08   11.71
  -1  -5  -4  476.29   16.63
  -1  -5  -4  462.97   10.32
  -1   5  -4  466.08   14.75
  -1  -5  -2  175.24    7.81
  -1  -5  -2  176.43    6.82
  -1  -5  -2  174.78    8.62
  -1   5  -2  172.94    6.29
  -1   5  -2  155.10    6.57
  -1   5  -2  159.85    7.75
  -1   5  -2  178.42    9.30
  -1  -5   0 3908.72   33.13
  -1  -5   0 3897.07   30.74
  -1   5   0 3886.71   33.67
  -1   5   2  318.16   10.23
  -1  -5   2  293.35    9.50
  -1   5   2  297.61    9.05
  -1   5   2  306.91    9.23
  -1  -5   2  317.03   10.12
  -1   5   2  338.50    9.69
  -1   5   2  303.41    8.04
  -1  -5   2  307.21   10.71
  -1  -5   2  297.09    9.63
  -1   5   4  459.87   14.59
  -1  -5   4  444.99   12.16
  -1   5   4  452.90   13.98
  -1  -5   4  440.86   15.03
  -1   5   4  460.03   14.18
  -1  -5   4  449.79   15.32
  -1   5   4  427.28   12.41
  -1   5   4  431.20   10.90
  -1   5   4  449.99   14.40
  -1  -5   4  461.72   15.44
  -1   5   6  248.50   12.60
  -1  -5   6  236.69    8.80
  -1   5   6  262.42    8.23
  -1  -5   6  246.91   13.61
  -1   5   6  255.48    9.39
  -1   5   8   89.48    4.15
  -1   5   8  101.40    3.91
  -1   5   8  113.08    9.97
  -1  -5   8  120.14   11.10
  -1  -5   8  104.80    5.58
  -1   5  10    9.21    3.73
  -1  -5  10   18.96    5.93
  -1  -5  12   69.02   11.16
  -1   5  12   91.16   11.36
  -1   5  14   -3.42    5.53
  -1  -6 -13   67.08   11.77
  -1   6 -13   78.34   13.75
  -1   6 -11   19.45    6.96
  -1  -6 -11   32.54    7.52
  -1   6 -11   17.16    6.01
  -1   6  -9  266.00   19.11
  -1  -6  -9  240.66   17.14
  -1   6  -9  262.04   17.50
  -1   6  -7  216.22   15.21
  -1  -6  -7  199.68   13.99
  -1   6  -7  230.07   14.07
  -1   6  -7  203.33    9.15
  -1   6  -7  180.20    8.15
  -1   6  -5  154.20   11.18
  -1   6  -5  162.40    7.57
  -1  -6  -5  176.73   11.26
  -1  -6  -5  162.29    6.43
  -1   6  -3  465.90   16.35
  -1  -6  -3  475.08   15.84
  -1  -6  -3  442.56   11.50
  -1   6  -3  450.67   12.36
  -1   6  -3  445.61   12.31
  -1  -6  -1 1469.49   12.98
  -1  -6  -1 1567.71   22.44
  -1   6  -1 1490.40   12.73
  -1   6  -1 1635.02   22.73
  -1   6  -1 1550.23   23.20
  -1   6  -1 1580.08   25.52
  -1  -6  -1 1601.68   21.59
  -1  -6   1 3214.56   33.24
  -1   6   1 3240.92   18.45
  -1  -6   1 3363.42   30.94
  -1   6   1 3292.78   17.77
  -1  -6   1 3294.81   36.49
  -1   6   1 3245.74   32.23
  -1   6   1 3213.87   31.82
  -1  -6   1 3262.53   28.11
  -1   6   1 3296.29   32.47
  -1   6   3  293.61   11.30
  -1  -6   3  286.46   10.03
  -1   6   3  311.07   10.99
  -1  -6   3  266.03   10.71
  -1   6   3  284.21    9.58
  -1   6   3  285.09    9.46
  -1  -6   3  278.74   11.65
  -1  -6   3  299.63   11.43
  -1   6   5   87.90    7.14
  -1   6   5   75.99    6.72
  -1  -6   5   78.24    5.51
  -1   6   5   67.35    4.72
  -1   6   5   73.51    5.69
  -1  -6   5   76.00    7.31
  -1   6   7  131.92    6.06
  -1  -6   7  147.56   11.65
  -1  -6   7  146.47    7.49
  -1   6   7  122.08    9.50
  -1   6   7  136.35    7.26
  -1  -6   9  187.50    7.65
  -1  -6   9  182.89   14.38
  -1  -6  11    6.22    4.71
  -1   6  11   13.07    4.80
  -1  -6  13   12.36    5.25
  -1   6  13   16.17    7.05
  -1   6  13   13.11    5.39
  -1   7 -12   34.89    9.55
  -1  -7 -12   25.16    7.23
  -1   7 -10    3.05    3.85
  -1  -7 -10   -1.01    3.57
  -1   7 -10   -1.71    4.13
  -1   7  -8    1.31    1.80
  -1  -7  -8   -1.74    3.36
  -1   7  -8    2.53    2.39
  -1   7  -6  122.76   11.15
  -1  -7  -6  107.79    5.66
  -1   7  -6  108.59    6.90
  -1  -7  -6  114.21    9.80
  -1   7  -6  114.13    9.09
  -1   7  -4  478.76   18.67
  -1   7  -4  455.80   13.40
  -1  -7  -4  457.25   17.19
  -1   7  -4  487.15   15.03
  -1  -7  -4  468.68   12.35
  -1  -7  -2  618.52    9.23
  -1   7  -2  625.47   18.34
  -1  -7  -2  608.24   15.16
  -1  -7  -2  607.98   14.63
  -1   7  -2  616.58   15.33
  -1  -7  -2  633.26   17.94
  -1   7  -2  626.15   11.75
  -1   7  -2  598.83   16.47
  -1   7   0  622.28   15.87
  -1  -7   0  607.69   15.16
  -1   7   0  624.15   15.04
  -1  -7   0  632.10   17.40
  -1   7   0  599.05   14.88
  -1  -7   0  601.90   10.92
  -1   7   2   22.51    2.31
  -1  -7   2   16.37    2.82
  -1   7   2   18.71    2.97
  -1   7   2   21.21    2.15
  -1  -7   2   24.81    3.33
  -1   7   2   18.47    2.69
  -1   7   2   17.00    2.72
  -1  -7   2   19.54    3.53
  -1  -7   2   17.70    2.86
  -1   7   2   18.37    2.80
  -1   7   4  218.18   10.83
  -1  -7   4  222.66    9.69
  -1   7   4  224.53   10.70
  -1   7   4  227.91   10.07
  -1   7   4  208.46    8.77
  -1  -7   4  203.27   10.79
  -1   7   6  306.69   10.39
  -1  -7   6  322.51   11.81
  -1   7   6  311.50   14.15
  -1   7   6  320.11   12.36
  -1  -7   6  301.92   15.68
  -1  -7   8  257.36   16.38
  -1   7   8  225.64   13.78
  -1   7   8  234.19    8.41
  -1  -7   8  263.08   10.58
  -1   7   8  267.15   10.38
  -1  -7  10   13.70    5.17
  -1   7  10    8.85    4.09
  -1   7  12   40.26    9.84
  -1  -7  12   35.16    8.48
  -1   7  12   34.82    7.76
  -1   7  14   17.64    6.63
  -1   8 -13   19.26    7.98
  -1  -8 -13   21.20    7.92
  -1   8 -11    4.19    4.24
  -1  -8 -11    6.11    4.99
  -1   8 -11    2.13    3.55
  -1   8  -9   48.85    9.22
  -1  -8  -9   31.30    6.70
  -1   8  -9   41.68    7.49
  -1   8  -7   50.61    8.01
  -1  -8  -7   46.59    6.82
  -1   8  -7   40.21    6.25
  -1  -8  -7   31.10    3.29
  -1   8  -5  386.59   18.58
  -1  -8  -5  366.96   16.56
  -1  -8  -5  363.63   11.58
  -1   8  -5  341.30   14.15
  -1   8  -3  503.62   18.22
  -1  -8  -3  456.42   16.91
  -1  -8  -3  492.32   14.03
  -1   8  -3  480.91   12.83
  -1   8  -1  130.38    7.52
  -1  -8  -1  127.64    6.64
  -1   8  -1  141.06    8.72
  -1  -8  -1  123.62    7.35
  -1   8  -1  125.56    7.41
  -1   8  -1  124.40    3.66
  -1  -8  -1  151.91    5.28
  -1  -8   1 1010.50   18.25
  -1  -8   1  985.84   20.64
  -1   8   1  965.06   10.62
  -1   8   1  995.32   21.01
  -1  -8   1  989.86   17.58
  -1   8   1  992.64    9.79
  -1   8   1  947.06   19.97
  -1   8   3  104.21    6.23
  -1  -8   3  106.07    7.07
  -1  -8   3  102.73    7.03
  -1   8   3   98.45    7.07
  -1   8   3   97.37    5.72
  -1   8   3   97.47    6.51
  -1   8   3  110.24    7.36
  -1   8   3  102.80    7.19
  -1  -8   3  101.08    7.16
  -1  -8   5  103.34    8.60
  -1  -8   5  119.57    7.66
  -1   8   5   99.78    6.54
  -1   8   5   99.84    7.24
  -1   8   5  104.41    7.79
  -1   8   7   53.66    4.70
  -1  -8   7   53.69    5.18
  -1   8   7   47.66    5.23
  -1  -8   7   51.43    7.49
  -1   8   7   47.21    6.05
  -1  -8   9   13.46    2.89
  -1  -8   9    5.50    3.14
  -1   8   9   14.29    4.27
  -1  -8  11   15.17    5.77
  -1   8  11   14.20    5.63
  -1   8  11   16.44    5.03
  -1   8  13   20.44    8.07
  -1   8  13    9.98    4.44
  -1  -8  13   10.30    5.99
  -1   9 -12    8.21    6.22
  -1  -9 -12    6.95    5.36
  -1   9 -10   29.38    8.14
  -1  -9 -10   29.84    7.19
  -1   9 -10   28.60    7.43
  -1   9  -8   60.57    9.24
  -1  -9  -8   58.08    8.48
  -1   9  -8   64.19    8.24
  -1  -9  -6  212.81    9.29
  -1  -9  -6  251.29   15.35
  -1   9  -6  260.71   16.68
  -1   9  -6  236.77   13.06
  -1  -9  -4  307.23   14.96
  -1   9  -4  317.40   12.09
  -1  -9  -4  321.26   11.88
  -1   9  -4  335.38   16.47
  -1  -9  -2 1414.46   16.64
  -1  -9  -2 1402.44   23.95
  -1  -9  -2 1376.28   25.49
  -1   9  -2 1356.01   17.23
  -1  -9   0  631.17   14.48
  -1  -9   0  624.63   13.18
  -1  -9   0  583.19   16.58
  -1   9   0  594.85   17.98
  -1   9   0  621.30   16.57
  -1  -9   2  100.27    6.88
  -1   9   2  111.98    5.35
  -1   9   2  116.05    7.28
  -1  -9   2  109.34    6.86
  -1  -9   2  123.41    8.03
  -1   9   2  113.09    7.81
  -1   9   2  103.99    4.71
  -1   9   2   97.92    7.23
  -1   9   4  186.10   10.22
  -1   9   4  214.98   10.42
  -1  -9   4  192.53   10.05
  -1   9   4  197.73    9.56
  -1   9   4  188.10   10.68
  -1  -9   4  213.95   11.67
  -1   9   6   74.37    6.86
  -1  -9   6   81.97    6.79
  -1   9   6   64.13    6.81
  -1  -9   6   63.77    7.59
  -1  -9   8  130.72    8.58
  -1   9   8  125.50   10.41
  -1   9   8  138.25    8.96
  -1  -9   8  142.91   12.90
  -1  -9  10   31.60    7.16
  -1   9  10   35.16    6.47
  -1   9  10   45.34    8.47
  -1   9  12    8.87    6.07
  -1   9  12    5.97    4.37
  -1  -9  12   11.74    6.70
  -1  10 -13   59.48   13.44
  -1  10 -11    0.71    5.43
  -1 -10 -11    6.97    5.05
  -1  10 -11    8.44    4.73
  -1  10  -9   51.82    9.38
  -1  10  -9   39.03    7.44
  -1 -10  -9   37.83    7.06
  -1  10  -7  138.54   13.28
  -1 -10  -7  135.18   11.87
  -1 -10  -7  133.70    7.97
  -1  10  -7  146.23   11.33
  -1 -10  -5  214.66   13.57
  -1  10  -5  215.36   14.52
  -1  10  -5  212.22   11.25
  -1 -10  -5  236.05   10.68
  -1  10  -3   79.22    5.31
  -1  10  -3   86.48    8.59
  -1 -10  -3   76.76    6.36
  -1 -10  -3   63.19    6.86
  -1 -10  -1  999.32   19.34
  -1 -10  -1 1064.10   16.70
  -1 -10  -1  856.42   21.61
  -1  10  -1  929.32    9.79
  -1  10  -1  889.36   23.82
  -1 -10   1 2188.73   28.44
  -1  10   1 2220.35   35.40
  -1 -10   1 2262.60   35.04
  -1  10   1 2220.57   14.89
  -1 -10   1 2295.41   29.96
  -1 -10   3  620.05   17.99
  -1 -10   3  603.79   18.65
  -1 -10   3  589.03   18.32
  -1  10   3  618.33   15.39
  -1  10   3  626.96   18.08
  -1  10   3  636.95   14.42
  -1  10   3  616.60   19.16
  -1  10   5  385.64   15.42
  -1  10   5  357.08   15.20
  -1 -10   5  387.88   15.23
  -1 -10   5  399.65   17.64
  -1  10   7   52.12    7.45
  -1 -10   7   46.41    5.44
  -1  10   7   48.38    6.26
  -1  10   7   51.68    6.11
  -1 -10   7   50.99    7.77
  -1 -10   9   27.15    4.21
  -1 -10   9   28.01    6.50
  -1  10   9   33.48    6.28
  -1  10   9   18.11    5.43
  -1  10  11    7.58    4.22
  -1  10  11    8.23    5.03
  -1 -10  11   13.12    6.33
  -1  10  13   37.37    9.21
  -1  11 -12   36.65   10.53
  -1 -11 -12   20.96    7.14
  -1  11 -10   45.91    9.86
  -1 -11 -10   34.04    7.42
  -1  11 -10   39.99    7.87
  -1  11  -8   20.61    6.02
  -1 -11  -8   19.35    5.52
  -1  11  -8   13.85    4.48
  -1  11  -6   83.62   10.39
  -1 -11  -6   77.39    6.62
  -1 -11  -6   96.24    9.65
  -1  11  -6   88.83    8.23
  -1 -11  -4  147.44   11.43
  -1  11  -4  137.90    8.02
  -1 -11  -4  122.42    8.37
  -1  11  -4  131.20   11.22
  -1 -11  -2  213.57    7.63
  -1 -11  -2  217.57    9.94
  -1  11  -2  203.48   12.55
  -1 -11  -2  220.13   11.47
  -1  11  -2  217.82    6.90
  -1 -11   0  135.87    7.26
  -1 -11   0  128.26    8.99
  -1  11   0  125.41    9.27
  -1 -11   0  111.76    6.45
  -1  11   2  481.38   11.35
  -1 -11   2  494.46   15.01
  -1 -11   2  469.76   17.00
  -1  11   2  503.32   10.42
  -1 -11   2  477.64   15.85
  -1  11   2  470.47   15.65
  -1  11   4   55.01    5.42
  -1 -11   4   50.73    6.09
  -1  11   4   46.88    4.84
  -1  11   4   43.97    5.74
  -1 -11   6   20.31    3.76
  -1  11   6   20.14    4.48
  -1  11   6   23.68    4.24
  -1  11   6   16.67    4.02
  -1 -11   6   13.94    4.31
  -1  11   8  115.43   11.40
  -1  11   8  127.46   10.53
  -1  11   8  112.21    9.18
  -1 -11   8  116.62   12.05
  -1 -11   8  107.17    8.58
  -1  11  10   19.18    6.42
  -1 -11  10   29.42    7.47
  -1  11  10   22.59    5.33
  -1  11  12   47.79    9.99
  -1 -11  12   46.93    9.55
  -1  12 -11   10.08    6.61
  -1 -12 -11   11.96    5.67
  -1  12 -11   13.20    5.55
  -1  12  -9   45.48    9.42
  -1 -12  -9   36.18    7.70
  -1  12  -9   17.59    4.81
  -1  12  -7   -0.34    2.93
  -1 -12  -7    7.88    4.59
  -1  12  -7    1.18    2.14
  -1 -12  -7    4.31    2.49
  -1 -12  -5  361.27   14.89
  -1 -12  -5  374.15   18.80
  -1  12  -5  366.60   14.72
  -1  12  -5  378.92   20.27
  -1 -12  -3   79.22    4.76
  -1  12  -3   73.44    5.12
  -1  12  -3   66.01    8.20
  -1 -12  -1  149.50    7.99
  -1 -12  -1  154.24    7.36
  -1 -12  -1  168.70   10.63
  -1  12  -1  130.25    3.43
  -1  12  -1  161.69   11.33
  -1  12   1  407.86    6.83
  -1  12   1  444.69    6.50
  -1 -12   1  450.94   14.88
  -1 -12   1  431.91   17.14
  -1  12   1  446.81   17.71
  -1  12   3  187.67    8.89
  -1 -12   3  193.66   10.43
  -1 -12   3  191.24   11.06
  -1  12   3  174.45   11.23
  -1 -12   3  215.75   12.29
  -1  12   3  206.56    8.37
  -1  12   5  179.82   11.08
  -1 -12   5  148.87   10.43
  -1  12   5  176.64   11.94
  -1 -12   5  179.68   12.40
  -1 -12   7   80.83    9.60
  -1 -12   7   66.99    7.30
  -1  12   7   70.17    7.53
  -1  12   7   71.75    7.96
  -1  12   7   70.48    8.45
  -1  12   9    4.14    3.35
  -1 -12   9    7.56    3.31
  -1 -12   9   10.62    5.06
  -1  12   9    4.91    3.55
  -1  12  11    3.35    5.06
  -1 -12  11   10.27    5.93
  -1  12  11    1.07    3.02
  -1  12  13    5.20    6.30
  -1  13 -12    0.49    5.82
  -1 -13 -12    9.49    5.92
  -1  13 -10   21.60    7.14
  -1 -13 -10   22.23    6.80
  -1  13 -10   11.37    4.91
  -1  13  -8   29.58    7.50
  -1 -13  -8   27.40    4.49
  -1 -13  -8   38.90    7.47
  -1  13  -8   21.91    5.21
  -1 -13  -6  176.17   10.72
  -1 -13  -6  171.81   13.87
  -1  13  -6  154.06   10.77
  -1  13  -4    3.49    2.96
  -1 -13  -4   11.15    3.38
  -1  13  -4   11.70    2.79
  -1 -13  -2    1.74    1.24
  -1 -13  -2    5.56    2.05
  -1 -13  -2    0.68    1.99
  -1  13  -2    1.59    0.75
  -1 -13   0  156.44    8.18
  -1 -13   0  165.04   11.00
  -1  13   0  182.09   12.36
  -1 -13   0  173.30    8.89
  -1  13   2  162.18   11.27
  -1  13   2  147.09    6.24
  -1 -13   2  149.71    8.55
  -1 -13   2  153.30    9.65
  -1  13   2  150.79    5.73
  -1 -13   2  145.77   10.52
  -1  13   4   17.26    4.20
  -1 -13   4   10.97    3.46
  -1  13   4   12.69    3.04
  -1  13   4   15.12    3.01
  -1 -13   4    9.58    3.60
  -1  13   6   91.37    8.93
  -1  13   6   88.28    8.31
  -1  13   6   90.32    9.35
  -1 -13   6   83.74    8.34
  -1 -13   6  109.86   10.79
  -1 -13   8  141.20   10.84
  -1  13   8  146.10   13.10
  -1  13   8  131.72   10.71
  -1  13   8  143.39   11.46
  -1 -13   8  125.54   12.87
  -1  13  10    1.69    3.86
  -1  13  10    5.90    3.30
  -1 -13  10   11.01    5.20
  -1  13  12   18.82    8.17
  -1 -13  12   16.16    7.22
  -1  14 -11   -1.10    4.97
  -1 -14 -11    8.30    6.47
  -1  14 -11   -1.47    4.16
  -1  14  -9   -3.86    5.47
  -1 -14  -9   -7.31    5.43
  -1  14  -9    0.87    2.80
  -1  14  -7   11.34    5.14
  -1  14  -7   16.26    4.57
  -1 -14  -7   18.98    6.05
  -1 -14  -7   15.53    3.62
  -1 -14  -5  181.10   11.51
  -1  14  -5  177.30   14.87
  -1  14  -5  176.59   10.20
  -1  14  -3   60.21    4.54
  -1 -14  -3   60.74    6.96
  -1 -14  -3   67.79    4.82
  -1  14  -3   69.17    8.61
  -1 -14  -1  336.97   12.07
  -1 -14  -1  328.80   15.91
  -1  14  -1  341.10   17.72
  -1 -14  -1  307.88   11.91
  -1 -14   1   60.63    5.37
  -1 -14   1   52.97    6.61
  -1  14   1   56.70    7.30
  -1 -14   1   45.36    5.26
  -1  14   3   69.70    5.53
  -1  14   3   61.26    7.44
  -1 -14   3   64.63    7.16
  -1  14   3   66.80    5.06
  -1 -14   3   75.44    7.91
  -1  14   5  102.61    8.63
  -1 -14   5  116.27   10.09
  -1  14   5  104.49    9.94
  -1 -14   5   92.89    9.48
  -1  14   7  170.94   11.84
  -1  14   7  177.90   13.39
  -1 -14   7  191.10   15.22
  -1  14   7  189.18   13.73
  -1  14   7  170.65   13.59
  -1 -14   7  189.43   13.19
  -1 -14   9   34.52    5.73
  -1  14   9   39.13    7.67
  -1  14   9   45.07    6.85
  -1  14   9   42.83    7.69
  -1 -14   9   25.74    6.50
  -1  14  11   14.31    6.52
  -1 -14  11   20.75    8.09
  -1 -15 -10    9.72    5.71
  -1  15 -10   11.79    4.83
  -1  15  -8   32.49    8.53
  -1  15  -8   23.48    5.76
  -1 -15  -8   31.60    7.25
  -1  15  -6   55.77    9.19
  -1 -15  -6   42.92    5.97
  -1  15  -6   60.30    6.75
  -1  15  -4    5.20    3.62
  -1 -15  -4    1.03    2.61
  -1  15  -4    1.56    1.61
  -1 -15  -2   33.99    4.01
  -1 -15  -2   43.72    6.29
  -1  15  -2   29.29    2.31
  -1  15  -2   35.70    6.69
  -1 -15   0  547.26   17.15
  -1 -15   0  530.80   21.10
  -1  15   0  568.69   23.20
  -1 -15   2  313.94   12.89
  -1  15   2  275.97    8.10
  -1 -15   2  293.55   14.45
  -1  15   2  302.43    7.78
  -1 -15   2  324.43   16.70
  -1  15   2  297.40   16.42
  -1  15   4  165.67    9.86
  -1 -15   4  159.19   11.91
  -1  15   4  150.93   11.96
  -1 -15   4  144.68   11.50
  -1  15   6   41.92    6.48
  -1  15   6   49.37    6.45
  -1  15   6   43.90    7.26
  -1 -15   6   51.54    7.11
  -1 -15   6   44.96    7.44
  -1 -15   8   42.36    6.75
  -1 -15   8   29.46    6.91
  -1  15   8   34.62    7.25
  -1  15   8   27.16    5.25
  -1  15   8   32.43    6.68
  -1  15   8   24.14    5.77
  -1  15  10   22.23    6.58
  -1  15  10   17.48    5.96
  -1 -15  10   30.93    8.05
  -1  15  12    8.33    5.96
  -1  16 -11   11.54    8.09
  -1 -16 -11   21.73    7.81
  -1  16  -9   12.40    6.58
  -1  16  -9    1.34    3.28
  -1  16  -7    4.81    4.43
  -1  16  -7   10.92    3.60
  -1 -16  -7    4.96    2.76
  -1 -16  -5   30.41    5.57
  -1  16  -5   28.97    6.83
  -1  16  -5   16.74    3.74
  -1 -16  -3  186.55    8.57
  -1 -16  -3  201.44   13.52
  -1  16  -3  190.37    7.56
  -1 -16  -1   25.42    3.88
  -1 -16  -1   20.66    3.52
  -1 -16  -1   26.25    5.05
  -1  16  -1   30.14    6.38
  -1 -16   1  460.98   14.99
  -1 -16   1  473.30   20.96
  -1  16   1  459.30   21.41
  -1 -16   1  509.60   18.44
  -1  16   3  226.81    9.39
  -1  16   3  233.47    8.82
  -1 -16   3  271.13   16.03
  -1 -16   3  250.45   14.59
  -1  16   3  243.62   15.65
  -1 -16   5   76.14    8.93
  -1  16   5   64.74    7.06
  -1 -16   5   70.46    8.95
  -1  16   5   86.03    9.67
  -1  16   7   79.31    9.85
  -1  16   7   76.58    9.00
  -1 -16   7   75.18   10.46
  -1 -16   7   73.19    8.94
  -1  16   7   97.62   10.66
  -1  16   7   84.62    8.45
  -1  16   9   26.24    6.73
  -1  16   9   33.65    7.23
  -1 -16   9   26.83    5.94
  -1 -16   9   27.67    7.51
  -1  16  11   16.42    6.73
  -1 -16  11   29.47    8.83
  -1  17 -10    5.02    6.67
  -1  17  -8   57.65   10.79
  -1  17  -8   20.18    5.36
  -1 -17  -6   13.39    4.25
  -1  17  -6   17.34    6.25
  -1  17  -6   12.90    3.44
  -1  17  -4   12.53    4.55
  -1  17  -4    3.50    1.80
  -1 -17  -4    7.96    3.77
  -1  17  -2  305.75   19.31
  -1 -17  -2  326.43   12.83
  -1 -17  -2  303.05   16.99
  -1 -17   0   47.07    7.26
  -1  17   0   60.80    8.69
  -1 -17   0   45.71    5.59
  -1  17   2   69.38    3.48
  -1  17   2   89.02    9.81
  -1 -17   2   77.15    9.00
  -1 -17   2   86.49    8.44
  -1  17   4    8.84    2.67
  -1 -17   4   10.91    3.72
  -1 -17   4   16.06    4.83
  -1  17   4    3.56    3.07
  -1  17   6   17.83    5.25
  -1 -17   6   12.50    4.94
  -1  17   6   14.44    4.25
  -1 -17   6   13.58    4.21
  -1  17   6   14.00    3.92
  -1 -17   8   29.73    7.50
  -1  17   8   15.00    5.22
  -1  17   8   14.79    5.14
  -1  17   8   16.46    5.68
  -1 -17   8   10.25    4.04
  -1  17  10   14.51    5.98
  -1 -17  10   22.06    7.20
  -1  18  -9    6.78    6.57
  -1  18  -7   25.83    7.86
  -1 -18  -7   14.92    4.47
  -1 -18  -5    7.64    3.82
  -1  18  -5   25.97    7.30
  -1  18  -3   15.57    5.73
  -1 -18  -3    1.92    2.72
  -1 -18  -1  137.32    9.24
  -1  18  -1  132.94   13.12
  -1 -18  -1  166.34   13.51
  -1 -18   1  130.02   12.23
  -1  18   1  113.66   11.57
  -1 -18   1   93.24    8.53
  -1  18   3  128.06   12.44
  -1 -18   3  149.96   13.05
  -1 -18   3  135.48   11.71
  -1  18   5   63.77    6.92
  -1  18   5   79.33   10.06
  -1 -18   5   77.30    9.64
  -1 -18   5   66.80    9.31
  -1 -18   7   57.59    8.47
  -1 -18   7   85.71   11.42
  -1  18   7   58.04    9.35
  -1  18   7   70.80    9.96
  -1 -18   9  136.12   13.05
  -1  18   9  138.47   14.29
  -1 -18   9  154.64   16.44
  -1  19  -8   11.40    6.23
  -1  19  -6   18.30    6.89
  -1 -19  -6    5.49    3.58
  -1 -19  -4   66.74    8.95
  -1  19  -4   79.46   11.56
  -1  19  -2   11.86    4.57
  -1 -19  -2   13.67    3.18
  -1 -19  -2   22.21    6.09
  -1  19   0   71.56    9.86
  -1 -19   0   68.30    9.12
  -1 -19   0   63.32    7.06
  -1 -19   2   20.04    5.21
  -1  19   2   30.14    6.54
  -1 -19   2   19.65    4.78
  -1  19   4   57.55    8.77
  -1 -19   4   44.70    7.63
  -1 -19   4   56.42    8.58
  -1 -19   6   15.64    5.14
  -1  19   6   20.51    6.68
  -1 -19   6   27.78    7.22
  -1 -19   8  100.37   11.49
  -1  19   8   89.85   11.79
  -1 -19   8  125.83   15.02
  -1  19   8   84.65   11.78
  -1 -19  10    3.59    5.31
  -1  20  -9   28.69    9.41
  -1  20  -7   23.67    7.44
  -1 -20  -7   20.24    5.26
  -1  20  -5   32.58    8.60
  -1 -20  -5   38.57    7.04
  -1  20  -3   27.20    7.30
  -1 -20  -3   27.37    6.48
  -1 -20  -1   65.19    9.11
  -1 -20  -1   48.09    6.30
  -1  20  -1   58.33    9.46
  -1 -20   1    7.39    3.38
  -1  20   1    1.65    2.93
  -1 -20   1    8.05    4.09
  -1 -20   3   24.08    5.82
  -1 -20   3   14.61    4.88
  -1  20   3   21.33    6.19
  -1 -20   5    2.40    3.39
  -1 -20   5   13.68    5.43
  -1  20   5   13.45    4.89
  -1  20   7    2.14    3.89
  -1 -20   7   11.06    4.96
  -1  20   7    1.89    3.44
  -1 -20   7   16.51    6.48
  -1 -20   9   10.79    4.22
  -1 -20   9   25.22    7.99
  -1  21  -8   -3.66    6.90
  -1  21  -6   17.60    7.31
  -1 -21  -6    4.59    3.77
  -1  21  -4   13.67    6.66
  -1 -21  -4   15.19    5.36
  -1 -21  -2   35.61    8.07
  -1  21  -2   36.20    8.17
  -1 -21   0  125.79   13.01
  -1  21   0  136.89   14.47
  -1 -21   0  140.67   10.82
  -1 -21   2   49.26    7.53
  -1  21   2   62.10    9.96
  -1 -21   2   57.73    8.90
  -1 -21   4   47.58    8.39
  -1  21   4   41.80    8.25
  -1 -21   4   53.20    8.45
  -1 -21   6   51.97    9.39
  -1 -21   6   72.66   10.43
  -1 -21   8   68.71   12.11
  -1 -21   8   74.07   10.81
  -1  21   8   83.59   12.07
  -1  22  -7    4.71    5.67
  -1 -22  -7   -2.08    4.49
  -1  22  -5   34.57    8.83
  -1 -22  -5   18.71    5.98
  -1  22  -3   13.15    5.45
  -1 -22  -3    4.45    4.73
  -1  22  -1   30.80    7.95
  -1 -22  -1   19.08    6.18
  -1  22   1   -2.35    3.90
  -1 -22   1   -3.10    3.66
  -1 -22   3   31.31    6.60
  -1 -22   3   31.69    7.59
  -1  22   3   24.45    6.78
  -1 -22   5   26.76    7.22
  -1 -22   5    8.94    4.85
  -1  22   5   15.11    5.59
  -1 -22   7    2.17    3.69
  -1  22   7    8.59    5.22
  -1  22   7    3.60    4.74
  -1 -22   7   -3.21    4.24
  -1 -22   9   12.34    7.57
  -1  23  -6    6.98    6.23
  -1 -23  -6    9.97    4.93
  -1 -23  -4   10.60    5.39
  -1  23  -4   15.78    7.25
  -1  23  -2    9.98    5.41
  -1 -23  -2   39.28    7.92
  -1  23   0   19.25    6.48
  -1 -23   0    8.78    4.50
  -1 -23   2   17.42    6.24
  -1  23   2   11.89    5.96
  -1 -23   4   31.69    7.47
  -1 -23   4   45.09    9.14
  -1  23   4   50.25    9.55
  -1 -23   6    0.75    4.59
  -1 -23   6    1.69    4.80
  -1  23   6    0.42    5.24
  -1 -23   8   25.24    8.21
  -1 -23   8   31.20    8.18
  -1 -24  -5   45.81    9.30
  -1  24  -5   65.46   12.96
  -1  24  -3    9.83    6.48
  -1 -24  -3    3.10    4.40
  -1 -24  -1    8.20    4.15
  -1  24  -1   -7.25    6.07
  -1  24   1    1.66    4.21
  -1 -24   1   -1.47    4.13
  -1 -24   3   11.41    5.66
  -1  24   3    7.24    4.77
  -1 -24   5   29.09    7.91
  -1 -24   5   14.39    6.91
  -1  24   5   29.35    7.77
  -1 -24   7   23.79    8.36
  -1  24   7   31.05    8.35
  -1  24   7   25.80    8.71
  -1 -24   7   27.68    8.36
  -1 -25  -6   28.92    8.18
  -1  25  -4   25.92    9.03
  -1 -25  -4    9.11    5.05
  -1  25  -2    1.48    5.15
  -1 -25  -2    5.11    5.36
  -1  25   0   24.54    8.50
  -1 -25   0   24.55    7.12
  -1  25   2   12.77    6.53
  -1 -25   2    6.88    5.37
  -1  25   4   16.41    7.17
  -1 -25   4   23.75    7.48
  -1 -25   6    6.20    6.17
  -1 -25   6   -3.36    4.85
  -1  25   6    7.41    5.59
  -1 -26  -5    8.89    6.40
  -1 -26  -3    5.48    5.80
  -1  26  -3    2.33    5.95
  -1  26  -1   20.91    7.44
  -1 -26  -1   35.58    8.84
  -1 -26   1    5.59    5.77
  -1  26   1    7.31    5.65
  -1 -26   3   35.64    9.05
  -1  26   3   32.14    9.08
  -1  26   5    6.12    5.20
  -1  27  -2   11.82    8.39
  -1 -27  -2    3.54    4.92
  -1  27   0   -2.68    5.51
  -1 -27   0   -3.80    5.14
  -1  27   2    0.66    4.83
  -1  27   4   20.34    7.86
   0   0 -12   95.57   12.61
   0   0 -12   97.89   12.89
   0   0 -10   71.65    9.72
   0   0 -10   79.63   10.53
   0   0  -8  263.54   15.90
   0   0  -8  308.16   17.24
   0   0  -6  617.91   20.44
   0   0  -6  439.21   17.46
   0   0  -4 3992.67   42.55
   0   0  -4 4082.88   41.41
   0   0  -2 3358.25   27.05
   0   0  -2 3448.79   26.39
   0   0   2 3350.34   26.99
   0   0   2 3322.80   25.90
   0   0   4 3930.94   42.36
   0   0   4 4017.24   40.25
   0   0   4 3957.97   41.26
   0   0   6  631.89   19.81
   0   0   8  254.94   14.88
   0   0  10   83.11    9.89
   0   0  12   88.27   11.70
   0   0  14   15.31    6.97
   0   1 -13   71.71   11.81
   0  -1 -13   72.27   11.90
   0   1 -11   27.17    6.86
   0  -1 -11   31.67    7.12
   0   1 -11   48.99    8.67
   0  -1 -11   44.15    8.70
   0   1  -9    5.28    3.34
   0  -1  -9    7.12    3.31
   0   1  -9   19.42    5.13
   0  -1  -9   16.94    4.92
   0  -1  -7   68.38    7.85
   0   1  -7   72.64    7.76
   0  -1  -7   77.26    8.25
   0   1  -7   57.92    7.17
   0   1  -5  983.26   23.86
   0  -1  -5  929.98   22.71
   0   1  -5 1000.15   23.66
   0  -1  -5  969.50   23.36
   0   1  -3 3693.00   35.51
   0   1  -3 3703.57   34.32
   0  -1  -3 3811.86   35.20
   0  -1  -3 3674.20   32.95
   0   1  -3 3721.35   34.57
   0  -1   3 3479.80   34.10
   0   1   3 3741.72   34.82
   0  -1   3 3667.84   34.03
   0   1   3 3643.46   33.69
   0   1   3 3534.65   32.13
   0  -1   3 3549.29   33.40
   0  -1   5  893.30   22.87
   0   1   5  901.62   21.24
   0  -1   5  902.78   21.91
   0   1   7   62.15    7.03
   0  -1   7   72.08    7.69
   0   1   9   12.48    4.44
   0  -1   9   15.92    4.54
   0   1  11   26.51    5.85
   0  -1  11   35.02    7.14
   0  -1  13   63.71   10.91
   0   1  13   99.90   14.69
   0   1  13   74.42   11.30
   0   2 -14   11.20    7.23
   0   2 -12   10.76    5.72
   0  -2 -12    1.94    3.92
   0   2 -12   17.86    6.25
   0   2 -10   42.27    8.02
   0  -2 -10   45.97    7.69
   0   2 -10   61.07    9.15
   0  -2 -10   42.62    7.66
   0   2  -8   95.07    9.84
   0  -2  -8   92.55    9.64
   0   2  -8   88.76    9.48
   0  -2  -8   84.01    9.22
   0  -2  -6  307.80   14.58
   0   2  -6  322.62   15.10
   0   2  -6  286.34   14.27
   0  -2  -6  305.57   14.69
   0   2  -4 1130.41   23.30
   0  -2  -4 1045.73   21.24
   0   2  -4 1123.92   22.80
   0   2  -4 1071.64   12.65
   0   2  -4 1093.31   22.28
   0  -2  -4 1157.08   22.96
   0  -2  -4 1078.25   20.96
   0  -2  -2 1482.23   11.42
   0   2  -2 1441.03   12.88
   0  -2  -2 1457.71   18.46
   0   2  -2 1381.45   17.22
   0  -2  -2 1404.50   17.87
   0  -2  -2 1439.98   16.57
   0   2  -2 1469.45   18.80
   0   2  -2 1448.18   19.28
   0  -2   2 1438.13   19.22
   0   2   2 1469.93   18.82
   0  -2   2 1406.95   12.65
   0   2   2 1404.53   11.20
   0  -2   2 1391.40   17.37
   0   2   2 1424.72   17.59
   0  -2   2 1454.70   18.99
   0  -2   4 1079.95   22.53
   0   2   4 1091.94   22.00
   0  -2   4 1136.26   22.36
   0   2   4 1114.91   20.64
   0   2   4 1122.20   21.99
   0  -2   4 1123.74   11.47
   0  -2   4 1141.20   22.54
   0   2   6  307.96   13.49
   0  -2   6  300.06   14.26
   0   2   8   77.03    8.18
   0  -2   8   74.32    8.35
   0  -2  10   42.43    7.38
   0   2  10   48.49    7.47
   0   2  12    6.99    4.77
   0   2  12   11.88    5.88
   0  -2  12   10.01    4.97
   0   2  14    3.38    4.67
   0  -2  14   -0.30    4.66
   0   3 -13   11.69    6.55
   0  -3 -13   10.77    5.74
   0   3 -13   28.24    8.66
   0  -3 -11    3.77    3.31
   0   3 -11    2.58    3.50
   0   3  -9   90.18   10.48
   0  -3  -9   74.37    9.47
   0   3  -9   90.88   10.36
   0  -3  -9   83.22    9.89
   0   3  -7  317.67   16.51
   0  -3  -7  312.24   16.03
   0   3  -7  320.23   16.42
   0  -3  -7  337.09   16.77
   0   3  -5  104.53    8.30
   0  -3  -5   97.43    7.70
   0   3  -5   96.47    4.58
   0   3  -5  110.36    8.09
   0  -3  -5  107.31    7.99
   0  -3  -5   92.85    7.00
   0   3  -3 3451.37   36.85
   0  -3  -3 3454.57   35.00
   0  -3  -3 3494.16   21.83
   0   3  -3 3375.78   33.08
   0   3  -3 3450.17   24.71
   0  -3  -3 3499.21   34.58
   0  -3  -3 3355.50   31.27
   0   3  -3 3378.07   35.30
   0   3  -1  877.22   11.69
   0   3  -1  851.70   10.27
   0  -3  -1  879.49   12.95
   0  -3  -1  888.30   11.33
   0  -3  -1  839.45    9.98
   0   3  -1  852.54   12.45
   0   3  -1  877.71   13.81
   0   3   1  835.72   10.35
   0  -3   1  841.89   12.50
   0   3   1  897.67   11.11
   0   3   1  858.39   11.10
   0  -3   1  869.97   10.34
   0   3   1  842.43   12.85
   0  -3   1  775.95   12.99
   0  -3   1  836.32   11.81
   0   3   1  829.47   10.29
   0   3   3 3349.13   34.18
   0  -3   3 3389.11   35.07
   0   3   3 3306.42   30.20
   0  -3   3 3400.60   33.46
   0  -3   3 3409.71   23.84
   0   3   3 3376.67   33.39
   0  -3   3 3405.15   36.77
   0   3   5  104.52    7.86
   0   3   5  108.57    7.27
   0   3   5  104.65    3.25
   0  -3   5  113.71    8.21
   0   3   5  104.81    3.70
   0  -3   5  110.62    4.33
   0   3   7  334.24   15.20
   0  -3   7  338.62   16.64
   0   3   9  102.45   10.03
   0  -3   9   90.15   10.11
   0   3  11    1.99    2.64
   0  -3  11    5.70    3.85
   0   3  13    1.95    5.11
   0   3  13    4.58    4.35
   0  -3  13   12.09    6.16
   0   4 -14   11.33    7.20
   0   4 -12   28.07    8.21
   0  -4 -12   33.29    8.21
   0   4 -12   30.93    7.62
   0   4 -10   15.85    5.15
   0  -4 -10   15.57    4.75
   0   4 -10   10.99    4.83
   0  -4 -10   15.09    5.05
   0   4  -8  106.94   10.58
   0  -4  -8  108.13   10.26
   0   4  -8  121.72   11.04
   0  -4  -8  103.43   10.17
   0   4  -8   81.05    3.91
   0   4  -6  657.71   21.59
   0  -4  -6  594.09   20.06
   0   4  -6  625.54   13.23
   0  -4  -6  642.19   21.21
   0   4  -4  158.35    9.47
   0   4  -4  158.91    6.27
   0  -4  -4  154.28    8.73
   0   4  -4  145.30    8.22
   0  -4  -4  158.89    8.53
   0  -4  -4  158.74    5.41
   0   4  -2  863.70   13.74
   0  -4  -2  885.82   13.05
   0  -4  -2  870.63   15.93
   0   4  -2  845.41   13.98
   0   4  -2  902.04   16.28
   0  -4  -2  863.43   12.73
   0   4  -2  865.33   17.23
   0   4   2  868.14   13.25
   0   4   2  836.84   14.68
   0   4   2  905.58   16.62
   0   4   2  897.25   12.92
   0  -4   2  866.65   14.23
   0  -4   2  829.54   13.60
   0   4   2  877.80   14.40
   0  -4   2  856.25   16.03
   0  -4   2  916.96   17.46
   0   4   4  140.77    7.49
   0  -4   4  154.37    9.10
   0   4   4  168.80    5.43
   0   4   4  170.25    9.22
   0  -4   4  155.85    8.39
   0   4   4  147.11    8.16
   0  -4   4  153.83    5.87
   0   4   4  158.73    7.74
   0  -4   6  679.15   12.08
   0   4   6  691.28    9.57
   0   4   6  693.90   10.45
   0   4   6  668.35   19.66
   0  -4   6  719.42   22.61
   0   4   8  101.85    9.04
   0  -4   8   83.50    9.28
   0   4  10   12.45    4.33
   0  -4  10   14.55    5.09
   0   4  12   25.57    7.42
   0   4  12   25.38    6.38
   0  -4  12   21.36    6.50
   0   4  14    5.04    5.49
   0  -4  14    4.89    5.05
   0   5 -13   11.26    7.41
   0  -5 -13    8.07    5.67
   0   5 -13    8.29    5.81
   0   5 -11    7.26    5.29
   0  -5 -11    2.73    3.47
   0   5 -11   11.18    6.01
   0   5  -9  141.42   13.15
   0  -5  -9  125.84   12.01
   0   5  -9  149.90   13.12
   0  -5  -9  152.03   13.50
   0   5  -7  200.99   13.98
   0  -5  -7  190.82   12.55
   0   5  -7  180.85    7.60
   0   5  -7  164.80   11.93
   0  -5  -7  191.27   12.83
   0  -5  -5  799.94   21.64
   0   5  -5  795.14   21.25
   0  -5  -5  783.29   21.35
   0   5  -5  776.78   15.85
   0   5  -5  836.07   24.05
   0   5  -3  203.50    7.62
   0  -5  -3  207.61    7.07
   0   5  -3  211.10   10.08
   0  -5  -3  200.93    9.24
   0   5  -3  209.18    8.54
   0   5  -3  220.06    9.75
   0   5   1 9999.00   55.40
   0   5   3  216.79    8.10
   0   5   3  216.78    7.13
   0   5   3  221.39    9.93
   0  -5   3  215.97    8.73
   0  -5   3  202.07    7.53
   0   5   3  219.90    8.74
   0   5   3  209.96    7.89
   0  -5   3  187.39    9.19
   0  -5   3  213.43    9.97
   0   5   5  775.34   19.43
   0   5   5  795.86   19.10
   0  -5   5  810.82   15.18
   0  -5   7  197.97    7.42
   0   5   7  193.20    5.72
   0   5   7  182.64    5.24
   0   5   7  205.72   11.86
   0  -5   7  170.15   12.17
   0   5   9  165.30   12.39
   0  -5   9  138.70   12.71
   0   5  11   -0.62    3.41
   0   5  11    1.08    3.19
   0  -5  11    7.08    4.38
   0   5  13    1.35    5.33
   0   5  13   19.16    6.44
   0  -5  13    9.73    6.36
   0   6 -14    6.81    6.41
   0  -6 -12   40.92    8.75
   0   6 -12   40.41    9.79
   0   6 -12   33.97    8.14
   0   6 -10    0.93    3.70
   0  -6 -10    1.41    3.61
   0   6 -10    0.97    3.44
   0   6  -8   38.14    7.28
   0  -6  -8   23.14    5.52
   0   6  -8   22.31    5.50
   0  -6  -6 1295.72   29.87
   0   6  -6 1267.92   32.61
   0   6  -6 1246.86   29.55
   0  -6  -6 1287.31   29.97
   0   6  -6 1206.14   21.59
   0   6  -4  503.55   13.25
   0  -6  -4  492.00   11.86
   0   6  -4  519.24   17.91
   0  -6  -4  556.44   16.84
   0   6  -4  516.02   15.32
   0  -6  -2  274.04    8.02
   0   6  -2  278.10    9.44
   0   6  -2  264.08    8.15
   0  -6  -2  270.86   10.42
   0   6  -2  270.02    9.98
   0  -6  -2  263.31    8.97
   0   6  -2  243.07   10.67
   0  -6   0 2158.00   17.13
   0   6   0 2133.99   17.12
   0   6   0 2168.13   25.47
   0  -6   0 2247.54   25.93
   0  -6   0 2218.79   28.14
   0   6   0 2161.77   27.58
   0   6   0 2211.82   22.33
   0  -6   0 2194.03   22.61
   0   6   2  272.22    8.80
   0   6   2  267.65    8.88
   0   6   2  276.74    8.34
   0  -6   2  284.57    8.57
   0   6   2  268.38   10.41
   0  -6   2  271.66    9.27
   0   6   2  269.74    8.33
   0  -6   2  244.36   10.54
   0  -6   2  252.11    9.71
   0   6   4  553.98   14.62
   0   6   4  524.56   16.49
   0   6   4  533.95   12.29
   0   6   4  505.43   16.97
   0   6   4  500.88   13.88
   0  -6   4  486.53   15.14
   0   6   4  482.96   14.94
   0  -6   4  519.46   13.21
   0  -6   4  522.21   17.16
   0  -6   6 1193.96   20.15
   0   6   6 1232.27   20.35
   0   6   6 1219.15   26.09
   0  -6   6 1180.23   30.55
   0   6   6 1242.53   17.94
   0   6   8   15.85    1.46
   0  -6   8   30.01    3.29
   0   6   8   33.73    5.58
   0  -6   8   38.14    6.89
   0   6   8   20.97    1.68
   0   6  10    2.99    4.32
   0   6  10    1.69    2.72
   0  -6  10   11.41    5.16
   0  -6  12   43.02    8.61
   0   6  12   25.31    7.29
   0   6  12   36.59    7.51
   0   7 -13    8.81    6.12
   0   7 -13    7.36    5.52
   0   7 -11   31.84    7.59
   0  -7 -11   27.30    6.92
   0   7 -11   21.99    6.52
   0   7  -9   71.02    9.84
   0  -7  -9   82.27    9.62
   0   7  -9   72.63    9.44
   0  -7  -7  209.03   13.28
   0   7  -7  218.73   15.01
   0   7  -7  212.23    9.90
   0   7  -7  208.30   13.34
   0  -7  -5  168.87   10.39
   0   7  -5  157.83    9.60
   0  -7  -5  157.42    7.33
   0   7  -5  151.52   10.90
   0   7  -5  137.64    7.70
   0  -7  -3  245.59    9.14
   0   7  -3  270.53   12.69
   0   7  -3  265.38   10.26
   0  -7  -3  243.28    8.67
   0  -7  -3  265.87   11.30
   0   7  -3  273.61    9.92
   0  -7  -1  686.06   11.58
   0   7  -1  699.39   15.93
   0   7  -1  724.26   11.34
   0  -7  -1  668.37   15.52
   0   7  -1  708.34   18.07
   0   7  -1  657.34   14.47
   0  -7  -1  705.25   13.28
   0   7   1  695.02   12.13
   0   7   1  688.43   15.52
   0  -7   1  693.84   11.77
   0   7   1  706.24   13.07
   0   7   1  691.50   17.00
   0   7   1  711.54   17.55
   0  -7   1  687.48   16.31
   0  -7   1  702.50   17.78
   0  -7   1  670.91   15.05
   0   7   3  289.78    9.99
   0   7   3  262.93    9.61
   0  -7   3  284.79   11.84
   0   7   3  277.66   12.20
   0  -7   3  264.43    9.94
   0   7   3  258.47    9.71
   0  -7   3  244.88    9.69
   0   7   3  255.93   10.29
   0   7   5  140.68    8.37
   0   7   5  140.39    9.62
   0   7   5  146.72    7.05
   0   7   5  158.48    8.62
   0  -7   5  152.17    7.77
   0  -7   5  162.02   10.77
   0   7   7  241.16   15.07
   0  -7   7  219.90    9.29
   0   7   7  202.57   11.73
   0   7   7  218.41    9.17
   0   7   7  202.90    7.86
   0  -7   7  189.32   13.44
   0   7   9   55.99    8.79
   0   7   9   63.13    7.73
   0  -7   9   65.41    9.17
   0   7  11   14.14    6.16
   0   7  11   26.55    6.23
   0  -7  11   30.21    7.73
   0   7  13   11.60    7.61
   0   7  13   12.48    5.66
   0  -7  13    7.92    5.58
   0   8 -14   36.32   10.99
   0   8 -12   33.30    8.78
   0  -8 -12   28.32    7.32
   0   8 -12   28.86    7.70
   0   8 -10   17.66    5.99
   0  -8 -10   22.69    6.00
   0   8 -10   11.87    4.65
   0   8  -8   32.88    6.70
   0  -8  -8   25.28    5.60
   0   8  -8   32.84    5.94
   0   8  -6  417.55   20.02
   0  -8  -6  394.13   12.39
   0  -8  -6  402.72   17.36
   0   8  -6  404.13   17.02
   0   8  -4  218.94   12.61
   0  -8  -4  217.58    9.26
   0  -8  -4  204.06   11.09
   0   8  -4  215.06   10.10
   0  -8  -2  112.09    5.92
   0   8  -2  111.75    6.99
   0  -8  -2  117.10    6.86
   0   8  -2  110.66    5.59
   0   8  -2   99.30    6.68
   0   8  -2  106.65    7.86
   0  -8   0    3.20    1.07
   0   8   0    3.92    1.81
   0  -8   0    8.58    2.25
   0   8   0    3.54    1.13
   0  -8   0    3.77    1.61
   0   8   0    0.79    2.09
   0   8   0    1.91    1.35
   0  -8   0    4.20    1.59
   0   8   2  108.74    6.03
   0   8   2  132.26    7.34
   0  -8   2  114.30    5.98
   0   8   2  113.57    7.74
   0  -8   2  109.47    7.06
   0   8   2  115.96    5.83
   0  -8   2   94.24    6.61
   0   8   2  111.33    7.72
   0   8   2  108.83    5.77
   0   8   4  192.86    9.31
   0  -8   4  222.96   11.96
   0   8   4  213.47   10.93
   0   8   4  195.55    8.84
   0  -8   4  202.61   10.07
   0   8   4  196.71    9.02
   0  -8   4  194.71    9.38
   0  -8   6  416.51   13.80
   0   8   6  372.68   12.04
   0   8   6  397.44   17.97
   0   8   6  411.18   15.23
   0  -8   6  413.32   18.90
   0   8   8   34.95    3.97
   0   8   8   34.24    6.50
   0  -8   8   23.90    3.51
   0   8   8   32.51    5.20
   0  -8   8   28.94    5.88
   0   8  10   22.03    6.63
   0   8  10   12.39    4.15
   0  -8  10   16.29    5.54
   0   8  12   20.34    7.06
   0  -8  12   27.16    7.88
   0   8  12   21.92    6.22
   0   9 -13    5.60    6.47
   0   9 -13    5.80    5.11
   0   9 -11    1.39    4.09
   0  -9 -11    6.97    4.32
   0   9 -11   -1.88    3.43
   0   9  -9   51.37    9.00
   0  -9  -9   34.60    6.53
   0   9  -9   43.01    7.52
   0   9  -7   81.00    9.74
   0  -9  -7   98.16    9.29
   0   9  -7   86.25    8.90
   0  -9  -5  224.96   10.06
   0  -9  -5  223.17   12.72
   0   9  -5  218.79   11.40
   0   9  -5  249.63   14.74
   0  -9  -3  238.24   10.46
   0  -9  -3  238.49    9.05
   0   9  -3  229.52    9.39
   0   9  -3  222.81   12.63
   0   9  -1   58.52    6.05
   0  -9  -1   58.47    3.80
   0   9  -1   62.79    3.68
   0  -9  -1   55.83    5.35
   0   9  -1   55.57    4.80
   0  -9  -1   50.10    4.25
   0  -9   1   54.21    4.99
   0   9   1   57.77    3.85
   0  -9   1   64.66    3.99
   0  -9   1   54.58    5.31
   0   9   1   50.70    5.51
   0   9   1   55.04    4.34
   0   9   3  220.00    9.84
   0  -9   3  238.90    9.84
   0   9   3  256.20    9.96
   0  -9   3  244.88   11.12
   0   9   3  256.18   12.73
   0  -9   3  227.67   11.53
   0   9   3  231.85    9.31
   0   9   5  220.30   10.97
   0   9   5  234.14   12.73
   0   9   5  231.91   10.57
   0  -9   5  246.37   13.95
   0  -9   5  230.23   11.00
   0  -9   7   77.59    9.19
   0  -9   7   85.64    6.75
   0   9   7   73.18    8.67
   0   9   7   83.44    6.67
   0   9   7   83.70    7.56
   0   9   7   80.32    6.07
   0   9   9   34.28    7.17
   0  -9   9   36.39    4.49
   0  -9   9   37.66    7.60
   0   9   9   22.37    4.79
   0   9  11    1.29    4.08
   0   9  11   -1.00    2.99
   0  -9  11    7.97    5.48
   0  -9  13   24.91    8.53
   0   9  13   12.68    7.69
   0  10 -12   10.58    6.60
   0 -10 -12    3.07    4.59
   0  10 -12    4.53    5.19
   0  10 -10   23.65    7.10
   0 -10 -10   12.90    4.92
   0  10 -10   15.33    5.62
   0  10  -8  140.79   13.86
   0 -10  -8  138.15   11.99
   0  10  -8  138.42   11.86
   0  10  -6   34.40    6.43
   0 -10  -6   45.35    6.22
   0  10  -6   50.05    6.25
   0 -10  -6   38.69    4.62
   0 -10  -4   95.18    6.98
   0  10  -4  113.50    7.50
   0 -10  -4   89.65    7.94
   0  10  -4  118.38    9.99
   0 -10  -2  166.09    7.95
   0 -10  -2  180.70    9.75
   0  10  -2  167.14    7.07
   0  10   0 4292.12   30.03
   0 -10   0 4233.92   29.94
   0  10   0 4299.96   40.28
   0  10   0 4344.44   51.51
   0 -10   0 4228.06   41.48
   0  10   2  143.70    7.26
   0 -10   2  167.20    7.49
   0  10   2  169.14   10.46
   0  10   2  155.57    6.95
   0 -10   2  162.50    9.42
   0  10   2  151.14    7.42
   0 -10   2  159.97    9.42
   0  10   4  104.17    6.98
   0  10   4  103.43    7.84
   0 -10   4  102.36    7.80
   0 -10   4  106.86    8.80
   0 -10   6   51.04    7.15
   0  10   6   55.33    6.80
   0  10   6   52.47    5.54
   0 -10   6   39.88    5.03
   0 -10   8  146.31    9.41
   0  10   8  148.54   13.16
   0  10   8  130.16    9.02
   0  10   8  139.57   10.45
   0 -10   8  138.59   13.03
   0  10  10   11.87    4.95
   0 -10  10   19.71    6.36
   0  10  10   22.37    5.11
   0  10  12   -3.24    5.17
   0 -10  12    5.18    5.38
   0  11 -13    1.34    6.08
   0  11 -13    8.49    5.76
   0  11 -11   45.82   10.42
   0 -11 -11   58.56    9.53
   0  11 -11   48.19    9.07
   0  11  -9    7.79    5.55
   0 -11  -9    8.98    4.14
   0  11  -9    7.34    4.34
   0 -11  -7  176.73    9.83
   0  11  -7  218.56   16.46
   0 -11  -7  202.98   13.98
   0  11  -7  208.64   13.88
   0 -11  -5  154.20    9.42
   0 -11  -5  155.57   11.45
   0  11  -5  133.99    9.14
   0  11  -5  134.82   11.65
   0 -11  -3   23.05    3.94
   0 -11  -3   23.64    3.21
   0  11  -3   26.01    3.46
   0  11  -3   25.61    5.10
   0 -11  -1  341.46    9.48
   0  11  -1  368.91    9.18
   0 -11  -1  315.98   13.57
   0  11  -1  328.56   15.43
   0  11  -1  336.87   12.65
   0 -11  -1  346.27   11.97
   0 -11   1  356.11    9.66
   0  11   1  324.85    9.55
   0 -11   1  336.56   14.10
   0  11   1  334.10   15.06
   0  11   1  331.14   11.48
   0 -11   1  338.89   13.12
   0  11   3   14.32    2.60
   0  11   3   26.19    3.74
   0 -11   3   23.57    3.48
   0 -11   3   18.96    3.74
   0  11   3   17.75    2.90
   0  11   3   38.57    5.60
   0 -11   3   33.53    4.88
   0  11   5  141.96   10.23
   0  11   5  133.04    8.75
   0 -11   5  133.62    9.28
   0  11   5  137.08    8.33
   0 -11   5  129.71   10.68
   0 -11   7  169.79   10.57
   0  11   7  195.05   14.11
   0  11   7  182.71   11.08
   0 -11   7  168.53   13.97
   0  11   9    4.53    2.69
   0 -11   9    8.04    3.03
   0  11   9    4.05    3.69
   0 -11   9   11.12    4.98
   0  11  11   74.37   11.87
   0 -11  11   67.87   11.25
   0  11  13    7.13    6.19
   0  12 -12   33.53    9.47
   0  12 -12   16.29    5.90
   0  12 -10   52.56   10.35
   0 -12 -10   69.34   10.17
   0  12 -10   45.24    8.83
   0  12  -8  157.96   15.28
   0 -12  -8  131.53   12.23
   0  12  -8  148.29   12.49
   0  12  -6  123.25   12.18
   0 -12  -6  121.76   10.81
   0  12  -6  101.16    8.85
   0 -12  -6  117.68    8.69
   0 -12  -4   56.48    5.26
   0 -12  -4   43.34    5.31
   0  12  -4   48.65    5.15
   0  12  -4   53.46    7.75
   0 -12  -2  230.61   10.17
   0  12  -2  232.80   14.01
   0  12  -2  218.03    8.41
   0 -12  -2  224.02   11.92
   0 -12   0   55.03    3.68
   0  12   0   51.97    3.57
   0  12   0   49.09    4.95
   0  12   0   49.24    6.32
   0 -12   0   63.08    6.65
   0 -12   0   38.63    4.55
   0  12   2  221.42    9.40
   0 -12   2  235.90    9.18
   0  12   2  221.78    9.69
   0  12   2  219.35    8.45
   0  12   2  239.03   13.47
   0 -12   2  229.19   12.38
   0 -12   2  219.33   11.90
   0  12   4   60.04    6.18
   0 -12   4   56.09    6.35
   0  12   4   61.81    7.33
   0 -12   4   55.42    6.86
   0  12   4   50.83    5.13
   0 -12   6  108.38    9.03
   0 -12   6  115.16   10.99
   0  12   6  109.99    8.03
   0  12   6  107.02    9.78
   0  12   8  156.97   13.83
   0 -12   8  129.49    9.78
   0 -12   8  134.31   13.28
   0  12   8  162.00   11.13
   0  12   8  148.62   10.64
   0  12  10   48.98    7.39
   0  12  10   50.73    9.11
   0 -12  10   36.69    7.92
   0  12  12   42.97    9.82
   0 -12  12   39.84    9.90
   0  13 -13    8.13    7.44
   0  13 -11   61.56   12.23
   0 -13 -11   55.04    9.37
   0  13 -11   39.48    8.20
   0 -13  -9   29.91    6.90
   0  13  -9   34.80    6.89
   0 -13  -7   60.18    6.67
   0  13  -7   78.13   10.75
   0 -13  -7   60.25    8.32
   0  13  -7   58.25    7.60
   0 -13  -5  228.48   12.45
   0  13  -5  216.84   11.63
   0  13  -5  235.24   16.54
   0 -13  -3  114.80    7.28
   0 -13  -3  133.12    9.66
   0  13  -3  119.71    7.06
   0  13  -3  122.91   11.06
   0 -13  -1   46.09    3.79
   0 -13  -1   65.86    6.96
   0  13  -1   50.84    3.66
   0  13  -1   59.35    7.45
   0 -13  -1   38.82    4.60
   0 -13   1   54.85    4.08
   0  13   1   45.35    3.79
   0 -13   1   51.06    5.67
   0  13   1   41.84    5.99
   0 -13   1   38.19    5.41
   0  13   1   43.49    4.85
   0  13   3  131.60    8.35
   0 -13   3  130.29    7.90
   0 -13   3  118.09    9.66
   0  13   3  117.97    7.10
   0  13   3  133.26   10.77
   0 -13   3  132.19   10.24
   0  13   3  131.77    7.95
   0  13   5  209.06   12.61
   0  13   5  191.04   13.67
   0  13   5  232.04   11.26
   0 -13   5  226.46   14.93
   0 -13   5  227.49   13.31
   0  13   7   61.43    8.30
   0  13   7   71.20    7.04
   0 -13   7   70.33    9.43
   0 -13   7   58.54    7.02
   0  13   9   45.79    8.44
   0 -13   9   40.04    5.97
   0  13   9   44.30    6.55
   0 -13   9   65.47   10.42
   0  13  11   48.77    9.92
   0 -13  11   51.90   10.44
   0  14 -12    5.64    6.80
   0  14 -12    8.79    5.74
   0 -14 -10    8.28    5.19
   0  14 -10   16.29    6.08
   0  14  -8   99.59   12.79
   0 -14  -8   91.21   10.86
   0  14  -8  104.93   10.66
   0  14  -6   10.38    4.69
   0 -14  -6    8.78    3.30
   0  14  -6    5.59    2.67
   0 -14  -4  104.75    7.23
   0 -14  -4   91.73    8.44
   0  14  -4   94.59    7.08
   0  14  -4  108.20   11.19
   0 -14  -2   31.23    4.15
   0  14  -2   27.96    5.34
   0  14  -2   22.53    2.95
   0 -14  -2   23.36    4.64
   0  14   0  173.66    6.74
   0 -14   0  176.87    6.77
   0 -14   0  169.58    9.97
   0  14   0  179.37   12.66
   0 -14   0  156.27   11.30
   0  14   2   22.79    3.17
   0 -14   2   21.04    3.13
   0  14   2   21.73    2.88
   0  14   2   18.78    3.46
   0 -14   2   25.80    5.06
   0 -14   2   26.59    4.81
   0  14   2   22.79    5.09
   0  14   4   89.88    7.83
   0  14   4  102.41   10.27
   0 -14   4   95.36    9.49
   0  14   4   92.24    7.18
   0 -14   4  106.13    9.36
   0 -14   6   11.45    3.61
   0  14   6    6.66    3.29
   0 -14   6    8.70    4.28
   0  14   6   16.62    3.50
   0  14   6    8.84    3.88
   0  14   8  122.64   12.44
   0 -14   8  111.77   10.13
   0  14   8   87.48    9.37
   0  14   8   94.61    8.60
   0 -14   8   99.38   12.04
   0  14  10   13.88    5.65
   0 -14  10    9.51    4.34
   0  14  12    1.76    4.48
   0  15 -11    9.09    6.20
   0  15 -11   17.50    6.85
   0  15  -9  138.58   16.16
   0  15  -9  149.38   13.44
   0  15  -7   94.06   12.02
   0  15  -7   94.92    9.50
   0 -15  -7  116.63   10.06
   0  15  -5  130.48   12.99
   0 -15  -5  135.28   10.74
   0  15  -5  118.93    8.71
   0 -15  -3  225.69   13.59
   0 -15  -3  226.96   10.90
   0  15  -3  220.93   15.90
   0  15  -3  199.59    9.09
   0  15  -1  267.42   16.57
   0  15  -1  270.96    8.28
   0 -15  -1  269.87   14.88
   0 -15  -1  259.29   12.36
   0 -15   1  250.92    8.57
   0  15   1  252.51    8.92
   0 -15   1  229.19   14.29
   0  15   1  227.43    7.99
   0 -15   1  227.91   12.73
   0  15   3  213.33   10.80
   0 -15   3  203.54   10.01
   0  15   3  186.76   10.22
   0 -15   3  205.16   13.41
   0  15   3  214.30    9.78
   0  15   3  225.53   14.86
   0 -15   3  221.84   13.83
   0  15   5  141.90   12.59
   0 -15   5  112.04   10.18
   0  15   5  125.23   10.18
   0 -15   5  146.12   12.64
   0  15   5  136.57    8.89
   0  15   7  104.15   10.87
   0 -15   7   93.16    9.46
   0  15   7  116.41   11.89
   0  15   7  116.72    8.92
   0 -15   7  122.62   13.11
   0  15   9  162.43   15.29
   0 -15   9  110.55   10.73
   0 -15   9  150.81   15.82
   0  15  11   12.99    6.45
   0 -15  11   14.09    7.49
   0  16 -10    5.20    6.20
   0  16 -10    4.34    3.32
   0  16  -8   20.86    7.43
   0  16  -8   16.47    4.80
   0  16  -6  172.54   15.97
   0  16  -6  180.44   12.05
   0 -16  -6  168.84   12.48
   0 -16  -4  217.52   10.92
   0 -16  -4  237.37   14.52
   0  16  -4  262.62   18.24
   0  16  -4  229.01   10.80
   0 -16  -2  160.06   10.12
   0 -16  -2  162.15   12.08
   0  16  -2  154.54    7.08
   0  16  -2  156.14   13.32
   0 -16   0  332.81    9.17
   0  16   0  370.33    9.51
   0  16   0  350.14   19.11
   0 -16   0  330.90   15.19
   0 -16   2  171.19   12.66
   0 -16   2  148.65    7.48
   0 -16   2  145.78   10.95
   0  16   2  142.67    7.08
   0  16   2  157.74    8.14
   0  16   2  154.89   12.79
   0 -16   4  196.91   13.78
   0  16   4  229.12   12.51
   0  16   4  246.44   16.36
   0 -16   4  226.24   15.26
   0  16   6  165.65   10.28
   0 -16   6  173.64   13.07
   0  16   6  193.81   15.36
   0 -16   6  165.31   14.29
   0  16   6  201.01   14.05
   0  16   8   15.43    5.30
   0 -16   8   32.88    6.95
   0 -16   8   22.36    6.43
   0  16   8   23.27    5.81
   0  16   8   35.17    7.27
   0 -16  10   10.59    5.99
   0  16  10   -0.93    4.36
   0  16  10   14.06    6.10
   0  16  12    2.41    5.75
   0  17 -11   30.64   10.10
   0  17  -9   56.39   11.21
   0  17  -9   46.89    7.67
   0  17  -7    1.91    3.90
   0 -17  -7    5.63    3.06
   0  17  -7    1.67    2.78
   0  17  -5    6.55    4.21
   0 -17  -5    4.52    2.58
   0  17  -5    2.72    2.18
   0 -17  -3   21.90    3.83
   0  17  -3   28.34    6.77
   0 -17  -3   24.32    5.33
   0  17  -3   20.58    3.14
   0 -17  -1   76.44    7.50
   0 -17  -1   93.15    9.57
   0  17  -1   82.60    4.53
   0  17  -1   84.83   10.11
   0  17   1   79.89    5.03
   0 -17   1   71.04    8.56
   0  17   1   77.23    4.62
   0  17   1   77.35    9.46
   0 -17   1   83.42    8.34
   0  17   3   19.37    3.57
   0 -17   3    7.48    3.52
   0 -17   3   21.57    4.86
   0  17   3   14.54    4.62
   0 -17   5   12.50    4.37
   0  17   5    6.72    3.06
   0  17   5    4.73    1.95
   0  17   5    0.56    3.05
   0 -17   5    5.78    3.24
   0 -17   7    3.42    2.97
   0  17   7    9.19    4.40
   0  17   7    4.02    3.99
   0 -17   7    0.86    3.55
   0  17   9   56.63    9.38
   0 -17   9   50.60    8.09
   0  17   9   65.05   10.38
   0 -17   9   51.24   10.26
   0  17  11   16.76    6.13
   0  18 -10   35.74   10.10
   0  18  -8   34.03    8.65
   0  18  -6    5.84    4.95
   0 -18  -6    8.40    3.70
   0  18  -6    3.70    2.49
   0  18  -4   13.87    5.51
   0 -18  -4    9.83    2.89
   0 -18  -4   22.05    5.04
   0  18  -4   10.54    2.61
   0 -18  -2  101.29    8.56
   0  18  -2   82.43    4.93
   0  18  -2   95.55   11.38
   0 -18   0   94.20   10.21
   0  18   0   86.52    4.27
   0 -18   0  103.24    9.09
   0 -18   2  100.87   10.54
   0  18   2  104.44    6.54
   0  18   2   91.26   10.61
   0 -18   2  100.41   10.15
   0 -18   4   11.71    4.13
   0  18   4   19.85    4.36
   0  18   4    7.06    3.63
   0 -18   4   12.55    4.50
   0 -18   6    6.06    3.40
   0  18   6    4.62    3.36
   0 -18   6    8.16    4.95
   0  18   6   11.58    5.00
   0  18   8   29.67    6.99
   0 -18   8   43.45    9.15
   0  18   8   30.82    7.57
   0 -18   8   41.93    7.76
   0  18   8   31.54    7.35
   0 -18  10   34.92   10.18
   0  18  10   21.37    7.43
   0  19  -9    0.63    5.04
   0  19  -7   -1.81    3.87
   0 -19  -7    1.68    3.23
   0  19  -5   -1.16    4.43
   0 -19  -5    8.88    4.01
   0 -19  -3   48.12    5.98
   0 -19  -3   49.98    7.82
   0  19  -3   61.48    9.67
   0 -19  -1   45.94    7.62
   0 -19  -1   36.24    5.92
   0  19   1   48.57    8.21
   0 -19   1   28.25    6.42
   0 -19   1   39.78    6.50
   0 -19   3   54.20    8.41
   0 -19   3   45.43    7.63
   0  19   3   44.13    8.03
   0 -19   5   -0.40    3.13
   0 -19   5    2.40    2.81
   0  19   5    0.97    3.64
   0 -19   7    7.53    5.02
   0 -19   7    9.73    4.91
   0  19   7   13.48    5.60
   0 -19   9   -0.90    4.30
   0  19   9    1.11    3.97
   0  20  -8   30.02    9.46
   0  20  -6   12.32    6.69
   0 -20  -6   -1.77    3.40
   0 -20  -4   40.78    7.18
   0  20  -4   53.80    9.79
   0  20  -2    7.78    4.60
   0 -20  -2    1.22    2.30
   0 -20  -2    2.97    3.77
   0 -20   0    6.71    3.24
   0 -20   0    1.61    2.58
   0  20   0    1.47    3.43
   0 -20   2    2.57    3.16
   0 -20   2    0.91    3.39
   0  20   2    4.62    4.08
   0 -20   4   39.65    7.67
   0 -20   4   38.56    7.33
   0  20   4   49.08    8.70
   0 -20   6    0.14    3.11
   0 -20   6    2.39    3.78
   0  20   6   -0.98    3.50
   0 -20   8   36.67    7.87
   0  20   8   31.31    7.62
   0 -20   8   44.32    9.88
   0 -21  -7   46.03    8.32
   0  21  -7   69.43   12.76
   0  21  -5    3.41    5.06
   0 -21  -5    0.17    4.49
   0  21  -3    2.45    4.48
   0 -21  -3    6.92    3.92
   0 -21  -1   42.73    6.94
   0 -21  -1   43.47    8.40
   0  21  -1   25.16    6.66
   0 -21   1   21.99    5.54
   0  21   1   30.37    7.00
   0 -21   3   14.13    5.51
   0 -21   3   21.17    5.38
   0  21   3   11.47    4.55
   0  21   5   -2.15    4.09
   0 -21   5    0.16    4.00
   0 -21   5   -0.21    3.67
   0 -21   7   56.61    9.65
   0  21   7   62.27   10.43
   0 -21   7   71.85   11.77
   0  21   9    9.89    6.00
   0 -21   9   10.43    6.66
   0  22  -8   41.60   11.09
   0  22  -6   36.11    9.46
   0 -22  -6   28.44    7.43
   0  22  -4    5.02    3.92
   0 -22  -4    8.89    4.65
   0  22  -2   -0.19    3.29
   0 -22  -2    1.91    2.94
   0  22   0    1.20    3.52
   0 -22   0    1.31    3.21
   0 -22   0    1.64    3.36
   0 -22   2    3.93    3.76
   0 -22   2    4.86    3.97
   0  22   2   12.75    6.08
   0 -22   4   16.71    6.02
   0 -22   4    8.64    5.00
   0  22   4   14.53    6.36
   0 -22   6   19.12    6.88
   0 -22   6   18.01    6.07
   0  22   6   26.94    7.56
   0 -22   8   37.66    9.51
   0 -22   8   22.59    7.24
   0  22   8   21.03    7.15
   0  23  -7   46.40   12.17
   0 -23  -7   51.97   10.08
   0  23  -5    9.73    5.91
   0 -23  -5   15.47    6.13
   0  23  -3    7.23    5.30
   0 -23  -3    7.49    4.62
   0  23  -1    8.06    5.60
   0 -23  -1    8.50    5.18
   0  23   1   -2.28    3.53
   0 -23   1    1.79    3.91
   0 -23   1   10.85    4.61
   0 -23   3    8.58    5.11
   0 -23   3    2.89    3.88
   0  23   3   11.08    5.43
   0 -23   5   16.04    6.58
   0 -23   5   14.53    6.27
   0  23   5    1.18    4.17
   0 -23   7   64.85   11.58
   0 -23   7   43.42    8.83
   0  23   7   46.86   10.04
   0 -24  -6   26.77    7.55
   0  24  -6    4.03    5.47
   0 -24  -4   15.33    5.51
   0  24  -4   14.39    7.92
   0  24  -2   17.41    7.30
   0 -24  -2    8.10    5.07
   0  24   0   11.62    5.41
   0 -24   0   14.20    5.82
   0  24   2   12.84    6.33
   0 -24   2    8.80    5.30
   0  24   4   14.51    6.58
   0 -24   4   18.22    6.68
   0 -24   4   23.78    6.95
   0 -24   6   17.71    7.31
   0 -24   6    8.79    5.85
   0  24   6    9.13    5.97
   0 -24   8   16.88    7.47
   0  24   8   34.08    9.56
   0  25  -5   12.13    6.93
   0 -25  -5   10.81    6.81
   0  25  -3   19.89    7.62
   0 -25  -3   22.68    6.48
   0  25  -1   16.45    7.09
   0 -25  -1    4.80    4.90
   0  25   1    7.13    4.61
   0 -25   1   19.62    6.62
   0  25   3   47.57   10.16
   0 -25   3   29.27    7.62
   0 -25   5   12.78    6.46
   0  25   5    1.25    4.72
   0 -25   5   13.49    6.74
   0 -25   7    9.78    7.32
   0 -25   7    3.77    4.89
   0  25   7   -6.19    6.53
   0 -26  -6   19.93    8.20
   0 -26  -4   17.25    7.54
   0  26  -2   27.13    9.07
   0 -26  -2   25.93    8.54
   0  26   0   38.49   10.02
   0 -26   0   61.62   11.51
   0  26   2   29.00    8.77
   0 -26   2   32.30    8.85
   0 -26   4   16.76    7.39
   0  26   4   28.66    8.76
   0 -26   6    7.28    6.94
   0  26   6   12.13    6.73
   0 -27  -3   24.03    8.01
   0  27  -1   -3.16    6.68
   0 -27  -1   13.97    6.58
   0  27   1   18.13    7.72
   0 -27   1    9.01    6.36
   0  27   3   34.17    9.63
   1   0 -13   -3.56    4.55
   1   0 -13   -0.21    4.00
   1   0 -11    1.85    3.90
   1   0 -11   -2.35    4.06
   1   0  -9    3.62    3.19
   1   0  -9    0.20    2.81
   1   0  -7    0.78    1.71
   1   0  -7    0.93    2.15
   1   0  -5    0.68    0.77
   1   0  -5    1.77    2.02
   1   0  -5   -1.13    1.70
   1   0  -3    1.11    1.01
   1   0  -3    0.48    0.65
   1   0  -3   -0.48    1.33
   1   0  -3    0.32    1.13
   1   0  -1    0.83    0.63
   1   0  -1   -0.30    0.63
   1   0  -1    0.82    0.60
   1   0   1   -0.98    0.88
   1   0   1    1.04    0.72
   1   0   1    0.77    0.73
   1   0   1   -0.11    0.75
   1   0   3   -0.93    1.45
   1   0   3    0.70    1.20
   1   0   3    0.50    1.20
   1   0   5    0.80    1.60
   1   0   7    2.01    1.95
   1   0   9   -1.73    2.37
   1   0  11   -3.35    4.60
   1   0  11   -1.37    3.58
   1   0  13    2.83    5.28
   1   0  13    3.40    5.11
   1   1 -12    6.86    5.09
   1  -1 -12    5.60    5.01
   1   1 -12    0.11    3.43
   1  -1 -12    5.07    4.67
   1  -1 -10   38.78    7.19
   1   1 -10   19.88    5.71
   1   1 -10   34.79    7.13
   1  -1 -10   27.75    6.64
   1   1  -8   18.21    4.38
   1  -1  -8   17.99    4.54
   1   1  -8   26.96    5.66
   1  -1  -8   17.58    4.65
   1   1  -6  567.34   18.70
   1  -1  -6  547.57   17.56
   1   1  -6  593.05   19.95
   1  -1  -6  583.29   19.76
   1   1  -6  582.59   10.36
   1   1  -4  358.14   11.63
   1   1  -4  332.39    8.09
   1  -1  -4  306.76   10.17
   1   1  -4  325.07   12.16
   1  -1  -4  332.23   12.00
   1  -1  -4  325.99   12.33
   1   1  -4  343.51   12.81
   1  -1  -4  338.78    7.61
   1  -1  -2 1035.49   11.22
   1   1  -2 1054.34   12.99
   1   1  -2 1077.33   16.75
   1  -1  -2 1010.36   15.07
   1   1  -2 1048.11   13.30
   1  -1  -2 1014.32   12.95
   1  -1   2 2360.53   27.10
   1   1   2 2361.07   16.68
   1   1   2 2412.77   26.52
   1   1   2 2291.62   27.16
   1  -1   2 2512.86   24.68
   1   1   2 2439.74   25.34
   1   1   2 2433.01   20.62
   1  -1   2 2385.41   23.89
   1  -1   4  423.89   15.23
   1   1   4  413.22   12.43
   1  -1   4  406.96   13.58
   1   1   4  426.21   14.25
   1  -1   4  401.17   13.17
   1   1   6  563.54   18.30
   1  -1   6  602.16   19.51
   1   1   8   95.82    9.15
   1  -1   8  109.67   10.07
   1   1  10   42.39    8.41
   1   1  10   43.82    7.24
   1  -1  10   27.47    6.26
   1  -1  12   10.52    5.90
   1   1  12    7.57    5.23
   1   1  12   15.70    5.81
   1  -1  12    4.81    3.39
   1   1  14   19.23    7.68
   1  -1  14   18.18    7.03
   1   2 -13   25.56    8.15
   1   2 -13   39.05    9.08
   1  -2 -13   17.19    7.09
   1   2 -11   43.30    8.81
   1  -2 -11   38.82    7.16
   1  -2 -11   51.21    9.31
   1   2 -11   41.11    7.79
   1   2  -9  206.51   14.87
   1  -2  -9  205.09   14.18
   1   2  -9  196.43   14.80
   1  -2  -9  194.89   14.77
   1   2  -7  229.28   13.10
   1  -2  -7  195.70   11.56
   1   2  -7  232.54   13.93
   1  -2  -7  224.63   13.43
   1   2  -7  220.31    6.90
   1   2  -5 1033.53   22.95
   1   2  -5 1024.54   15.84
   1  -2  -5 1108.96   22.12
   1   2  -5 1090.22   24.62
   1  -2  -5 1089.21   24.26
   1   2  -3 3375.17   31.35
   1  -2  -3 3455.99   28.18
   1   2  -3 3508.07   26.92
   1   2  -3 3512.94   35.00
   1  -2  -3 3465.05   32.80
   1  -2  -3 3448.05   25.70
   1   2  -3 3504.51   36.11
   1  -2  -1 2439.05   22.05
   1   2  -1 2315.19   21.37
   1  -2  -1 2411.67   16.73
   1   2  -1 2361.09   20.93
   1  -2  -1 2401.34   20.93
   1   2  -1 2541.89   20.08
   1   2  -1 2448.04   19.35
   1  -2   1  624.17    9.58
   1   2   1  676.74   12.04
   1   2   1  613.01   12.32
   1  -2   1  648.66   12.17
   1   2   1  667.65   10.19
   1  -2   1  645.89   11.68
   1  -2   1  688.10    9.57
   1  -2   3 1390.02   24.96
   1   2   3 1383.26   24.83
   1  -2   3 1442.64   21.91
   1   2   3 1415.11   23.09
   1   2   3 1437.80   24.48
   1   2   3 1418.59   18.87
   1  -2   3 1430.41   22.67
   1   2   5 2788.57   35.89
   1  -2   5 2822.24   39.61
   1   2   7   57.17    6.31
   1  -2   7   80.76    8.16
   1   2   9   99.15   11.38
   1   2   9   94.93    9.60
   1  -2   9   75.55    9.11
   1   2  11    9.13    4.84
   1   2  11   11.98    4.49
   1  -2  11    6.84    4.29
   1  -2  13    2.56    5.02
   1   2  13   -1.56    5.38
   1  -2  13   -3.24    3.96
   1   2  13    2.65    4.11
   1   3 -12   11.07    6.44
   1  -3 -12   11.86    5.48
   1   3 -12   10.70    5.39
   1  -3 -12   10.81    6.02
   1   3 -10   27.86    6.08
   1  -3 -10   19.62    5.84
   1  -3 -10   37.49    7.62
   1   3 -10   25.45    5.60
   1   3  -8   53.91    3.52
   1   3  -8   54.45    7.30
   1  -3  -8   58.24    7.30
   1   3  -8   62.90    8.16
   1  -3  -8   62.59    8.00
   1   3  -6  107.47    8.67
   1   3  -6  104.35    5.54
   1  -3  -6  109.51    7.97
   1   3  -6   98.44    8.35
   1  -3  -6  117.66    9.03
   1   3  -4 1108.26   21.95
   1  -3  -4 1091.72   19.41
   1   3  -4 1020.33   16.78
   1   3  -4 1035.18   22.16
   1  -3  -4 1086.81   21.50
   1   3  -4 1008.18   22.41
   1  -3  -2 2271.09   24.63
   1   3  -2 2229.98   24.55
   1   3  -2 2224.50   24.56
   1  -3  -2 2281.79   19.41
   1   3  -2 2245.31   24.37
   1  -3  -2 2241.26   21.39
   1   3  -2 2297.04   23.73
   1   3   0 2657.27   22.78
   1   3   0 2718.18   24.56
   1   3   0 2652.74   24.58
   1  -3   0 2684.87   21.80
   1  -3   0 2694.11   24.16
   1   3   2 3779.89   34.64
   1   3   2 3696.63   36.40
   1  -3   2 3772.83   36.16
   1  -3   2 3631.18   28.48
   1   3   2 3704.57   26.04
   1  -3   2 3659.75   33.48
   1  -3   4 1165.89   23.98
   1   3   4 1185.02   25.24
   1   3   4 1158.99   25.79
   1   3   4 1146.26   13.62
   1  -3   4 1194.98   22.75
   1   3   4 1145.57   19.77
   1   3   6   64.08    7.24
   1   3   6   67.99    6.27
   1  -3   6   55.05    6.44
   1   3   8  133.84   12.39
   1   3   8  137.21   10.41
   1  -3   8  135.01   11.34
   1  -3  10  145.36   13.47
   1   3  10  182.19   16.23
   1   3  10  143.26   12.36
   1  -3  12   20.44    7.13
   1   3  12   25.73    8.14
   1   3  12   16.86    6.12
   1  -3  12    8.68    4.82
   1   3  14   34.24    8.63
   1  -3  14   29.10    8.84
   1   4 -13   16.20    6.92
   1   4 -13   20.90    6.94
   1  -4 -11   53.74    8.74
   1   4 -11   49.78    9.15
   1  -4 -11   37.35    8.20
   1   4 -11   50.02    8.95
   1   4  -9    3.05    2.79
   1  -4  -9    2.33    2.81
   1   4  -9    6.48    3.87
   1   4  -7  114.79    9.89
   1   4  -7   85.63    5.49
   1  -4  -7   81.85    7.75
   1   4  -7   88.46    8.67
   1  -4  -7  110.70    9.74
   1   4  -5  367.76   14.60
   1  -4  -5  353.71   12.83
   1   4  -5  362.34   10.99
   1  -4  -5  352.22   13.97
   1  -4  -3 1470.06   22.84
   1  -4  -3 1518.33   20.06
   1   4  -3 1422.08   23.06
   1  -4  -3 1471.46   21.46
   1   4  -3 1439.25   20.97
   1   4  -3 1444.72   24.31
   1   4  -3 1432.36   23.50
   1  -4  -1  486.28   11.37
   1   4  -1  480.44   10.64
   1  -4  -1  495.91   10.96
   1  -4  -1  496.48    6.87
   1  -4  -1  472.23    9.76
   1   4  -1  497.64   11.37
   1   4  -1  481.32    9.73
   1   4  -1  494.98   11.60
   1   4   1 3621.66   31.10
   1   4   1 3674.46   34.05
   1  -4   1 3591.11   29.67
   1  -4   1 3610.78   20.14
   1   4   1 3725.92   29.49
   1  -4   1 3675.80   33.18
   1  -4   1 3780.85   32.68
   1   4   3 1073.37   21.94
   1   4   3 1091.97   23.45
   1  -4   3 1099.73   19.07
   1  -4   3 1110.60   16.66
   1   4   3 1127.97   21.34
   1   4   3 1168.00   15.88
   1   4   3 1099.67   15.34
   1  -4   3 1097.53   22.12
   1  -4   3 1092.28   23.06
   1   4   5   56.88    6.30
   1   4   5   53.50    3.30
   1   4   5   58.39    5.08
   1  -4   5   59.07    6.13
   1   4   7   15.26    4.80
   1   4   7   12.72    3.46
   1  -4   7   14.47    4.20
   1   4   9   -0.79    3.08
   1   4   9    3.94    2.31
   1  -4   9   -1.71    2.42
   1   4  11    0.78    4.02
   1   4  11    2.85    3.25
   1  -4  11   -0.81    3.29
   1  -4  13    6.44    6.76
   1   4  13   18.03    7.82
   1   4  13   -0.15    3.69
   1  -4  13   -1.42    5.17
   1   5 -12   87.41   12.54
   1  -5 -12   85.34   11.13
   1   5 -12   86.66   12.47
   1  -5 -12   67.18   11.20
   1   5 -10   30.01    6.78
   1  -5 -10   17.22    4.64
   1   5 -10   19.03    5.62
   1  -5 -10   17.96    6.41
   1   5  -8  102.43   10.16
   1  -5  -8   98.08    9.24
   1   5  -8   96.95    9.90
   1   5  -8   70.96    5.27
   1  -5  -8   98.93   10.11
   1   5  -6  280.63   14.40
   1  -5  -6  264.32   12.49
   1   5  -6  250.31    9.90
   1   5  -6  264.77   13.72
   1  -5  -6  281.44   13.81
   1  -5  -4  467.65   13.47
   1   5  -4  443.53   14.83
   1   5  -4  456.96   12.92
   1  -5  -4  464.14   14.21
   1   5  -4  483.95   15.66
   1  -5  -2  279.27    9.40
   1   5  -2  303.26    9.63
   1  -5  -2  319.47    8.10
   1   5  -2  290.32    9.66
   1   5  -2  297.88    9.84
   1  -5  -2  314.41    9.53
   1   5  -2  317.02   10.92
   1   5   0 3943.83   31.02
   1  -5   0 3979.13   33.43
   1   5   0 4026.75   36.63
   1   5   0 4011.53   36.58
   1  -5   0 4126.52   34.16
   1  -5   0 3875.80   33.26
   1   5   0 4001.47   33.60
   1   5   2  161.07    4.55
   1   5   2  179.46    8.02
   1  -5   2  176.99    7.17
   1   5   2  171.94    8.68
   1  -5   2  172.96    6.15
   1   5   2  166.59    4.38
   1   5   2  171.91    6.82
   1  -5   2  177.45    8.43
   1  -5   2  166.39    8.73
   1   5   4  483.01   16.70
   1  -5   4  489.69   14.80
   1  -5   4  483.73   12.09
   1   5   4  479.74   11.37
   1   5   4  471.33   12.14
   1  -5   4  493.48   16.54
   1   5   6  121.91   10.32
   1   5   6  109.83    4.95
   1   5   6  110.81    7.65
   1  -5   6  108.47    9.14
   1   5   8   27.37    6.12
   1  -5   8   24.01    5.18
   1   5   8   34.23    5.47
   1   5  10   52.23    9.08
   1   5  10   62.44    8.24
   1  -5  10   52.16    8.67
   1  -5  12    7.63    4.93
   1   5  12    1.98    4.20
   1   5  12    6.20    4.16
   1  -5  12   -3.87    5.26
   1   6 -13    8.54    5.93
   1   6 -13   15.17    6.73
   1   6 -11   11.86    5.57
   1  -6 -11   14.97    5.23
   1   6 -11    7.09    4.93
   1  -6 -11    8.08    5.13
   1   6  -9  203.84   15.63
   1  -6  -9  191.62   13.49
   1   6  -9  208.77   15.39
   1  -6  -9  217.85   15.61
   1   6  -7  134.08   11.13
   1   6  -7  132.79    7.80
   1  -6  -7  127.67    9.53
   1   6  -7  133.88   10.75
   1  -6  -7  140.71   11.04
   1   6  -5   74.60    7.11
   1  -6  -5   76.66    6.27
   1   6  -5   68.55    6.59
   1   6  -5   84.32    6.19
   1  -6  -5   77.28    6.77
   1  -6  -3  302.64   10.78
   1   6  -3  283.23   10.76
   1  -6  -3  289.12   10.21
   1  -6  -3  286.24    9.65
   1   6  -3  297.53   10.77
   1   6  -3  268.20   11.03
   1   6  -3  301.11   12.05
   1  -6  -3  273.26    9.85
   1  -6  -1 3137.65   32.09
   1   6  -1 3233.94   29.65
   1  -6  -1 3114.71   32.19
   1  -6  -1 3322.77   32.93
   1   6  -1 3253.62   35.62
   1   6  -1 3328.95   28.41
   1   6  -1 3298.44   33.73
   1  -6   1 1596.78   24.43
   1   6   1 1557.96   22.14
   1  -6   1 1508.53   22.61
   1  -6   1 1627.33   13.32
   1   6   1 1659.93   26.41
   1  -6   1 1649.99   25.45
   1   6   1 1553.00   12.34
   1   6   1 1550.75   22.67
   1   6   3  454.36    9.99
   1   6   3  484.31   15.32
   1   6   3  442.37   15.84
   1  -6   3  455.44   12.49
   1  -6   3  472.28   12.59
   1   6   3  411.96   13.11
   1   6   3  449.10    9.52
   1   6   3  472.40   12.20
   1  -6   3  452.31   15.08
   1   6   5  161.06    8.53
   1   6   5  158.18   10.57
   1  -6   5  157.79    7.62
   1   6   5  179.46    7.43
   1   6   5  152.39    7.92
   1  -6   5  173.04   11.10
   1   6   7  207.21   14.25
   1   6   7  184.20    6.39
   1  -6   7  193.15   13.35
   1   6   7  224.07    7.14
   1   6   7  185.23   10.79
   1   6   9  294.15   19.57
   1   6   9  267.00   15.18
   1  -6   9  277.72   18.22
   1   6  11   20.86    6.48
   1   6  11   24.57    5.96
   1  -6  11   27.54    7.02
   1  -6  13   59.95   12.01
   1  -6  13   57.16   10.85
   1   6  13   67.49   12.61
   1   7 -12   50.75    9.82
   1   7 -12   43.07    9.44
   1   7 -10    0.36    3.14
   1  -7 -10   11.28    4.40
   1   7 -10   16.51    4.93
   1  -7 -10    9.04    4.59
   1   7  -8  235.59   16.20
   1  -7  -8  238.42   13.99
   1   7  -8  223.75   14.94
   1  -7  -8  250.02   15.66
   1   7  -6  317.49   16.09
   1  -7  -6  316.96   13.83
   1   7  -6  301.83   14.85
   1  -7  -6  336.72   15.31
   1  -7  -4  226.39   10.41
   1  -7  -4  226.70    9.31
   1   7  -4  223.12   10.64
   1  -7  -4  214.43    9.78
   1  -7  -4  220.61    9.94
   1   7  -4  239.20   12.45
   1   7  -4  206.79    9.78
   1   7  -2   22.70    2.84
   1  -7  -2   18.22    2.93
   1   7  -2   23.71    3.12
   1   7  -2   18.53    3.30
   1   7  -2   16.85    2.76
   1  -7  -2   20.44    3.02
   1   7   0  584.94   13.05
   1   7   0  622.06   15.65
   1  -7   0  622.61   15.66
   1  -7   0  580.62   15.24
   1   7   0  621.92   10.76
   1  -7   0  619.92   15.16
   1  -7   2  564.71   14.96
   1   7   2  567.66   15.40
   1   7   2  640.43   18.28
   1  -7   2  599.93   11.64
   1  -7   2  615.45   17.13
   1  -7   2  597.43   18.00
   1   7   2  617.40   15.24
   1   7   2  597.60    9.41
   1   7   4  491.69   12.55
   1   7   4  464.80   16.89
   1  -7   4  508.16   14.29
   1  -7   4  467.89   14.63
   1   7   4  473.67   11.92
   1   7   4  486.33   13.39
   1  -7   4  494.46   17.69
   1   7   6  113.13   10.25
   1  -7   6  115.40    6.97
   1   7   6  121.18    6.70
   1   7   6  126.46    7.89
   1  -7   6  110.57    9.89
   1   7   8    4.30    4.33
   1   7   8   -0.76    1.84
   1  -7   8   -0.61    2.60
   1   7   8    1.69    1.15
   1   7  10   -1.72    3.83
   1   7  10    2.36    2.57
   1  -7  10    8.80    4.81
   1   7  12   28.46    7.11
   1   7  12   22.90    7.87
   1  -7  12   33.07    8.63
   1   8 -13   18.45    7.92
   1   8 -13    3.18    5.44
   1   8 -11   13.43    5.90
   1  -8 -11    8.88    3.76
   1   8 -11   13.26    6.11
   1  -8  -9    6.86    3.72
   1   8  -9    3.31    3.03
   1  -8  -9   12.43    4.32
   1   8  -7   46.07    7.04
   1  -8  -7   45.54    5.90
   1   8  -7   48.44    6.65
   1  -8  -7   48.62    6.64
   1  -8  -5  102.94    7.68
   1   8  -5   96.73    7.94
   1   8  -5   94.04    8.56
   1  -8  -5   99.86    7.58
   1  -8  -3  109.62    6.80
   1   8  -3   97.36    6.54
   1  -8  -3  106.23    7.13
   1   8  -3  112.87    8.62
   1   8  -1  964.88   20.93
   1  -8  -1  999.12   20.60
   1   8  -1  971.99   17.45
   1  -8  -1  933.89   20.63
   1   8  -1  990.68   22.58
   1   8  -1  954.35   17.02
   1  -8  -1  984.49   19.83
   1  -8   1  129.25    7.81
   1   8   1  143.16    7.21
   1  -8   1  144.93    4.29
   1   8   1  123.99    8.27
   1   8   1  140.69    8.86
   1  -8   1  130.45    8.33
   1   8   1  138.52    4.84
   1  -8   1  116.25    7.42
   1   8   1  141.92    7.92
   1   8   3  465.94   15.53
   1  -8   3  491.99   14.82
   1   8   3  472.46   10.64
   1   8   3  494.89   10.33
   1  -8   3  524.48   13.32
   1   8   3  440.38   14.42
   1  -8   3  438.89   16.10
   1   8   3  467.69   14.14
   1   8   5  335.32   11.90
   1   8   5  378.97   16.83
   1  -8   5  375.92   13.28
   1   8   5  341.33   12.07
   1   8   5  350.98   11.78
   1  -8   5  377.63   17.14
   1   8   7   35.64    6.27
   1   8   7   38.86    4.18
   1   8   7   38.24    4.96
   1  -8   7   41.83    6.92
   1  -8   7   42.01    4.63
   1   8   9   46.50    8.89
   1   8   9   36.33    5.59
   1  -8   9   41.00    7.65
   1   8  11    9.16    5.56
   1   8  11   10.44    4.70
   1  -8  11    5.06    3.88
   1  -8  13   30.28    8.85
   1   8  13   44.65   10.90
   1  -8  13   28.37    8.46
   1   9 -12   10.53    6.75
   1   9 -12    5.99    5.10
   1   9 -10   51.07    9.87
   1  -9 -10   42.00    7.10
   1   9 -10   30.91    6.30
   1   9  -8  146.38   13.26
   1  -9  -8  125.43   10.56
   1   9  -8  141.98   12.24
   1  -9  -6   80.02    7.64
   1   9  -6   60.96    6.98
   1   9  -6   69.82    8.46
   1  -9  -4  208.25   10.16
   1   9  -4  194.54   10.35
   1  -9  -4  172.58    9.32
   1   9  -4  208.86   12.60
   1  -9  -2  114.06    7.31
   1  -9  -2  117.59    7.71
   1   9  -2  105.07    6.33
   1   9  -2  100.94    6.67
   1   9  -2   94.27    7.78
   1  -9   0  639.53   17.71
   1   9   0  596.59   14.25
   1  -9   0  601.77   16.75
   1   9   0  639.47   19.13
   1   9   0  587.98   12.47
   1  -9   2 1321.11   25.54
   1   9   2 1372.36   25.00
   1   9   2 1371.63   16.21
   1  -9   2 1383.99   18.22
   1   9   2 1372.60   29.58
   1  -9   2 1382.17   27.90
   1   9   4  308.73   10.44
   1  -9   4  321.07   15.32
   1   9   4  348.86   15.13
   1  -9   4  320.72   12.92
   1  -9   4  307.33   12.00
   1   9   4  311.38    9.57
   1   9   6  211.98   10.71
   1   9   6  243.75   14.69
   1  -9   6  256.59   11.80
   1   9   6  210.25   10.40
   1   9   6  240.69   10.75
   1  -9   6  208.60   13.94
   1   9   8   46.07    7.68
   1  -9   8   59.23    8.67
   1   9   8   59.97    5.24
   1   9   8   56.34    6.41
   1   9  10   35.14    8.01
   1   9  10   29.30    5.70
   1  -9  10   17.95    5.72
   1   9  12    1.71    4.52
   1  -9  12    5.89    5.38
   1  10 -13   48.33   11.53
   1  10 -13   35.75    9.21
   1  10 -11    4.42    5.37
   1 -10 -11    4.06    3.56
   1  10 -11   13.25    5.63
   1  10  -9   41.86    8.10
   1 -10  -9   32.37    6.09
   1  10  -9   29.31    6.20
   1  10  -7   43.76    7.35
   1 -10  -7   56.20    6.87
   1  10  -7   47.42    6.65
   1 -10  -5  357.70   14.00
   1  10  -5  384.14   15.82
   1  10  -5  394.92   18.92
   1 -10  -3  663.62   17.94
   1  10  -3  616.32   16.64
   1 -10  -3  605.88   18.03
   1  10  -3  626.92   21.46
   1 -10  -1 2227.09   34.29
   1  10  -1 2221.50   28.32
   1  10  -1 2217.03   37.66
   1  10  -1 2225.79   28.86
   1 -10  -1 2156.81   32.27
   1 -10   1  968.65   23.18
   1  10   1  942.89   19.62
   1 -10   1  952.14   10.82
   1  10   1  992.38   25.57
   1  10   1 1002.21   15.23
   1 -10   1 1005.82   23.28
   1 -10   3   80.09    6.87
   1  10   3   63.67    6.18
   1 -10   3   76.37    5.34
   1 -10   3   78.32    7.50
   1  10   3   77.54    4.51
   1  10   5  205.57    9.69
   1  10   5  228.60   13.48
   1 -10   5  206.37   11.16
   1  10   5  195.31    8.77
   1 -10   5  205.18   13.47
   1  10   7  128.12   11.81
   1 -10   7  144.06    9.56
   1  10   7  133.19    8.68
   1 -10   7  151.07   13.13
   1  10   9   34.55    5.55
   1  10   9   42.67    8.37
   1 -10   9   57.64    9.37
   1  10  11    4.19    4.14
   1 -10  11    8.16    5.41
   1 -10  13   61.03   11.79
   1  10  13   43.99   10.38
   1  11 -12   64.09   12.21
   1  11 -12   32.72    8.35
   1  11 -10   22.39    6.86
   1 -11 -10   14.25    5.27
   1  11 -10   23.15    6.18
   1  11  -8  108.57   12.23
   1 -11  -8  113.67   10.47
   1  11  -8  114.42   11.11
   1  11  -6   24.52    5.35
   1  11  -6   22.10    4.46
   1 -11  -6   22.21    4.76
   1 -11  -4   54.98    5.61
   1  11  -4   72.53    8.30
   1  11  -4   57.69    5.84
   1 -11  -2  498.60   16.18
   1 -11  -2  495.37   17.19
   1  11  -2  481.29   14.15
   1  11  -2  486.64   19.13
   1 -11   0  113.10    8.35
   1 -11   0  126.19    8.50
   1  11   0  115.46    6.79
   1  11   0  119.65    9.36
   1  11   0  119.52    6.41
   1 -11   2  199.92   11.10
   1  11   2  208.57   10.43
   1 -11   2  232.75    7.75
   1  11   2  229.86   13.19
   1  11   2  223.75    7.66
   1 -11   2  228.93   12.28
   1  11   4  140.63   10.11
   1 -11   4  129.15    9.17
   1 -11   4  130.92    8.16
   1  11   4  133.18    6.40
   1 -11   4  131.35   10.60
   1  11   4  124.69    6.56
   1  11   6   66.00    6.27
   1  11   6   97.04    9.90
   1 -11   6   93.70    8.04
   1  11   6   82.61    6.34
   1 -11   6   82.37    9.46
   1  11   8   10.20    4.56
   1 -11   8   20.47    3.98
   1  11   8    9.72    2.87
   1 -11   8    6.10    3.76
   1  11  10   32.63    8.08
   1 -11  10   48.20    9.16
   1 -11  12   12.73    6.52
   1  11  12   37.92    9.60
   1  12 -13    1.81    5.67
   1  12 -13    8.79    7.23
   1  12 -11   15.96    7.07
   1  12 -11    6.56    4.50
   1  12  -9    3.00    4.52
   1  12  -9    4.83    3.40
   1 -12  -9    4.21    3.63
   1  12  -7   83.02    8.91
   1 -12  -7   92.16    9.39
   1  12  -7   76.76   10.05
   1 -12  -5  185.79   10.81
   1  12  -5  178.23   13.44
   1  12  -5  181.54   11.12
   1 -12  -5  177.87   11.04
   1 -12  -3  195.45   10.53
   1 -12  -3  215.89   12.01
   1  12  -3  207.54   10.01
   1  12  -3  212.14   13.51
   1 -12  -1  433.21   16.75
   1  12  -1  464.99   13.67
   1  12  -1  411.06   17.96
   1  12  -1  424.93   13.91
   1 -12  -1  446.12   15.93
   1 -12   1  158.81   10.50
   1 -12   1  150.31    4.03
   1  12   1  162.23    8.67
   1  12   1  164.73   11.47
   1  12   1  160.75    7.18
   1 -12   1  184.01   11.03
   1 -12   3   68.48    7.67
   1 -12   3   59.23    6.59
   1  12   3   72.10    6.79
   1 -12   3   64.97    5.18
   1  12   3   68.53    7.98
   1  12   3   68.61    4.56
   1  12   5  364.81   17.46
   1 -12   5  352.32   15.83
   1  12   5  348.06   11.42
   1 -12   5  367.64   18.78
   1  12   5  335.49   12.13
   1 -12   7    2.83    2.18
   1  12   7    7.52    3.90
   1  12   7    3.51    1.76
   1 -12   7    9.00    4.96
   1  12   9   25.29    6.99
   1 -12   9   45.14    8.79
   1  12  11   14.78    6.03
   1 -12  11   23.02    7.61
   1 -12  13   -0.72    5.83
   1  13 -12   16.34    7.94
   1  13 -12   25.82    7.50
   1  13 -10    3.56    4.26
   1  13 -10    7.21    3.49
   1 -13 -10    8.93    4.59
   1  13  -8  143.98   14.67
   1  13  -8  132.24   12.20
   1 -13  -6   92.17    8.37
   1  13  -6  107.20   11.55
   1  13  -6   91.01    8.71
   1 -13  -4    6.98    3.25
   1  13  -4   15.89    4.54
   1 -13  -4   15.82    3.36
   1  13  -4   10.90    3.02
   1 -13  -2  147.69    9.50
   1 -13  -2  156.61   10.73
   1  13  -2  149.22    8.14
   1  13  -2  173.18   12.42
   1 -13   0  172.86   10.61
   1 -13   0  173.96   11.20
   1  13   0  154.99    8.18
   1  13   0  183.77   12.55
   1  13   0  173.76    8.52
   1 -13   2   -0.26    2.05
   1 -13   2    0.47    1.98
   1  13   2    4.37    2.12
   1 -13   2    3.59    1.20
   1  13   2    5.03    3.69
   1  13   2    3.30    1.39
   1  13   4   12.98    2.42
   1 -13   4   10.21    2.78
   1  13   4   11.56    3.49
   1 -13   4    8.16    2.38
   1  13   4    9.09    1.92
   1  13   4    9.40    3.50
   1 -13   4   10.74    3.82
   1  13   6  166.52   13.01
   1 -13   6  147.93   11.09
   1  13   6  156.68    8.35
   1 -13   8   30.37    6.98
   1  13   8   33.16    6.95
   1  13   8   25.10    4.23
   1 -13   8   27.77    5.18
   1  13  10   15.44    6.29
   1 -13  10   18.35    6.39
   1 -13  12   13.37    7.07
   1  13  12    5.81    6.03
   1  14 -11   10.31    6.66
   1  14 -11   11.11    5.14
   1  14  -9   49.90    9.70
   1  14  -9   31.32    6.75
   1  14  -7  202.82   16.57
   1  14  -7  201.62   13.69
   1 -14  -5   94.26    7.97
   1  14  -5   89.43    8.25
   1 -14  -5   83.23    8.47
   1  14  -5   86.19   10.44
   1 -14  -3   54.15    6.00
   1 -14  -3   61.72    7.13
   1  14  -3   75.26    6.25
   1 -14  -1   46.57    5.76
   1  14  -1   51.22    4.85
   1  14  -1   58.82    7.54
   1 -14   1  320.27   15.87
   1  14   1  325.54   12.64
   1  14   1  352.51   18.06
   1  14   1  329.71   11.25
   1 -14   1  328.39   15.71
   1 -14   3   62.07    7.68
   1 -14   3   73.88    7.88
   1  14   3   56.80    6.37
   1 -14   3   54.41    4.75
   1  14   3   66.09    8.25
   1  14   3   52.74    4.54
   1  14   5  136.11   11.06
   1 -14   5  183.48   12.69
   1  14   5  177.52   14.24
   1  14   5  147.81    7.65
   1 -14   5  167.16   13.77
   1 -14   7   12.13    4.18
   1  14   7   14.81    4.66
   1  14   7   16.33    3.25
   1 -14   7   14.33    5.12
   1  14   9    0.85    3.42
   1 -14   9    1.73    4.09
   1  14  11    4.04    4.46
   1 -14  11   10.84    6.48
   1  15 -12   26.22   10.01
   1  15 -12    9.95    5.84
   1  15 -10   29.87    8.79
   1  15 -10   13.93    5.64
   1  15  -8   16.64    5.64
   1  15  -8   31.02    6.18
   1 -15  -6   50.79    6.92
   1  15  -6   47.55    6.40
   1  15  -6   37.09    7.83
   1 -15  -4  148.98    9.95
   1  15  -4  160.60    9.93
   1 -15  -4  155.25   11.85
   1  15  -4  168.83   14.46
   1 -15  -2  299.56   14.51
   1 -15  -2  291.08   15.85
   1  15  -2  294.70   11.67
   1  15  -2  301.90   17.96
   1 -15   0  545.29   21.35
   1  15   0  511.27   15.17
   1 -15   0  556.29   20.18
   1  15   0  520.21   22.84
   1 -15   2   51.49    7.00
   1 -15   2   33.95    2.83
   1  15   2   35.41    4.64
   1  15   2   48.85    7.29
   1  15   2   37.44    4.17
   1 -15   2   34.15    6.28
   1 -15   4   -1.64    2.45
   1  15   4    0.11    2.09
   1  15   4    3.75    1.72
   1  15   4    0.43    2.68
   1  15   6   56.04    8.34
   1 -15   6   57.78    7.54
   1  15   6   52.50    8.45
   1  15   6   55.01    5.06
   1 -15   6   47.08    8.06
   1  15   8   21.81    6.25
   1 -15   8   31.59    5.96
   1 -15   8   18.38    6.24
   1  15  10   25.35    7.66
   1 -15  10   30.71    8.95
   1  15  12    7.92    5.90
   1  16 -11   16.56    7.89
   1  16 -11   21.83    6.27
   1  16  -9   49.12   10.16
   1  16  -9   18.63    5.14
   1  16  -7   83.10    9.08
   1  16  -7   76.07   11.48
   1 -16  -5   73.34    7.27
   1  16  -5   59.49    6.63
   1 -16  -5   78.84    8.63
   1  16  -5   77.00   10.59
   1 -16  -3  233.42   12.94
   1 -16  -3  254.92   15.52
   1  16  -3  242.32   11.30
   1  16  -3  273.41   18.02
   1 -16  -1  475.26   18.97
   1 -16  -1  474.90   20.78
   1  16  -1  489.60   14.72
   1  16  -1  487.33   23.01
   1 -16   1   26.48    5.46
   1  16   1   26.99    3.92
   1 -16   1   22.40    4.83
   1  16   1   32.57    6.44
   1  16   1   30.66    4.12
   1  16   3  220.11   12.38
   1 -16   3  186.42   13.56
   1  16   3  203.94   15.09
   1 -16   3  176.35   13.31
   1  16   5   13.16    3.91
   1 -16   5   21.70    4.52
   1  16   5   17.90    2.96
   1  16   5   25.60    5.67
   1 -16   5   28.21    6.79
   1 -16   7   13.13    5.90
   1 -16   7   13.33    4.26
   1  16   7   10.01    4.45
   1  16   7   12.33    4.74
   1  16   9    7.95    4.63
   1 -16   9   13.79    6.58
   1 -16  11    4.46    6.21
   1  16  11   -2.60    5.82
   1  17 -10   34.08    9.87
   1  17 -10   16.69    6.15
   1  17  -8    4.02    5.02
   1  17  -8   20.03    5.87
   1  17  -6   22.07    6.31
   1  17  -6   15.58    4.21
   1 -17  -6   16.66    4.74
   1  17  -4   -0.68    3.17
   1 -17  -4   12.71    3.69
   1 -17  -4   11.56    4.18
   1  17  -4   11.34    3.19
   1 -17  -2   85.56    8.41
   1 -17  -2   95.72    9.76
   1  17  -2   88.69    6.61
   1  17  -2   96.85   11.46
   1 -17   0   39.47    6.23
   1  17   0   51.80    5.21
   1  17   0   50.69    8.31
   1 -17   0   63.35    7.49
   1  17   2  287.36   13.17
   1 -17   2  308.82   17.85
   1  17   2  326.62   19.71
   1 -17   2  298.87   17.16
   1  17   4    6.85    3.28
   1 -17   4    9.60    3.87
   1  17   4    8.19    2.15
   1 -17   4    0.97    3.49
   1  17   4    9.67    4.02
   1  17   6    8.26    4.17
   1 -17   6    7.55    3.69
   1 -17   6    3.70    3.82
   1  17   8   41.86    8.62
   1 -17   8   21.31    5.64
   1  17   8   25.86    7.75
   1 -17   8   42.01    9.30
   1  17  10   -0.63    4.59
   1  17  10    5.59    6.18
   1 -17  10   -0.84    4.58
   1  18  -9  145.68   17.59
   1  18  -9   99.78   11.31
   1  18  -7   64.65    8.25
   1  18  -7   58.76   10.78
   1 -18  -5   64.23    7.27
   1  18  -5   62.92    6.95
   1 -18  -5   88.98   10.27
   1  18  -5   68.77   10.69
   1 -18  -3  147.20   10.89
   1 -18  -3  153.10   13.00
   1  18  -3  150.88    9.07
   1  18  -3  163.78   15.07
   1 -18  -1   97.32    9.43
   1 -18  -1  104.97   10.92
   1  18  -1  111.08    7.31
   1  18  -1  115.99   12.30
   1 -18   1  159.69   13.26
   1  18   1  158.25    9.16
   1  18   1  141.56   13.36
   1 -18   1  159.01   12.69
   1 -18   3    7.34    4.11
   1  18   3   10.15    3.21
   1 -18   3    8.13    3.86
   1  18   3    4.84    3.52
   1 -18   5    1.04    3.34
   1  18   5   13.57    5.12
   1  18   5   10.30    4.21
   1 -18   5    8.76    4.21
   1 -18   7   20.90    5.76
   1  18   7   17.04    5.60
   1 -18   7   11.59    5.79
   1  18   7   14.09    5.39
   1  18   9   11.32    6.85
   1  18   9    5.12    5.13
   1 -18   9    4.05    4.83
   1  18  11    3.49    5.19
   1  19 -10    2.39    5.23
   1  19  -8  122.48   15.58
   1 -19  -6   11.96    4.44
   1  19  -6   10.22    5.39
   1 -19  -4   42.74    6.11
   1  19  -4   39.81    5.09
   1 -19  -4   55.01    8.63
   1  19  -2    8.87    4.66
   1 -19  -2   23.79    5.08
   1  19  -2   22.78    3.71
   1 -19  -2   18.66    5.40
   1 -19   0   89.24   10.85
   1  19   0   56.92    5.39
   1  19   0   67.65   10.01
   1 -19   0   67.02    8.23
   1 -19   2   20.18    5.53
   1  19   2   16.66    3.49
   1 -19   2   24.97    5.89
   1  19   2   11.88    5.05
   1  19   4   69.77    8.01
   1 -19   4   77.67   10.42
   1 -19   4   65.33    9.58
   1  19   4   72.96   10.39
   1 -19   6   21.45    7.15
   1  19   6   18.61    5.62
   1 -19   6   22.26    5.93
   1  19   6   19.62    6.36
   1 -19   8    2.65    4.80
   1  19   8    2.93    3.91
   1 -19   8    3.83    3.39
   1  19  10   12.22    6.67
   1  20  -9   20.89    8.71
   1  20  -7    4.75    5.54
   1  20  -5    0.23    4.02
   1 -20  -5   12.03    4.24
   1  20  -3   10.55    5.29
   1 -20  -3   14.46    4.32
   1 -20  -3   16.00    5.19
   1  20  -1    1.44    3.88
   1 -20  -1    7.67    3.71
   1 -20  -1    6.53    4.31
   1 -20   1   62.81    9.10
   1  20   1   45.26    8.35
   1 -20   1   66.52    8.77
   1 -20   3   39.45    7.79
   1  20   3   54.83    9.25
   1 -20   3   39.31    7.79
   1 -20   5   36.98    7.69
   1  20   5   20.96    6.02
   1 -20   7   26.90    7.62
   1 -20   7   18.19    5.44
   1  20   7   19.42    6.75
   1  20   9   29.45    8.48
   1 -20   9   44.95   10.60
   1  21  -8   63.19   12.59
   1 -21  -6   59.37    9.51
   1  21  -6   64.26   11.68
   1  21  -4   38.21    8.50
   1 -21  -4   52.43    8.64
   1 -21  -2   49.33    7.66
   1 -21  -2   50.28    8.79
   1  21  -2   51.81    9.42
   1 -21   0  130.76   12.13
   1 -21   0  155.77   14.68
   1  21   0  129.86   14.44
   1 -21   2   27.66    6.38
   1 -21   2   36.54    7.46
   1  21   2   42.05    8.37
   1 -21   4    9.68    5.19
   1  21   4   21.26    7.26
   1 -21   4   16.03    5.66
   1 -21   6   12.71    5.89
   1 -21   6   10.29    5.42
   1  21   6   13.77    5.78
   1 -21   8   -1.69    5.03
   1 -21   8    8.16    5.43
   1  21   8    1.87    4.40
   1  22  -7    1.57    4.92
   1  22  -5    7.69    6.20
   1 -22  -5   29.17    6.81
   1  22  -3   27.45    7.80
   1 -22  -3   54.77    9.49
   1  22  -1    2.08    3.38
   1 -22  -1    5.31    3.54
   1 -22  -1    0.64    3.29
   1 -22   1   24.85    6.03
   1 -22   1   19.08    6.09
   1  22   1   21.71    6.71
   1 -22   3   12.72    5.12
   1 -22   3   18.66    6.31
   1  22   3   10.85    5.54
   1 -22   5   34.00    8.37
   1 -22   5   19.48    6.31
   1  22   5   29.76    8.34
   1 -22   7    9.29    7.07
   1 -22   7   -5.12    4.92
   1  22   7   -5.38    5.55
   1  22   9    0.50    4.77
   1  23  -6    4.08    5.39
   1 -23  -6    5.65    5.37
   1  23  -4   41.98    9.48
   1 -23  -4   45.54    9.15
   1  23  -2   14.30    5.79
   1 -23  -2    8.04    4.54
   1  23   0   14.98    6.54
   1 -23   0   11.83    4.74
   1 -23   0    8.29    4.78
   1 -23   2   33.41    7.54
   1  23   2   31.92    8.04
   1 -23   2   29.79    7.97
   1  23   4    6.96    5.26
   1 -23   4   -1.51    3.92
   1 -23   4   -1.43    4.06
   1 -23   6   24.83    8.38
   1 -23   6   11.44    5.62
   1  23   6   12.48    6.57
   1  23   8   22.54    8.22
   1 -23   8    8.33    5.70
   1  24  -5   34.76    9.63
   1 -24  -5   20.81    6.73
   1  24  -3   12.09    7.34
   1 -24  -3    8.89    5.36
   1  24  -1    2.22    4.15
   1 -24  -1    4.73    5.95
   1  24   1   -3.69    4.73
   1 -24   1    5.23    4.48
   1 -24   1    9.16    5.18
   1 -24   3    7.30    5.05
   1  24   3    1.04    4.43
   1 -24   3    3.81    4.19
   1 -24   5   56.32   10.79
   1 -24   5   59.55   11.24
   1  24   5   56.36   11.18
   1 -24   7    3.18    4.88
   1 -24   7   -3.61    5.65
   1  24   7   10.42    6.91
   1  25  -4    5.08    5.22
   1 -25  -4   21.88    7.22
   1  25  -2    4.38    4.66
   1 -25  -2    7.12    4.83
   1  25   0   33.37    8.99
   1 -25   0   27.42    7.86
   1 -25   2   14.71    6.56
   1 -25   2    7.76    5.04
   1  25   2   -0.79    4.93
   1 -25   4    4.09    4.37
   1  25   4   20.72    7.81
   1 -25   4    8.31    5.96
   1 -25   6   23.84    8.35
   1 -25   6    9.01    5.48
   1  25   6   14.22    6.85
   1 -26  -5    4.15    5.38
   1  26  -3   18.55    8.10
   1 -26  -3   24.64    7.07
   1  26  -1    6.98    6.01
   1 -26  -1   10.32    5.84
   1  26   1   31.93    9.78
   1 -26   1   34.89    8.97
   1 -26   3    1.28    4.73
   1  26   3   12.87    6.79
   1 -26   5    4.23    5.74
   1  26   5   19.07    8.35
   1 -27  -2    3.73    5.10
   1  27   0    5.04    5.77
   1 -27   0    6.33    6.38
   1  27   2   10.28    6.82
   2   0 -12   13.55    5.30
   2   0 -12    6.97    6.23
   2   0 -10   16.67    4.62
   2   0 -10   21.53    5.66
   2   0  -8  159.92   11.00
   2   0  -8  167.98   12.72
   2   0  -8  172.23    6.60
   2   0  -6  194.34   10.00
   2   0  -6  193.09   11.54
   2   0  -6  179.70    7.84
   2   0  -4  264.45    8.47
   2   0  -4  278.01    9.64
   2   0  -4  245.37   10.78
   2   0  -2 1481.54   21.93
   2   0  -2 1421.87   20.72
   2   0  -2 1469.44   21.11
   2   0   0 2675.95   24.07
   2   0   0 2680.37   22.45
   2   0   0 2736.33   26.06
   2   0   0 2719.14   27.06
   2   0   2 2757.23   31.66
   2   0   2 2675.86   25.43
   2   0   2 2747.28   26.92
   2   0   4 1140.60   25.51
   2   0   4 1106.96   15.20
   2   0   4 1085.99   21.62
   2   0   6  192.51   12.61
   2   0   6  185.89   10.88
   2   0   8   49.49    7.87
   2   0   8   66.97    7.87
   2   0  10   26.72    6.89
   2   0  10   27.72    5.84
   2   0  12    1.64    4.76
   2   0  12    7.76    4.90
   2   0  14  243.05   21.06
   2   1 -13   79.71   13.05
   2  -1 -13  102.64   14.33
   2   1 -11   36.73    7.12
   2  -1 -11   38.80    7.08
   2   1 -11   46.60    8.68
   2  -1 -11   51.71    9.09
   2   1  -9  122.00   10.68
   2  -1  -9  113.40   10.12
   2   1  -9  134.41   12.30
   2  -1  -9  114.69   11.37
   2   1  -7  208.89   11.62
   2  -1  -7  195.98   10.82
   2   1  -7  196.08   12.71
   2  -1  -7  217.44   13.34
   2  -1  -7  219.78    8.05
   2   1  -7  181.81    7.96
   2   1  -5  416.04   13.05
   2  -1  -5  399.87   11.90
   2   1  -5  400.71   15.46
   2  -1  -5  417.21   15.24
   2  -1  -5  404.44   11.59
   2   1  -5  411.39   12.05
   2   1  -3   99.60    5.71
   2  -1  -3   88.02    3.49
   2   1  -3   80.35    5.77
   2  -1  -3   95.19    6.00
   2   1  -3   76.57    5.91
   2  -1  -3   90.96    5.25
   2   1  -3  100.03    4.52
   2  -1  -1 3624.53   31.25
   2   1  -1 3554.99   28.45
   2   1  -1 3645.40   32.74
   2   1  -1 3601.04   31.97
   2  -1  -1 3503.80   28.92
   2  -1  -1 3722.94   32.51
   2   1   1 4428.86   33.99
   2  -1   1 4349.52   35.70
   2  -1   1 4246.78   33.56
   2   1   1 4342.20   36.57
   2   1   1 4331.68   36.67
   2  -1   1 4288.60   33.77
   2  -1   1 4179.28   33.01
   2  -1   3 1296.37   26.16
   2   1   3 1383.35   27.43
   2   1   3 1267.50   24.82
   2  -1   3 1409.95   25.10
   2  -1   3 1410.94   23.98
   2   1   3 1345.61   24.11
   2  -1   3 1330.89   18.01
   2   1   3 1341.81   19.88
   2  -1   3 1332.88   22.17
   2   1   3 1380.07   17.92
   2  -1   5  424.20   17.16
   2   1   5  456.90   18.00
   2   1   5  440.75    8.24
   2   1   5  480.31   15.38
   2  -1   5  445.70   15.75
   2  -1   7   36.87    6.29
   2   1   7   35.05    6.24
   2   1   7   39.30    5.55
   2  -1   7   33.27    5.28
   2  -1   9  121.92   12.69
   2   1   9  138.14   13.61
   2   1   9  117.83   10.88
   2  -1   9  113.72   10.91
   2  -1  11   21.30    5.87
   2  -1  11   43.97    9.19
   2   1  11   30.24    8.10
   2   1  11   28.74    6.56
   2  -1  13   23.73    9.01
   2   1  13   39.39   10.14
   2   1  13   36.67    8.51
   2  -1  13   36.43    8.41
   2   2 -12   23.76    7.01
   2   2 -12   16.45    5.56
   2  -2 -12   24.67    7.18
   2   2 -10   -2.99    3.62
   2  -2 -10   -2.47    2.44
   2   2 -10   -3.23    3.70
   2  -2 -10    3.37    3.93
   2   2  -8    2.61    1.57
   2   2  -8    6.28    3.13
   2  -2  -8    1.40    2.37
   2   2  -8   -1.63    2.79
   2  -2  -8    4.76    2.93
   2   2  -6  240.09    9.71
   2   2  -6  219.92   11.15
   2  -2  -6  246.60   10.71
   2   2  -6  268.98   13.81
   2  -2  -6  276.40   13.67
   2  -2  -6  253.60    9.22
   2   2  -4  265.76    9.51
   2   2  -4  267.19    9.87
   2  -2  -4  255.21    7.79
   2   2  -4  264.34   11.58
   2  -2  -4  259.04   10.82
   2  -2  -4  263.09    9.25
   2  -2  -2 1220.64   20.31
   2   2  -2 1142.67   18.91
   2   2  -2 1140.12   19.65
   2  -2  -2 1119.08   17.32
   2   2  -2 1103.07   18.82
   2  -2  -2 1070.65   18.52
   2   2  -2 1167.68   14.88
   2  -2   0   98.26    4.47
   2   2   0   95.48    3.84
   2   2   0  100.63    5.44
   2   2   0   90.40    5.32
   2  -2   0  103.49    4.70
   2  -2   0   89.19    5.27
   2   2   0   94.25    4.91
   2  -2   0  109.38    5.83
   2   2   2 1318.55   18.48
   2  -2   2 1326.94   20.95
   2   2   2 1263.44   23.53
   2   2   2 1301.82   15.47
   2  -2   2 1278.61   18.96
   2  -2   2 1306.36   21.07
   2   2   4  704.61   12.64
   2  -2   4  719.03   19.95
   2  -2   4  686.05   18.46
   2   2   4  709.91   16.09
   2  -2   6  159.93   11.37
   2   2   6  165.36   11.88
   2   2   6  159.56    9.62
   2  -2   6  174.63   11.13
   2  -2   8   14.30    4.71
   2   2   8   20.24    5.61
   2   2   8   24.64    4.95
   2  -2   8   17.45    4.61
   2  -2  10   15.62    6.41
   2   2  10   12.42    5.00
   2   2  10   18.73    5.07
   2  -2  10    8.65    3.95
   2  -2  12    8.25    6.04
   2   2  12   11.41    6.53
   2   2  12    3.96    3.79
   2  -2  12    5.97    4.55
   2   2  14    3.35    5.01
   2  -2  14   10.67    6.26
   2   3 -13   47.19   10.08
   2  -3 -13   29.88    7.73
   2   3 -11   -4.10    4.06
   2  -3 -11    1.84    2.71
   2   3 -11    8.98    4.77
   2  -3 -11    9.98    4.84
   2   3  -9  158.75   12.51
   2  -3  -9  144.79   11.23
   2   3  -9  174.63   14.06
   2  -3  -9  154.09   13.11
   2   3  -7  184.93   11.54
   2  -3  -7  177.05   10.19
   2   3  -7  202.25   13.08
   2  -3  -7  200.99   12.86
   2   3  -5  199.98    9.93
   2   3  -5  184.80    8.62
   2  -3  -5  177.18    7.94
   2   3  -5  180.40   10.54
   2  -3  -5  197.88   10.51
   2  -3  -5  189.53    8.17
   2  -3  -3  205.19    9.53
   2   3  -3  197.49    8.56
   2   3  -3  186.86    8.97
   2  -3  -3  198.42    5.30
   2  -3  -3  204.87    8.45
   2   3  -3  203.11    9.55
   2  -3  -3  199.66    8.30
   2   3  -3  211.19    8.14
   2  -3  -1 3566.62   34.82
   2   3  -1 3619.00   34.14
   2   3  -1 3788.06   34.33
   2  -3  -1 3565.15   26.14
   2   3  -1 3658.88   30.63
   2   3  -1 3570.85   30.14
   2  -3  -1 3761.28   35.27
   2  -3   1  254.05    7.66
   2   3   1  260.51    9.62
   2   3   1  270.35   10.04
   2   3   1  266.95    8.84
   2  -3   1  273.72    9.31
   2  -3   1  261.40    9.32
   2  -3   1  250.37    9.05
   2   3   1  255.76    5.05
   2  -3   3 1799.33   31.20
   2  -3   3 1743.51   27.28
   2   3   3 1805.18   30.41
   2   3   3 1806.31   31.84
   2   3   3 1765.23   22.06
   2  -3   3 1802.37   26.21
   2   3   3 1809.56   20.37
   2  -3   3 1780.98   28.34
   2   3   5 1063.33   15.46
   2  -3   5  988.48   25.66
   2   3   5 1063.74   27.98
   2   3   5 1001.12   20.73
   2  -3   5 1026.17   25.43
   2  -3   7  266.76   16.06
   2   3   7  291.95   17.16
   2   3   7  257.59   13.08
   2  -3   7  249.89   14.63
   2  -3   9   28.14    6.63
   2   3   9   15.22    5.37
   2   3   9   10.57    3.69
   2  -3   9   21.11    5.30
   2   3  11  128.43   14.75
   2   3  11  108.60   11.54
   2  -3  11  100.54   11.99
   2   3  13   -3.22    5.24
   2  -3  13    7.31    7.02
   2  -3  13   -5.98    5.69
   2   3  13    4.17    3.56
   2   4 -12   23.78    6.98
   2   4 -12   24.24    6.46
   2  -4 -12   31.73    8.33
   2   4 -10    6.77    3.80
   2  -4 -10   18.95    4.97
   2   4 -10   22.11    5.96
   2  -4 -10   25.92    6.12
   2   4  -8  420.54   19.04
   2  -4  -8  428.17   17.59
   2   4  -8  445.84   20.71
   2  -4  -8  466.30   20.93
   2   4  -6  162.44   10.17
   2   4  -6  172.46    8.97
   2  -4  -6  173.01    8.93
   2   4  -6  200.18   12.21
   2  -4  -6  179.29   10.98
   2   4  -4   90.17    6.10
   2  -4  -4   94.38    4.96
   2   4  -4   88.13    7.10
   2  -4  -4   88.20    6.22
   2   4  -4   85.77    6.24
   2  -4  -2   24.50    3.37
   2   4  -2   33.51    3.83
   2   4  -2   33.79    3.56
   2  -4  -2   31.43    2.81
   2   4  -2   30.17    3.30
   2   4  -2   30.38    3.25
   2   4   0   55.95    4.59
   2  -4   0   46.76    2.77
   2   4   0   45.32    4.00
   2  -4   0   51.07    3.78
   2  -4   0   47.33    4.39
   2  -4   2  183.71    7.49
   2   4   2  198.55    9.48
   2   4   2  171.72    9.63
   2   4   2  184.09    7.76
   2  -4   2  192.01    7.25
   2   4   2  178.38    4.38
   2  -4   2  184.67    8.92
   2  -4   2  186.91    9.19
   2  -4   4   12.67    3.13
   2   4   4   10.35    2.02
   2   4   4   11.51    2.09
   2  -4   4   17.25    3.53
   2   4   6   84.04    4.34
   2   4   6   82.56    8.67
   2   4   6   90.48    6.93
   2  -4   6   77.17    8.00
   2  -4   8  358.64   19.98
   2   4   8  321.01   19.33
   2   4   8  354.41   16.51
   2  -4   8  321.12   18.06
   2  -4  10   55.87    9.34
   2   4  10   57.81    9.85
   2   4  10   53.72    7.61
   2  -4  10   69.08    9.68
   2  -4  12   11.51    5.88
   2   4  12   18.66    6.95
   2   4  12    8.30    4.76
   2  -4  12   13.71    6.49
   2   5 -13   12.77    5.98
   2  -5 -13   16.37    6.69
   2   5 -11   -0.73    3.40
   2  -5 -11    0.53    3.17
   2   5 -11    6.51    4.51
   2  -5 -11   -1.59    3.60
   2   5  -9   34.97    6.61
   2  -5  -9   38.62    5.92
   2   5  -9   45.47    7.78
   2  -5  -9   27.91    6.24
   2   5  -7  427.28   18.49
   2  -5  -7  429.92   15.41
   2   5  -7  421.68   18.85
   2  -5  -7  457.94   19.18
   2   5  -5  196.49    9.53
   2  -5  -5  193.11    8.29
   2   5  -5  192.29   11.13
   2  -5  -5  193.36   10.30
   2   5  -5  182.89   10.26
   2  -5  -3 1532.08   26.72
   2   5  -3 1583.40   27.13
   2   5  -3 1624.68   26.39
   2  -5  -3 1622.70   22.55
   2   5  -3 1619.90   26.94
   2   5  -3 1576.42   25.71
   2   5  -1   73.85    5.44
   2  -5  -1   74.40    3.24
   2   5  -1   76.24    5.62
   2   5  -1   70.99    4.13
   2   5  -1   81.44    5.57
   2  -5  -1   72.78    4.27
   2  -5  -1   67.14    5.69
   2  -5   1  962.30   13.46
   2   5   1  940.22   19.80
   2   5   1  919.78   20.39
   2   5   1  985.03   19.23
   2  -5   1  926.85   12.50
   2  -5   1  985.23   19.59
   2  -5   1  904.74   19.47
   2  -5   3   98.47    6.44
   2   5   3  115.72    8.22
   2   5   3   96.17    5.86
   2  -5   3  117.52    6.56
   2   5   3  106.26    4.28
   2  -5   3  111.30    7.87
   2   5   5   76.58    7.83
   2   5   5   84.41    5.17
   2   5   5   84.38    5.87
   2  -5   5   93.05    8.27
   2   5   7  210.76   14.91
   2   5   7  173.21   10.37
   2  -5   7  197.37   13.64
   2   5   7  164.85    5.43
   2  -5   9   -0.20    2.90
   2   5   9    8.81    4.93
   2   5   9    5.20    3.28
   2  -5   9    8.27    4.31
   2  -5  11    5.60    4.30
   2  -5  11   12.51    5.69
   2   5  11   18.93    7.60
   2   5  11    0.29    2.98
   2  -5  13   49.21   10.89
   2   5  13   39.52   10.01
   2  -5  13   38.38    9.59
   2   6 -12   16.89    7.04
   2   6 -12   15.60    6.01
   2  -6 -12   20.00    6.55
   2   6 -10    2.29    3.55
   2  -6 -10    8.01    3.64
   2   6 -10    6.40    4.24
   2  -6 -10   11.08    4.74
   2   6  -8  165.51   13.00
   2  -6  -8  150.39   10.17
   2   6  -8  171.20   13.11
   2  -6  -8  175.19   12.98
   2   6  -6   87.59    8.14
   2   6  -6   74.30    6.47
   2  -6  -6   93.78    6.75
   2   6  -6   75.83    7.76
   2  -6  -6   88.08    7.81
   2   6  -4 1102.92   24.66
   2  -6  -4 1175.66   25.36
   2   6  -4 1106.67   24.62
   2   6  -4 1085.70   23.04
   2  -6  -4 1107.62   19.23
   2  -6  -4 1154.11   21.87
   2  -6  -2  207.12    9.78
   2   6  -2  204.02    9.55
   2  -6  -2  204.92    6.51
   2   6  -2  226.64   10.43
   2   6  -2  214.41    8.78
   2   6  -2  217.58    9.77
   2   6   0  937.71   19.74
   2   6   0  954.33   20.71
   2   6   0  975.15   20.30
   2   6   0  927.49   20.62
   2   6   0  934.61   11.49
   2  -6   0  931.98   18.39
   2  -6   0  934.64   20.22
   2  -6   2  630.85   13.29
   2   6   2  634.66   17.75
   2   6   2  626.54   19.25
   2  -6   2  649.17   18.47
   2  -6   2  643.81   16.14
   2   6   2  636.23   16.36
   2  -6   2  659.32   12.71
   2  -6   2  685.58   18.96
   2   6   4  197.31   11.74
   2   6   4  201.05    9.06
   2   6   4  226.17    7.42
   2  -6   4  208.10   11.78
   2   6   6  337.61   12.45
   2   6   6  356.23   18.07
   2   6   6  317.77   10.58
   2  -6   6  337.04   16.83
   2   6   8  166.11   14.24
   2   6   8  168.69   10.97
   2  -6   8  168.48   13.70
   2  -6  10   74.26   10.43
   2   6  10   93.28    9.49
   2  -6  10   88.71   11.19
   2  -6  12   11.19    6.36
   2   6  12   46.55   10.50
   2   6  12   29.48    6.88
   2  -6  12   36.99    8.93
   2   7 -13   13.74    6.87
   2   7 -13    5.58    5.37
   2   7 -11   10.55    5.47
   2   7 -11   -3.38    4.15
   2  -7 -11    5.82    4.80
   2   7  -9    7.93    3.85
   2  -7  -9    4.76    3.02
   2   7  -9    3.48    2.44
   2  -7  -9   10.35    4.02
   2   7  -7  352.99   17.84
   2  -7  -7  389.28   15.29
   2   7  -7  368.35   18.00
   2  -7  -7  353.34   16.80
   2   7  -5   35.08    5.14
   2  -7  -5   29.40    3.74
   2  -7  -5   25.89    3.94
   2   7  -5   23.85    4.42
   2  -7  -3  976.46   22.20
   2   7  -3  900.07   21.20
   2  -7  -3  940.94   16.95
   2   7  -3  956.86   21.64
   2   7  -3  953.86   22.54
   2  -7  -1 2039.79   31.04
   2  -7  -1 2000.77   30.24
   2   7  -1 1987.55   28.91
   2  -7  -1 2008.69   13.38
   2   7  -1 1972.65   30.55
   2   7  -1 1972.58   22.92
   2  -7  -1 2020.34   27.11
   2   7  -1 2062.61   31.62
   2  -7   1  439.83    8.13
   2   7   1  425.95   14.06
   2   7   1  443.03   15.71
   2  -7   1  426.35    7.32
   2  -7   1  401.54   13.63
   2   7   1  426.96   14.00
   2  -7   1  419.65   14.31
   2  -7   1  417.66   14.72
   2   7   3  128.74    4.13
   2  -7   3  130.10    7.83
   2  -7   3  128.18    7.16
   2   7   3  148.96    9.58
   2  -7   3  143.92    7.08
   2   7   3  137.05    8.04
   2   7   3  129.88    3.87
   2  -7   3  147.42    9.79
   2   7   5   43.08    4.16
   2   7   5   40.81    6.15
   2   7   5   38.36    4.27
   2   7   5   42.59    3.85
   2  -7   5   44.36    6.32
   2   7   7  113.61   11.19
   2   7   7  115.12    6.50
   2   7   7  114.03    8.00
   2  -7   7  120.13   11.07
   2  -7   9    6.69    4.06
   2   7   9   -0.57    3.48
   2   7   9    5.00    2.71
   2  -7   9    5.55    3.94
   2  -7  11    8.47    5.69
   2   7  11    1.42    3.79
   2  -7  11   -3.00    3.49
   2   7  11    5.86    3.62
   2  -7  13    4.27    5.37
   2   7  13    3.42    5.28
   2  -7  13   -1.54    4.75
   2   8 -12    2.13    4.60
   2   8 -12   -0.16    3.98
   2   8 -10   19.11    5.60
   2  -8 -10   23.67    5.13
   2   8 -10   23.81    6.70
   2  -8 -10   19.00    5.16
   2   8  -8  667.71   26.60
   2  -8  -8  656.79   21.60
   2   8  -8  727.80   26.92
   2  -8  -8  654.00   24.95
   2   8  -6   71.39    7.72
   2  -8  -6   69.08    6.18
   2  -8  -6   72.37    7.17
   2   8  -6   60.60    7.39
   2  -8  -4  358.88   14.48
   2   8  -4  333.30   14.02
   2  -8  -4  344.79   12.08
   2   8  -4  361.33   15.44
   2  -8  -2  397.52   14.32
   2  -8  -2  431.65   15.09
   2   8  -2  420.77   14.19
   2  -8  -2  422.02    8.95
   2  -8  -2  421.60   13.33
   2   8  -2  411.09   12.89
   2   8  -2  446.38   15.86
   2   8   0  865.23   19.85
   2   8   0  928.28   22.97
   2   8   0  891.61   12.73
   2  -8   0  864.96   20.20
   2  -8   0  876.36   21.00
   2  -8   0  897.68   21.75
   2  -8   2   42.63    3.45
   2   8   2   56.24    5.89
   2  -8   2   48.21    3.42
   2  -8   2   54.08    5.43
   2  -8   2   44.18    5.57
   2  -8   4 1242.84   25.25
   2   8   4 1219.74   16.64
   2   8   4 1213.63   29.33
   2   8   4 1225.52   25.13
   2   8   4 1224.49   15.53
   2  -8   4 1246.31   30.45
   2   8   6  225.38   10.48
   2   8   6  201.50   10.15
   2   8   6  221.00   14.67
   2   8   6  243.89   10.20
   2  -8   6  231.80   14.89
   2   8   8  147.96   13.66
   2   8   8  129.23    9.31
   2  -8   8  114.33   11.86
   2   8  10   44.21    9.38
   2  -8  10   37.65    8.04
   2   8  10   30.42    5.62
   2  -8  10   28.38    7.40
   2  -8  12   61.71   11.36
   2   8  12   57.72   11.31
   2  -8  12   40.74    9.55
   2   9 -13   37.93    9.95
   2   9 -13   45.92   10.19
   2   9 -11   10.65    5.52
   2   9 -11   15.43    6.18
   2  -9 -11   -3.27    4.54
   2   9  -9   33.93    7.25
   2  -9  -9   38.38    6.01
   2  -9  -9   37.89    7.24
   2   9  -9   33.03    6.64
   2   9  -7  431.24   20.63
   2  -9  -7  462.10   17.62
   2   9  -7  442.22   19.97
   2  -9  -7  462.74   19.51
   2  -9  -5   45.13    5.74
   2   9  -5   34.38    5.19
   2  -9  -5   46.55    5.28
   2   9  -5   51.83    6.57
   2  -9  -3 1073.86   24.84
   2   9  -3 1023.85   23.13
   2  -9  -3 1078.69   18.03
   2   9  -3 1047.61   26.66
   2   9  -1  595.18   16.69
   2   9  -1  636.91   19.93
   2  -9  -1  631.20   17.55
   2   9  -1  643.85   14.28
   2  -9  -1  626.31   18.41
   2  -9  -1  595.09   18.43
   2  -9   1  795.08    8.89
   2   9   1  784.59   20.05
   2  -9   1  851.22    8.62
   2  -9   1  832.28   21.39
   2   9   1  815.13   23.45
   2   9   1  798.67    9.12
   2  -9   1  851.49   22.66
   2  -9   3  279.83   10.24
   2   9   3  315.90   14.53
   2  -9   3  293.79   10.11
   2  -9   3  313.01   14.97
   2   9   5   78.01    5.11
   2  -9   5   73.48    6.68
   2   9   5   88.13    8.91
   2  -9   5   71.97    8.51
   2   9   5   81.90    4.89
   2   9   7  259.56   17.13
   2   9   7  279.22   11.89
   2  -9   7  293.99   18.09
   2  -9   9  166.68   14.87
   2   9   9  179.83   16.31
   2   9   9  158.65   11.06
   2  -9   9  137.73   13.83
   2  -9  11   17.33    6.81
   2   9  11   14.99    6.51
   2  -9  11   15.15    6.54
   2  -9  13   17.79    7.72
   2  10 -12    3.95    6.14
   2  10 -12    0.16    4.33
   2  10 -10    7.74    5.04
   2  10 -10    6.46    4.11
   2 -10 -10   10.11    4.27
   2  10  -8  210.61   15.94
   2 -10  -8  217.50   13.26
   2  10  -8  192.35   14.13
   2 -10  -8  212.85   14.49
   2  10  -6  203.83   13.03
   2 -10  -6  236.22   12.66
   2  10  -6  192.39   13.52
   2 -10  -4  157.33    9.94
   2  10  -4  152.59   10.99
   2  10  -4  138.12    9.40
   2 -10  -4  146.69    7.96
   2 -10  -2  155.20    9.99
   2 -10  -2  150.50    9.73
   2  10  -2  167.30    9.27
   2  10  -2  154.52    8.51
   2  10  -2  158.68   10.58
   2  10   0  153.55    8.81
   2 -10   0  171.16   10.28
   2  10   0  166.61   10.88
   2  10   0  174.89    6.51
   2 -10   0  148.49    9.70
   2 -10   2  126.69    5.49
   2  10   2  125.27    8.83
   2 -10   2  125.97    5.22
   2 -10   2  115.93    8.50
   2  10   2  124.48    9.97
   2 -10   2  117.17    9.19
   2  10   4  124.91   10.03
   2 -10   4  122.92    7.59
   2  10   4  125.61    4.49
   2 -10   4  132.06    9.18
   2 -10   4  124.04   10.31
   2  10   4  121.34    4.74
   2  10   6    4.79    2.02
   2  10   6   10.68    4.16
   2  10   6    9.86    2.35
   2 -10   6   12.74    4.36
   2  10   8   30.21    6.87
   2  10   8   24.45    4.08
   2 -10   8   23.34    5.92
   2 -10  10    4.41    3.37
   2  10  10   17.21    6.59
   2 -10  10   18.59    6.07
   2 -10  12   13.60    7.18
   2  10  12   -1.29    4.55
   2 -10  12    3.94    5.06
   2  11 -13   10.78    7.19
   2  11 -13   -1.31    4.83
   2  11 -11   14.60    6.10
   2  11 -11   12.34    6.01
   2  11  -9  141.23   14.45
   2 -11  -9  159.39   12.03
   2  11  -9  152.72   13.67
   2  11  -7    9.77    3.81
   2 -11  -7   26.75    5.29
   2  11  -7   18.76    4.82
   2 -11  -5  161.31   10.94
   2  11  -5  156.96   10.79
   2  11  -5  154.61   12.27
   2 -11  -3   33.94    4.99
   2 -11  -3   25.51    4.29
   2  11  -3   33.96    4.55
   2  11  -3   34.37    5.66
   2  11  -1 1178.62   24.62
   2 -11  -1 1153.65   27.85
   2  11  -1 1188.65   21.07
   2  11  -1 1195.99   29.88
   2 -11  -1 1239.59   28.27
   2  11   1  475.44    9.00
   2  11   1  447.07   15.95
   2 -11   1  487.98   18.28
   2  11   1  498.48   19.92
   2 -11   1  476.61   18.05
   2 -11   3  154.41    7.54
   2  11   3  164.49   11.10
   2 -11   3  171.03    7.63
   2 -11   3  180.60   11.17
   2 -11   3  162.56   11.60
   2  11   5  109.59   10.54
   2  11   5  103.78    5.05
   2 -11   5  107.20   10.61
   2 -11   5   97.12    8.35
   2  11   5   83.46    4.97
   2  11   7  110.63   11.54
   2  11   7   93.75    6.67
   2 -11   7   99.10   11.50
   2 -11   9   70.41    9.89
   2  11   9   53.71    9.55
   2 -11   9   77.46   10.94
   2 -11  11    5.66    4.10
   2  11  11    2.33    5.02
   2 -11  11    5.01    4.87
   2 -11  13    5.03    6.10
   2  12 -12   24.83    8.30
   2  12 -12   24.21    7.80
   2  12 -10    3.20    4.62
   2  12 -10    3.05    3.90
   2  12  -8  285.54   19.23
   2  12  -8  270.46   17.19
   2  12  -6  291.63   15.89
   2  12  -6  314.72   18.67
   2 -12  -4   96.64    8.35
   2  12  -4  102.60    8.47
   2 -12  -4   99.86    8.76
   2  12  -4   97.80    9.56
   2 -12  -2  410.03   17.02
   2  12  -2  436.69   15.40
   2  12  -2  450.37   19.23
   2 -12  -2  431.78   17.59
   2  12   0  996.77   23.59
   2  12   0  947.49   27.55
   2  12   0  974.12   17.15
   2 -12   0  927.42   25.41
   2 -12   2  198.89    6.15
   2  12   2  193.93   11.31
   2 -12   2  197.44    6.21
   2 -12   2  202.75   12.45
   2  12   2  195.64    4.80
   2 -12   2  201.52   12.89
   2  12   4   88.22    8.87
   2 -12   4   85.42    6.51
   2 -12   4   86.64    8.27
   2  12   4   83.06    3.25
   2  12   4   78.79    3.26
   2 -12   4   86.15    9.09
   2 -12   6   38.56    5.65
   2  12   6   31.25    6.21
   2  12   6   40.09    3.67
   2 -12   6   35.42    6.84
   2  12   8   18.70    6.07
   2 -12   8   18.47    6.52
   2 -12  10   -5.53    5.12
   2  12  10    1.34    4.17
   2 -12  10    4.11    5.62
   2 -12  12   50.02   10.74
   2  12  12   58.81   12.10
   2 -12  12   21.86    8.47
   2  13 -13    0.59    5.62
   2  13 -11   31.13    8.39
   2  13 -11   25.68    7.53
   2  13  -9   72.63   11.20
   2  13  -9   74.01    9.81
   2  13  -7  122.09   11.03
   2  13  -7  147.27   13.81
   2 -13  -5   54.56    6.71
   2  13  -5   72.42    7.59
   2  13  -5   84.14    9.85
   2 -13  -3  162.23   10.79
   2  13  -3  174.76   10.28
   2  13  -3  176.32   13.21
   2 -13  -3  150.92   11.20
   2  13  -1  121.18    8.23
   2 -13  -1  101.39    8.93
   2  13  -1  101.98    6.83
   2  13  -1  116.74   10.18
   2 -13  -1  116.28    9.35
   2  13   1  182.98   10.77
   2 -13   1  174.38   12.10
   2  13   1  184.39   13.04
   2  13   1  182.99    6.70
   2 -13   3  223.57    8.67
   2  13   3  223.62   13.30
   2 -13   3  207.00    8.42
   2 -13   3  233.58   13.95
   2  13   3  232.84   15.29
   2 -13   3  193.14   13.47
   2  13   5  197.23    6.46
   2  13   5  236.43   15.57
   2  13   5  220.24    6.41
   2 -13   5  220.79   13.61
   2 -13   5  228.11   15.92
   2  13   7   71.47   10.00
   2 -13   7   60.89    9.28
   2 -13   9   47.32    8.50
   2  13   9   33.68    8.22
   2 -13   9   30.91    7.82
   2 -13  11   53.69   10.36
   2  13  11   34.72    9.78
   2 -13  11   39.95    9.84
   2  14 -12    0.75    6.46
   2  14 -12    6.13    6.25
   2  14 -10   60.13   10.45
   2  14 -10   52.55    9.12
   2  14  -8  304.05   21.07
   2  14  -8  294.33   17.95
   2  14  -6  338.48   17.32
   2  14  -6  383.55   21.88
   2 -14  -4  125.34    9.76
   2 -14  -4  125.99   10.46
   2  14  -4  126.82    9.50
   2  14  -4  132.70   12.02
   2 -14  -2  195.55   12.44
   2  14  -2  196.50   10.79
   2 -14  -2  210.88   13.71
   2  14  -2  197.19   13.76
   2  14   0  386.77   15.13
   2 -14   0  332.32   16.72
   2  14   0  384.47   19.26
   2  14   0  315.99   10.85
   2 -14   0  368.56   17.49
   2 -14   2    8.99    3.18
   2 -14   2   18.18    4.74
   2  14   2   14.62    3.72
   2  14   2   15.23    1.82
   2  14   2   16.31    4.85
   2 -14   4  131.08    7.90
   2  14   4  110.15   10.11
   2 -14   4  109.44    7.42
   2 -14   4  122.61   10.65
   2  14   4  133.90   12.94
   2 -14   4  125.56   11.47
   2 -14   6    3.94    4.01
   2  14   6   -0.12    3.31
   2 -14   6    4.23    3.32
   2 -14   8    5.02    3.23
   2  14   8   -0.84    3.31
   2 -14  10   38.29    8.08
   2  14  10   35.50    8.70
   2 -14  10   35.59    8.98
   2  14  12   21.40    9.15
   2  15 -11    4.55    5.43
   2  15 -11    5.14    4.95
   2  15  -9  126.43   15.00
   2  15  -9  143.28   13.47
   2  15  -7   84.86    9.42
   2  15  -7   90.80   11.71
   2 -15  -5  128.90   10.49
   2  15  -5  120.65   12.37
   2  15  -5   94.98    9.00
   2 -15  -3  255.82   14.49
   2 -15  -3  237.58   14.72
   2  15  -3  247.14   12.71
   2  15  -3  234.65   16.31
   2 -15  -1  221.17   13.69
   2  15  -1  221.84   11.54
   2 -15  -1  231.39   14.70
   2  15  -1  204.14   14.57
   2  15   1   81.12    7.53
   2 -15   1   81.79    8.96
   2 -15   1   82.07    8.85
   2  15   1   66.98    8.64
   2  15   1   74.24    4.90
   2 -15   3   27.27    5.87
   2 -15   3   22.57    2.79
   2  15   3   26.45    4.97
   2 -15   3   32.37    6.33
   2  15   3   17.56    1.65
   2  15   3   18.75    1.71
   2  15   3   12.95    3.94
   2 -15   5  107.23    8.25
   2  15   5  115.19   11.24
   2  15   5  110.77   12.24
   2 -15   5  112.36   10.74
   2 -15   5  102.29   11.44
   2 -15   7    7.82    3.63
   2  15   7    2.11    3.23
   2 -15   7    4.62    2.75
   2 -15   7    5.33    4.47
   2 -15   9   11.32    4.70
   2  15   9   11.83    6.09
   2 -15   9   18.65    6.85
   2  15  11   -1.51    4.50
   2 -15  11    1.94    5.04
   2  16 -12    5.76    7.46
   2  16 -12    8.42    7.45
   2  16 -10   33.96    9.34
   2  16 -10   42.06    8.21
   2  16  -8   29.18    7.72
   2  16  -8   27.85    6.07
   2 -16  -6    1.38    2.89
   2  16  -6    5.14    3.14
   2 -16  -4   86.87    9.38
   2 -16  -4   96.66    9.10
   2  16  -4  104.45    8.81
   2  16  -4   94.15   11.01
   2 -16  -2  120.47   10.65
   2  16  -2  122.02    8.73
   2 -16  -2  144.05   12.02
   2  16  -2  117.24   12.03
   2  16   0  528.31   18.22
   2 -16   0  527.28   23.14
   2  16   0  485.71   14.72
   2  16   0  517.26   23.95
   2 -16   0  502.37   21.55
   2  16   2  145.91   10.68
   2 -16   2  115.03   10.87
   2  16   2  126.96   12.29
   2  16   2  126.54    5.54
   2 -16   2  143.36   12.25
   2 -16   4   29.33    6.28
   2 -16   4   36.56    4.17
   2  16   4   37.97    6.60
   2 -16   4   25.00    5.62
   2  16   4   29.78    6.87
   2 -16   6    9.00    5.08
   2 -16   6    1.55    2.39
   2  16   6    2.32    3.31
   2  16   6    3.05    4.39
   2 -16   6    7.67    4.47
   2  16   8   22.99    6.29
   2 -16   8   22.87    6.61
   2  16  10    4.06    4.29
   2 -16  10    0.91    4.76
   2  17 -11    8.41    6.92
   2  17 -11   -1.36    5.20
   2  17  -9   49.42   10.19
   2  17  -9   33.82    7.21
   2  17  -7   95.73   10.06
   2  17  -7   72.41   10.91
   2 -17  -5   50.59    7.31
   2  17  -5   55.74    7.05
   2  17  -5   50.35    9.00
   2 -17  -3  102.46    9.71
   2  17  -3  100.31    8.44
   2  17  -3  125.17   13.06
   2 -17  -3  108.32   10.77
   2 -17  -1   62.39    7.74
   2  17  -1   77.03    7.04
   2 -17  -1   66.05    8.50
   2  17  -1   46.38    8.03
   2  17   1  292.61   14.30
   2 -17   1  277.94   17.35
   2  17   1  264.54   18.01
   2 -17   1  303.91   17.76
   2  17   3  125.74   10.66
   2 -17   3   99.68   10.77
   2  17   3   87.76   10.73
   2 -17   3  135.00   12.80
   2  17   5  150.53   12.94
   2  17   5  144.08   14.30
   2 -17   5  137.72   12.65
   2 -17   5  163.20   14.94
   2 -17   7   26.14    7.15
   2 -17   7   27.20    6.44
   2  17   7   26.77    6.69
   2  17   7   23.55    6.90
   2 -17   9    1.70    4.56
   2  17   9    3.77    5.33
   2  17   9    7.27    6.14
   2  17  11    6.18    5.84
   2  18 -10   18.96    7.55
   2  18 -10    4.50    3.96
   2  18  -8   96.81   13.58
   2  18  -8   66.71    9.28
   2  18  -6   30.48    7.24
   2 -18  -6   45.03    6.87
   2  18  -6   32.94    5.79
   2  18  -4    1.66    3.17
   2 -18  -4    9.18    3.61
   2  18  -4    9.97    3.13
   2 -18  -4    8.51    3.26
   2 -18  -2  107.67   10.60
   2  18  -2  113.86    8.76
   2 -18  -2  110.48   11.40
   2  18  -2  125.06   12.95
   2  18   0  183.37   11.04
   2 -18   0  191.63   14.81
   2  18   0  213.03   16.58
   2 -18   0  223.51   15.25
   2 -18   2    8.36    4.32
   2 -18   2   11.64    4.35
   2  18   2    5.29    2.81
   2  18   2    2.30    3.24
   2  18   4   99.05   10.00
   2 -18   4  123.49   12.37
   2  18   4  108.48   12.59
   2 -18   4  100.67   11.63
   2 -18   6   14.69    6.22
   2 -18   6    4.17    3.25
   2  18   6   16.45    5.06
   2  18   6   15.54    5.49
   2  18   8   -4.13    5.13
   2  18   8   14.02    5.82
   2 -18   8   10.23    6.51
   2  18  10    6.38    5.75
   2  18  10   16.96    7.86
   2  19  -9   32.79    9.71
   2  19  -7   22.76    7.33
   2  19  -7   13.98    4.83
   2 -19  -5   21.74    5.12
   2  19  -5   28.84    5.56
   2  19  -5   33.71    8.20
   2 -19  -3  104.54   10.37
   2  19  -3  106.77    8.90
   2  19  -3  111.99   12.94
   2 -19  -3   97.05   10.75
   2 -19  -1  246.21   16.27
   2  19  -1  220.70   11.92
   2 -19  -1  270.14   18.13
   2  19  -1  270.66   19.39
   2 -19   1   28.68    6.62
   2 -19   1   27.24    6.26
   2  19   1   23.16    4.54
   2  19   1   13.36    5.14
   2  19   3   40.45    6.49
   2 -19   3   42.03    7.69
   2  19   3   42.28    8.22
   2 -19   3   46.00    8.95
   2  19   5   49.45    8.14
   2 -19   5   30.92    6.60
   2  19   5   36.50    8.02
   2 -19   5   56.10    9.63
   2 -19   7   38.80    9.51
   2 -19   7    6.87    3.87
   2  19   7   20.44    6.14
   2  19   7   29.91    8.01
   2 -19   9   29.56    8.99
   2  19   9   24.80    7.46
   2  19   9   28.72    8.23
   2  20  -8   25.87    8.63
   2  20  -6    1.96    4.53
   2 -20  -4   73.64   10.02
   2 -20  -4   65.79    8.23
   2  20  -4   59.49   10.25
   2  20  -2   32.08    7.70
   2 -20  -2   20.38    5.61
   2  20  -2   26.85    4.70
   2 -20  -2   25.80    6.42
   2  20   0  192.74   11.40
   2 -20   0  165.22   15.39
   2  20   0  193.76   17.00
   2 -20   0  192.35   15.19
   2 -20   2    0.25    2.92
   2 -20   2    8.23    4.54
   2  20   2    8.29    3.27
   2  20   2    7.33    4.19
   2 -20   4   14.84    5.95
   2  20   4   14.21    4.97
   2 -20   4   19.35    5.87
   2  20   4   18.44    6.33
   2 -20   6   11.53    6.07
   2 -20   6    1.59    3.29
   2  20   6    0.54    4.23
   2 -20   8    1.94    5.46
   2  20   8   18.49    7.52
   2  20  10    9.33    6.96
   2  21  -9   32.10   10.63
   2  21  -7    4.39    5.70
   2  21  -5   13.16    6.28
   2  21  -3   14.57    6.09
   2 -21  -3   13.67    4.53
   2 -21  -3    7.62    4.14
   2 -21  -1   55.49    8.62
   2 -21  -1   55.25    9.16
   2  21  -1   64.46   10.68
   2 -21   1  149.84   14.83
   2  21   1  137.02   14.65
   2 -21   1  159.69   14.31
   2 -21   3    5.12    4.15
   2 -21   3    8.34    4.25
   2  21   3   14.11    5.58
   2 -21   5   29.16    8.01
   2  21   5   29.25    8.08
   2 -21   5   18.94    5.52
   2 -21   7   33.20    9.56
   2  21   7   19.25    6.91
   2 -21   7   14.40    5.80
   2  21   9    3.57    5.49
   2  22  -8   30.62    9.41
   2  22  -6   22.00    8.29
   2  22  -4   26.75    7.90
   2 -22  -4   42.37    8.28
   2 -22  -2   36.05    7.76
   2  22  -2   41.07    8.93
   2 -22  -2   34.84    7.21
   2 -22   0   73.84   10.22
   2 -22   0   83.71   11.46
   2  22   0  104.13   13.45
   2 -22   2   74.16   11.25
   2  22   2   73.75   11.68
   2 -22   2   81.72   11.14
   2 -22   4    0.39    4.53
   2 -22   4    8.51    4.99
   2  22   4    8.30    6.44
   2 -22   6   85.17   12.08
   2  22   6   73.47   12.28
   2 -22   6   96.98   13.99
   2 -22   8   27.03    8.58
   2  22   8   57.30   11.73
   2  23  -7   18.49    8.69
   2  23  -5    2.45    4.83
   2  23  -3   35.74    8.76
   2 -23  -3   42.68    8.65
   2 -23  -1   31.64    7.49
   2  23  -1   44.90   10.19
   2 -23  -1   31.07    8.57
   2 -23   1   20.32    6.36
   2 -23   1   10.78    5.23
   2  23   1   14.10    6.29
   2 -23   3    6.21    3.95
   2 -23   3    9.87    5.90
   2  23   3    6.84    5.38
   2 -23   5   30.13    8.66
   2 -23   5   16.44    7.30
   2  23   5   20.63    7.80
   2 -23   7   18.93    7.49
   2  23   7   12.73    6.74
   2  24  -6   -4.17    6.78
   2  24  -4   25.95    8.04
   2 -24  -4   17.06    7.01
   2  24  -2   24.58    8.47
   2 -24  -2   48.41    9.35
   2  24   0   20.45    7.44
   2 -24   0   15.73    6.25
   2 -24   0   27.41    7.18
   2 -24   2   13.44    5.89
   2 -24   2   21.97    7.16
   2  24   2    7.54    4.99
   2 -24   4   18.17    7.47
   2 -24   4    3.74    5.00
   2  24   4   12.50    6.01
   2 -24   6   50.60   11.11
   2 -24   6   28.18    8.37
   2  24   6   33.52    9.46
   2  25  -5   24.71    9.23
   2  25  -3    9.15    6.45
   2 -25  -3    0.57    4.65
   2  25  -1    4.82    4.83
   2 -25  -1   11.07    5.27
   2 -25   1   44.19    9.46
   2 -25   1   46.01    9.14
   2  25   1   52.61   11.17
   2  25   3    6.09    5.73
   2 -25   3    9.52    5.59
   2 -25   3    1.08    4.54
   2 -25   5   13.89    6.89
   2 -25   5   23.19    8.85
   2  25   5    5.12    5.40
   2  26  -2   12.91    7.53
   2 -26  -2   22.71    7.47
   2 -26   0   66.98   12.28
   2  26   0   68.94   13.26
   2 -26   2   -0.36    5.02
   2  26   2   10.42    6.98
   2 -26   4   26.14    8.98
   2 -26   4   21.25    8.40
   2  26   4   22.34    8.32
   3   0 -13    1.93    4.51
   3   0 -11    0.09    2.63
   3   0 -11    5.50    3.80
   3   0  -9    1.57    2.13
   3   0  -9    4.25    3.26
   3   0  -7   -0.26    1.44
   3   0  -7    1.68    2.11
   3   0  -7   -1.71    2.32
   3   0  -5   -0.02    1.43
   3   0  -5    1.41    1.17
   3   0  -5    0.78    2.09
   3   0  -3   -0.67    0.66
   3   0  -3    0.01    1.15
   3   0  -1   -0.63    1.25
   3   0  -1    1.86    1.64
   3   0  -1   -2.99    1.83
   3   0  -1   -0.03    0.72
   3   0   1    0.81    1.00
   3   0   1    0.16    1.28
   3   0   1    3.12    1.58
   3   0   1   -2.18    1.77
   3   0   3    1.49    1.48
   3   0   3    3.11    2.35
   3   0   3    1.67    1.56
   3   0   5    0.42    2.53
   3   0   5   -1.67    2.03
   3   0   5   -0.67    1.00
   3   0   7    1.66    3.44
   3   0   7   -1.51    2.15
   3   0   9    8.50    5.37
   3   0   9   -1.98    2.90
   3   0  11   -1.94    5.35
   3   0  11    7.00    4.30
   3   0  13   -1.52    6.37
   3   0  13   10.77    5.76
   3   1 -12   85.64   12.42
   3  -1 -12   84.18   12.20
   3   1 -10   73.64    8.66
   3  -1 -10   68.04    7.68
   3   1 -10   76.32   10.16
   3  -1 -10   63.84    9.72
   3  -1  -8  597.63   18.88
   3   1  -8  533.78   22.73
   3  -1  -8  558.95   23.06
   3   1  -8  599.19   20.40
   3  -1  -8  526.63   16.34
   3   1  -8  507.15   16.17
   3   1  -6  157.39    9.14
   3   1  -6  167.66    8.60
   3  -1  -6  144.12    7.33
   3   1  -6  137.62    9.99
   3  -1  -6  144.66   10.28
   3  -1  -6  160.88    9.06
   3   1  -4  538.15   11.49
   3   1  -4  504.38   15.61
   3  -1  -4  522.03    8.63
   3   1  -4  539.63   17.19
   3  -1  -4  558.67   16.97
   3  -1  -4  577.64   16.39
   3   1  -2  928.94   20.44
   3  -1  -2  932.33   19.87
   3   1  -2  914.73   18.79
   3   1  -2  864.50   19.44
   3  -1  -2  892.04   18.68
   3   1  -2  873.22   12.09
   3   1  -2  895.89   12.06
   3  -1  -2  921.78   20.09
   3  -1   0 1841.04   25.59
   3   1   0 1773.38   22.84
   3   1   0 1854.67   27.79
   3  -1   0 1788.84   22.29
   3   1   0 1785.76   23.38
   3   1   0 1786.44   26.70
   3  -1   0 1827.94   25.14
   3  -1   0 1824.45   27.30
   3  -1   2 1260.77   25.02
   3   1   2 1275.64   25.94
   3  -1   2 1213.58   23.73
   3   1   2 1194.53   24.51
   3   1   2 1275.92   22.08
   3  -1   2 1260.58   22.37
   3  -1   2 1239.75   21.82
   3   1   2 1227.10   19.50
   3  -1   4   45.74    5.76
   3   1   4   46.28    5.86
   3  -1   4   49.19    4.36
   3   1   4   54.44    4.60
   3   1   4   51.00    4.87
   3  -1   4   53.20    5.48
   3  -1   6  142.03   11.39
   3   1   6  163.35   12.35
   3   1   6  171.88    6.63
   3   1   6  179.94   10.76
   3  -1   6  167.07   10.92
   3  -1   8  122.03   12.40
   3   1   8   94.67   10.91
   3   1   8  106.78    9.70
   3  -1   8   97.93    9.85
   3  -1  10   -6.82    5.03
   3   1  10    9.11    5.35
   3   1  10    4.16    2.91
   3  -1  10    3.70    3.51
   3  -1  12   -1.61    4.34
   3   1  12   12.51    6.71
   3   1  12   -1.89    4.11
   3  -1  12    1.22    3.62
   3  -1  14   31.08    9.10
   3   2 -13   11.22    6.45
   3  -2 -13   23.19    7.29
   3   2 -11   26.97    6.26
   3   2 -11   10.26    5.14
   3  -2 -11   20.16    5.78
   3   2  -9  542.52   21.35
   3  -2  -9  501.69   18.89
   3   2  -9  517.80   23.86
   3  -2  -9  486.57   23.07
   3   2  -7  450.51   16.21
   3  -2  -7  490.99   15.18
   3   2  -7  489.95   20.58
   3  -2  -7  496.10   20.10
   3  -2  -7  431.54   14.68
   3   2  -7  456.90   15.71
   3   2  -5  132.98    7.19
   3   2  -5  139.42    8.73
   3  -2  -5  122.51    5.55
   3  -2  -5  139.01    9.22
   3  -2  -5  133.20    8.14
   3  -2  -3  838.29   20.76
   3   2  -3  868.14   20.39
   3  -2  -3  816.62   18.41
   3  -2  -3  818.20   19.61
   3   2  -3  837.34   13.96
   3  -2  -1 6909.27   54.08
   3   2  -1 7000.06   56.36
   3   2  -1 7078.42   55.26
   3  -2  -1 7119.73   48.46
   3   2  -1 7123.33   43.36
   3  -2  -1 7081.00   55.63
   3  -2   1  779.62   17.48
   3   2   1  743.85   17.66
   3   2   1  783.47   13.86
   3  -2   1  757.86   16.89
   3   2   1  781.50   18.97
   3   2   1  777.85   18.24
   3  -2   1  741.02   17.22
   3  -2   1  742.69   17.65
   3   2   3  679.43   16.27
   3  -2   3  681.02   18.91
   3   2   3  689.46   20.26
   3  -2   3  624.94   16.09
   3   2   3  643.22   14.53
   3  -2   3  648.81   17.86
   3   2   5  532.44   16.28
   3  -2   5  541.73   20.19
   3   2   5  541.57   20.83
   3   2   5  520.04   13.13
   3  -2   5  493.00   17.68
   3  -2   7  169.83   13.23
   3   2   7  134.05   12.23
   3   2   7  148.11   10.29
   3  -2   7  146.35   11.17
   3  -2   9   54.14    9.10
   3   2   9   64.88   10.09
   3   2   9   42.97    6.70
   3  -2   9   41.09    7.10
   3  -2  11   90.64   13.03
   3   2  11   89.00   13.13
   3   2  11   87.02   10.47
   3  -2  11  121.53   13.37
   3  -2  13   53.32   10.22
   3  -2  13   46.49   11.30
   3   2  13   49.76   11.50
   3   2  13   50.60    9.57
   3  -3 -12   49.78    9.60
   3   3 -12   47.77    9.07
   3   3 -10   71.97    9.19
   3  -3 -10   69.95    8.00
   3   3 -10   74.36    9.91
   3  -3 -10   64.29    9.47
   3   3  -8  778.15   24.16
   3  -3  -8  781.88   20.99
   3   3  -8  729.16   26.70
   3  -3  -8  741.92   26.21
   3   3  -8  726.74   20.46
   3   3  -6  363.54   13.93
   3   3  -6  337.66   14.09
   3  -3  -6  352.62   11.09
   3   3  -6  395.61   17.32
   3  -3  -6  402.22   16.65
   3  -3  -6  410.89   14.28
   3  -3  -4 1348.37   28.39
   3   3  -4 1267.97   25.61
   3   3  -4 1294.00   27.24
   3  -3  -4 1303.94   25.09
   3  -3  -4 1255.31   11.50
   3  -3  -4 1363.33   25.47
   3   3  -4 1330.11   21.45
   3  -3  -2  155.41    8.87
   3   3  -2  153.00    8.50
   3   3  -2  167.75    9.12
   3  -3  -2  158.41    7.30
   3   3  -2  159.01    6.84
   3   3  -2  169.05    6.84
   3  -3  -2  183.52    9.20
   3  -3   0    3.93    2.21
   3  -3   0    2.85    2.20
   3   3   0    2.57    1.05
   3  -3   0    2.35    1.43
   3   3   0    4.21    2.13
   3  -3   0    0.44    1.22
   3   3   0    0.93    1.20
   3   3   0    4.20    1.98
   3  -3   2  606.91   17.70
   3   3   2  542.13   15.19
   3  -3   2  586.34   15.70
   3   3   2  541.85   17.34
   3   3   2  508.26   16.98
   3  -3   2  579.60   15.91
   3  -3   2  522.56   15.80
   3   3   2  588.32   11.36
   3   3   4  129.55    7.24
   3  -3   4  116.74    8.62
   3   3   4  116.08    9.48
   3   3   4  120.00    6.80
   3  -3   4   96.08    7.71
   3  -3   6   39.64    6.18
   3   3   6   42.39    6.75
   3   3   6   36.73    3.56
   3   3   6   45.39    5.27
   3  -3   6   34.56    5.55
   3  -3   8   80.56   10.04
   3   3   8   69.23    9.43
   3   3   8   92.32    8.68
   3  -3   8   82.91    9.35
   3  -3  10   12.52    6.29
   3   3  10    0.62    3.79
   3   3  10    4.41    3.36
   3  -3  10    5.23    3.62
   3  -3  12   20.21    8.16
   3   3  12    6.99    5.35
   3   3  12    2.58    3.50
   3  -3  12    9.67    5.40
   3   4 -13   40.69    9.55
   3  -4 -13   24.72    7.87
   3   4 -11   25.31    6.45
   3   4 -11   46.90    8.96
   3  -4 -11   33.62    7.23
   3   4  -9  254.47   15.41
   3  -4  -9  250.15   13.20
   3   4  -9  266.44   17.43
   3  -4  -9  289.15   17.81
   3   4  -7   -0.60    2.12
   3  -4  -7    4.13    1.74
   3   4  -7    2.06    2.83
   3  -4  -7    0.59    2.39
   3   4  -5   27.08    4.33
   3  -4  -5   18.21    2.17
   3   4  -5   32.63    5.19
   3  -4  -5   31.59    4.27
   3  -4  -5   28.14    4.02
   3   4  -5   26.93    3.78
   3  -4  -3  129.06    8.47
   3   4  -3  137.59    8.44
   3   4  -3  141.72    8.86
   3  -4  -3  126.66    7.05
   3   4  -3  136.50    8.35
   3  -4  -3  124.97    8.15
   3   4  -3  136.72    6.99
   3  -4  -1   99.64    7.39
   3   4  -1   97.71    7.03
   3   4  -1  103.30    7.20
   3  -4  -1  108.88    5.55
   3   4  -1  111.21    6.51
   3   4  -1  101.55    6.35
   3  -4  -1   93.20    6.83
   3  -4  -1  103.54    4.72
   3   4   1  263.03    6.59
   3  -4   1  253.82    8.98
   3   4   1  256.40   11.77
   3   4   1  254.34   10.67
   3   4   1  238.71   11.14
   3  -4   1  256.99   11.04
   3  -4   1  240.25   10.92
   3  -4   1  246.07   10.18
   3  -4   3  945.61   21.76
   3   4   3  939.83   24.83
   3   4   3  960.67   20.34
   3  -4   3  983.66   20.93
   3  -4   3  957.96   23.40
   3   4   3  998.87   15.31
   3   4   5  161.49    8.10
   3  -4   5  180.35   11.48
   3   4   5  170.40   12.18
   3   4   5  180.19    8.80
   3  -4   5  184.50   11.77
   3  -4   7  169.34   13.08
   3   4   7  185.18   14.46
   3   4   7  178.67    6.70
   3   4   7  170.02   10.58
   3  -4   7  201.86   14.09
   3  -4   9   20.09    6.06
   3   4   9   21.22    6.56
   3   4   9    9.83    3.25
   3  -4   9   17.26    4.88
   3  -4  11    2.48    5.95
   3   4  11   -0.41    4.21
   3   4  11   -2.90    3.74
   3  -4  11    5.60    3.49
   3  -4  13    0.69    5.10
   3  -4  13   13.32    6.67
   3   5 -12    2.65    4.00
   3   5 -12   -1.76    3.85
   3  -5 -12   -3.31    3.99
   3   5 -10   16.84    5.21
   3  -5 -10   17.39    4.19
   3   5 -10   13.50    5.10
   3  -5 -10   13.34    5.61
   3   5  -8  121.67   10.42
   3  -5  -8  130.06    8.50
   3   5  -8   97.97   10.12
   3  -5  -8  109.61   10.38
   3   5  -6  189.13   10.83
   3  -5  -6  193.94    8.10
   3   5  -6  165.79   11.53
   3  -5  -6  196.63   11.47
   3  -5  -4 1532.69   30.96
   3   5  -4 1561.90   30.90
   3  -5  -4 1651.36   27.62
   3  -5  -4 1667.54   29.95
   3   5  -4 1714.00   27.96
   3  -5  -2  338.46   13.35
   3   5  -2  305.04   12.65
   3   5  -2  322.82   13.06
   3  -5  -2  328.64    9.69
   3   5  -2  315.31   11.26
   3  -5  -2  316.13   13.04
   3  -5  -2  331.11    7.99
   3   5  -2  312.58   11.23
   3  -5   0   11.79    3.01
   3  -5   0   16.97    2.19
   3   5   0   12.38    2.99
   3   5   0   12.15    2.58
   3   5   0   14.30    2.83
   3  -5   0   12.66    2.91
   3  -5   0   12.95    2.39
   3  -5   2  753.15   16.77
   3   5   2  772.97   21.64
   3   5   2  751.58   18.94
   3  -5   2  749.58   15.81
   3   5   2  735.50    9.86
   3   5   4   26.58    4.72
   3   5   4   21.22    3.40
   3  -5   4   12.00    3.27
   3   5   4   15.98    2.47
   3  -5   4   21.35    4.27
   3  -5   6    0.43    2.50
   3   5   6    1.49    2.60
   3   5   6    1.03    1.65
   3   5   6    3.46    1.89
   3  -5   6    0.81    2.24
   3  -5   8   35.25    6.93
   3   5   8   45.41    8.03
   3   5   8   23.11    4.46
   3  -5   8   26.99    5.84
   3  -5  10   32.12    7.40
   3   5  10   15.95    5.72
   3   5  10   21.42    4.90
   3  -5  10   18.76    5.61
   3  -5  12    0.79    5.52
   3   5  12    9.03    5.95
   3  -5  12    4.57    4.71
   3   6 -13    7.76    6.69
   3  -6 -13   10.49    6.57
   3   6 -11   89.50   10.94
   3   6 -11  102.66   12.54
   3  -6 -11   95.09   11.90
   3   6  -9   13.03    4.41
   3  -6  -9   19.63    3.92
   3   6  -9   17.18    5.12
   3  -6  -9    9.92    4.17
   3   6  -7  149.72   10.93
   3  -6  -7  164.15    8.55
   3   6  -7  157.40   12.02
   3  -6  -7  171.87   11.92
   3  -6  -5   82.04    8.14
   3   6  -5   70.28    7.28
   3  -6  -5   59.09    5.85
   3   6  -5   60.97    6.26
   3   6  -3  797.20   21.33
   3  -6  -3  761.70   16.27
   3   6  -3  746.87   19.73
   3   6  -3  727.85   18.48
   3  -6  -1  106.03    7.67
   3   6  -1   85.55    6.91
   3  -6  -1   89.18    4.46
   3   6  -1   96.72    6.97
   3   6  -1   89.12    6.67
   3  -6  -1   89.90    5.31
   3  -6   1   36.43    3.27
   3   6   1   36.99    4.80
   3  -6   1   41.68    4.97
   3   6   1   41.92    4.95
   3  -6   1   39.98    4.55
   3  -6   3  471.34   15.14
   3   6   3  478.75   18.43
   3   6   3  480.07   15.59
   3  -6   3  472.94   13.97
   3  -6   3  486.45   17.96
   3   6   3  470.78    8.28
   3  -6   5  169.77   11.08
   3   6   5  183.51   12.96
   3   6   5  160.57    8.73
   3   6   5  144.80    7.20
   3  -6   5  155.30   11.36
   3  -6   7   21.71    5.03
   3   6   7   22.76    5.57
   3   6   7   14.47    2.67
   3  -6   7   19.56    4.90
   3   6   7   23.16    3.87
   3   6   9   42.03    8.35
   3  -6   9   30.31    6.87
   3   6   9   34.07    5.64
   3  -6   9   41.03    7.63
   3  -6  11   23.61    7.75
   3   6  11   16.99    7.18
   3   6  11   24.14    5.66
   3  -6  11   25.08    7.10
   3  -6  13  119.31   16.50
   3  -6  13   85.44   13.83
   3   7 -12   15.48    6.63
   3   7 -12   10.18    5.87
   3  -7 -12   17.77    6.64
   3   7 -10   68.69    9.31
   3   7 -10   69.05    9.98
   3  -7 -10   61.14    9.23
   3   7  -8 1037.16   31.19
   3  -7  -8 1014.96   23.76
   3   7  -8 1000.24   32.46
   3  -7  -8 1031.75   31.04
   3   7  -6  228.79   14.01
   3  -7  -6  240.43    9.72
   3  -7  -6  211.69   11.96
   3   7  -6  225.99   12.98
   3  -7  -4   99.07    8.37
   3   7  -4   88.49    7.60
   3  -7  -4   83.51    6.11
   3   7  -4   75.23    6.70
   3  -7  -2  210.80   11.56
   3   7  -2  243.32   11.76
   3  -7  -2  225.58    7.51
   3   7  -2  233.11    9.97
   3  -7  -2  217.03    8.37
   3   7  -2  227.48   10.96
   3  -7   0  169.18   10.04
   3   7   0  136.02    9.07
   3  -7   0  145.68    5.30
   3   7   0  181.49   10.40
   3  -7   0  164.53    8.65
   3  -7   2   14.73    3.65
   3  -7   2   17.09    2.64
   3   7   2   20.13    4.06
   3  -7   2   16.86    2.28
   3  -7   4  177.72   10.17
   3   7   4  189.23   12.46
   3   7   4  161.36    9.33
   3   7   4  172.06    5.87
   3  -7   4  199.70   12.67
   3  -7   6  105.81    9.56
   3   7   6  112.49   11.13
   3   7   6   97.40    7.17
   3   7   6  112.81    6.99
   3  -7   6  111.08   10.50
   3  -7   8   45.46    7.83
   3   7   8   48.27    8.29
   3   7   8   41.32    5.30
   3  -7   8   62.05    8.90
   3  -7  10   25.85    6.54
   3  -7  10   30.50    7.29
   3   7  10   24.74    6.69
   3   7  10   29.99    5.57
   3  -7  12   29.02    8.58
   3   7  12   35.08   10.27
   3  -7  12   16.57    6.83
   3   8 -13   -1.29    5.27
   3  -8 -13   12.64    6.13
   3   8 -11    4.25    4.21
   3   8 -11    6.79    4.63
   3  -8 -11   -5.12    3.74
   3   8  -9  154.42   13.63
   3  -8  -9  125.05    9.19
   3   8  -9  157.92   14.01
   3  -8  -9  147.10   12.83
   3   8  -7   10.70    3.72
   3   8  -7   15.72    4.22
   3  -8  -7   13.40    3.67
   3  -8  -7    6.41    2.20
   3  -8  -5  518.73   19.70
   3   8  -5  489.88   19.10
   3  -8  -5  500.85   16.40
   3   8  -5  517.20   19.08
   3  -8  -3  525.57   18.60
   3   8  -3  525.97   17.97
   3  -8  -3  514.37   12.65
   3   8  -3  560.67   18.37
   3  -8  -1  191.23   11.10
   3   8  -1  199.64   10.78
   3  -8  -1  189.42    5.28
   3   8  -1  200.78    7.98
   3   8  -1  164.06   10.10
   3  -8  -1  202.58    9.31
   3  -8   1  183.19    6.46
   3   8   1  168.06   10.47
   3  -8   1  193.61    6.04
   3  -8   1  198.40   11.53
   3  -8   3  341.68   12.49
   3   8   3  403.38   17.57
   3  -8   3  350.27   11.59
   3  -8   3  390.93   17.04
   3   8   5  184.33    7.42
   3  -8   5  195.94   11.74
   3   8   5  191.98   13.73
   3   8   5  179.98    6.94
   3  -8   5  178.71   13.12
   3  -8   7   42.01    6.84
   3   8   7   39.01    7.22
   3   8   7   40.42    4.62
   3  -8   7   44.37    7.56
   3  -8   9   79.55   10.63
   3   8   9   69.38   10.34
   3   8   9   76.49    7.82
   3  -8   9   75.47   10.99
   3  -8  11    7.31    5.44
   3   8  11   21.63    7.81
   3  -8  11    4.48    4.89
   3  -8  13    9.61    6.79
   3   9 -12    1.95    4.12
   3   9 -12   14.97    6.50
[truncated: 184,173 more chars]
