# Supplementary material for: Synthesis and structure of photodegradable 1-(4,5-dimeth­oxy-2,3-di­nitro­phen­yl)-2-methyl­propyl N-butyl­carbamate
Source: Acta Crystallogr E Crystallogr Commun. 2023 May 16;79(Pt 6):549–51. doi: 10.1107/S2056989023004103 (PMC10242739; doi:10.1107/S2056989023004103)
Supplement: Supplementary file 2 [file e-79-00549-Isup2.hkl]

data_I                                                                          
_shelx_title ' 20220523-honda_a.res in Ia'                                      
_shelx_refln_list_code          4                                               
_shelx_F_calc_maximum      185.99                                               
_exptl_crystal_F_000       848.00                                               
_reflns_d_resolution_high  0.6850                                               
                                                                                
loop_                                                                           
 _space_group_symop_operation_xyz                                               
 'x, y, z'                                                                      
 'x+1/2, -y, z'                                                                 
 'x+1/2, y+1/2, z+1/2'                                                          
 'x+1, -y+1/2, z+1/2'                                                           
                                                                                
_cell_length_a     9.9490                                                       
_cell_length_b    19.9223                                                       
_cell_length_c    10.2378                                                       
_cell_angle_alpha  90.000                                                       
_cell_angle_beta   97.616                                                       
_cell_angle_gamma  90.000                                                       
                                                                                
_shelx_F_squared_multiplier     1.000                                           
                                                                                
loop_                                                                           
 _refln_index_h                                                                 
 _refln_index_k                                                                 
 _refln_index_l                                                                 
 _refln_F_squared_calc                                                          
 _refln_F_squared_meas                                                          
 _refln_F_squared_sigma                                                         
 _refln_observed_status                                                         
  -2   0 -14        672.28        812.28        82.46 o                         
  -1   1 -14         61.83         68.81        20.08 o                         
  -2   2 -14         27.23         21.97        19.19 o                         
   0   2 -14         12.90         39.54        25.52 o                         
  -1   3 -14        114.10        120.13        24.57 o                         
  -2   4 -14        341.86        316.33        52.07 o                         
   0   4 -14          6.90         40.00        25.42 o                         
  -1   5 -14         31.07         32.51        27.11 o                         
  -2   6 -14         87.00        116.07        37.42 o                         
   0   6 -14         14.76         24.04        22.63 o                         
   0   8 -14        101.36        128.21        38.80 o                         
  -4   1 -13         21.17         -1.31        14.87 o                         
  -2   1 -13        114.64        132.81        25.43 o                         
   0   1 -13        240.74        254.13        29.59 o                         
   2   1 -13        233.38        323.19        40.47 o                         
   4   1 -13         30.08         38.82        16.73 o                         
   6   1 -13        303.94        317.86        39.57 o                         
  -3   2 -13        136.53        208.08        31.15 o                         
  -1   2 -13          0.85         -3.10        13.46 o                         
   1   2 -13         95.03         98.07        20.04 o                         
   3   2 -13         56.75         60.06        21.13 o                         
   5   2 -13        143.42        174.50        67.48 o                         
  -4   3 -13         18.94          8.83        22.73 o                         
  -2   3 -13          5.62          3.81        14.60 o                         
   0   3 -13         32.46         56.23        18.06 o                         
   2   3 -13         79.99        134.90        30.55 o                         
   4   3 -13          0.72          8.37        13.87 o                         
   6   3 -13          5.79         16.61        14.85 o                         
  -3   4 -13         25.27          6.05        27.02 o                         
  -1   4 -13          6.00          4.14        13.02 o                         
   1   4 -13         87.19         65.49        17.30 o                         
   3   4 -13        117.35        117.02        28.19 o                         
   5   4 -13          9.62         14.29        24.85 o                         
   7   4 -13        108.65        152.82        36.96 o                         
  -2   5 -13        108.35        114.50        26.62 o                         
   0   5 -13         31.21         31.91        12.56 o                         
   2   5 -13         60.22         51.08        15.74 o                         
   4   5 -13         31.71         33.80        15.30 o                         
   6   5 -13         25.94         33.11        23.69 o                         
  -3   6 -13        292.58        365.86        40.74 o                         
  -1   6 -13        213.13        255.13        31.56 o                         
   1   6 -13         36.60         41.11        15.71 o                         
   3   6 -13         16.55         32.26        16.55 o                         
   5   6 -13          3.87         23.37        13.90 o                         
   7   6 -13         14.00         24.11        21.82 o                         
  -2   7 -13         12.99         20.83        17.52 o                         
   0   7 -13         23.70         28.41        14.47 o                         
   2   7 -13         27.94         32.34        14.94 o                         
   4   7 -13          7.53         16.49        13.44 o                         
   6   7 -13          3.71        -20.05        20.72 o                         
  -3   8 -13         92.02        110.81        36.04 o                         
  -1   8 -13         83.32         71.43        19.84 o                         
   1   8 -13         27.72         33.18        26.95 o                         
   3   8 -13         18.02         18.18        24.59 o                         
   5   8 -13         29.90         32.51        21.71 o                         
  -2   9 -13        113.02        124.18        25.80 o                         
   0   9 -13         45.94         20.16        14.16 o                         
   2   9 -13        153.22        149.01        25.13 o                         
   4   9 -13         79.24         86.43        30.96 o                         
   6   9 -13         21.22         23.62        19.87 o                         
  -1  10 -13        180.59        209.97        47.44 o                         
   1  10 -13        119.33        146.77        25.40 o                         
   3  10 -13         26.43         18.74        23.40 o                         
   5  10 -13         12.86          2.40        17.58 o                         
  -2  11 -13         18.58          9.74        20.26 o                         
   0  11 -13         21.31         17.69        14.76 o                         
   2  11 -13         34.38         12.53        21.34 o                         
   6  11 -13         15.19         18.71        19.80 o                         
   1  12 -13         30.05         17.22        15.75 o                         
   5  12 -13          0.47         30.71        23.55 o                         
   0  13 -13         12.59         28.70        26.26 o                         
   2  13 -13         24.13          2.08        19.84 o                         
  -4   0 -12         30.81         68.38        26.86 o                         
  -2   0 -12          1.61         38.23        23.79 o                         
   0   0 -12        273.41        341.43        31.82 o                         
   2   0 -12         53.22         37.16        14.25 o                         
   4   0 -12        277.87        347.93        46.17 o                         
   6   0 -12         72.58         78.72        26.58 o                         
   8   0 -12        179.54        193.10        38.44 o                         
  -5   1 -12         54.51         70.11        22.28 o                         
  -3   1 -12          1.27         13.33        18.29 o                         
  -1   1 -12         29.09         33.04        15.24 o                         
   1   1 -12          9.79         14.03         7.72 o                         
   3   1 -12        231.60        299.72        30.72 o                         
   5   1 -12          5.60         13.63        10.79 o                         
   7   1 -12         79.09         80.48        17.60 o                         
  -4   2 -12         92.06        154.81        28.65 o                         
  -2   2 -12         37.75         28.83        13.99 o                         
   0   2 -12         36.12         31.32        14.82 o                         
   2   2 -12         56.83         75.63        13.15 o                         
   4   2 -12         43.49         50.92        13.89 o                         
   6   2 -12         38.17         62.35        34.28 o                         
   8   2 -12         43.45         39.25        16.81 o                         
  -5   3 -12          4.63         14.57        17.66 o                         
  -3   3 -12          4.74          6.25        11.73 o                         
  -1   3 -12         44.76         45.96        15.66 o                         
   1   3 -12         19.16         39.24        10.22 o                         
   3   3 -12        157.03        172.05        23.27 o                         
   5   3 -12         16.00         41.14        15.54 o                         
   7   3 -12        396.44        383.20        36.01 o                         
  -4   4 -12         25.13         18.02        15.07 o                         
  -2   4 -12         35.91         30.61        14.70 o                         
   0   4 -12         88.97        109.12        16.30 o                         
   2   4 -12         84.22         92.97        14.55 o                         
   4   4 -12         65.21         64.09        16.62 o                         
   6   4 -12        167.81        182.91        27.36 o                         
   8   4 -12         66.88         70.60        19.30 o                         
  -5   5 -12         19.63         -5.25        13.97 o                         
  -3   5 -12          0.54          0.12        14.19 o                         
  -1   5 -12         12.94         11.71        11.81 o                         
   1   5 -12        244.90        289.42        20.79 o                         
   3   5 -12          1.99         -2.90         8.04 o                         
   5   5 -12         27.57         31.84        13.43 o                         
   7   5 -12          9.16         23.52        13.86 o                         
   9   5 -12         42.43         40.46        24.25 o                         
  -4   6 -12          6.74          3.45        19.43 o                         
  -2   6 -12         97.53         96.91        20.48 o                         
   0   6 -12        117.23        135.37        17.97 o                         
   2   6 -12         44.88         61.67        13.23 o                         
   4   6 -12         32.31         30.38        13.31 o                         
   6   6 -12        103.92        121.91        21.13 o                         
   8   6 -12         21.97         19.03        22.31 o                         
  -5   7 -12         40.55         45.54        27.82 o                         
  -3   7 -12         69.06         56.22        22.20 o                         
  -1   7 -12         89.82        104.03        20.35 o                         
   1   7 -12        124.96        166.17        24.02 o                         
   3   7 -12         35.22         50.47        12.94 o                         
   5   7 -12          6.06         20.81        23.25 o                         
   7   7 -12        207.16        271.18        48.61 o                         
   9   7 -12         19.53         30.89        23.26 o                         
  -4   8 -12         87.84         61.11        23.40 o                         
  -2   8 -12        149.12        176.28        36.64 o                         
   0   8 -12        109.86        105.86        16.03 o                         
   2   8 -12         25.27          3.19        10.62 o                         
   4   8 -12          5.67         14.28        11.67 o                         
   6   8 -12         16.19         12.73        15.71 o                         
   8   8 -12         68.77        101.91        29.90 o                         
  -3   9 -12         14.73         31.89        17.05 o                         
  -1   9 -12         12.74         26.59        14.33 o                         
   1   9 -12         25.72         28.04        14.36 o                         
   3   9 -12         22.76         36.19        17.65 o                         
   5   9 -12          7.02          8.51        11.50 o                         
   7   9 -12         16.34         20.55        20.19 o                         
  -4  10 -12          2.07          3.49        22.20 o                         
  -2  10 -12         20.46         15.33        16.34 o                         
   0  10 -12         20.27         19.75        10.76 o                         
   2  10 -12         13.33          6.10        12.49 o                         
   4  10 -12         13.85         43.77        16.74 o                         
   6  10 -12         29.94         40.42        15.55 o                         
   8  10 -12         77.12         93.37        27.92 o                         
  -3  11 -12         40.51         33.22        30.08 o                         
  -1  11 -12         93.50         98.38        27.69 o                         
   1  11 -12        134.05        168.45        55.37 o                         
   3  11 -12         68.89         39.93        15.59 o                         
   5  11 -12         27.78         39.81        16.73 o                         
   7  11 -12         19.56         20.93        17.19 o                         
  -2  12 -12        118.89        152.01        26.13 o                         
   0  12 -12        102.80         83.29        30.43 o                         
   2  12 -12         72.48         86.51        20.07 o                         
   4  12 -12          7.23         23.61        13.29 o                         
   6  12 -12         97.03        140.36        32.97 o                         
  -3  13 -12          8.55         21.67        23.58 o                         
  -1  13 -12          9.27         17.48        15.89 o                         
   1  13 -12         46.15         76.04        19.25 o                         
   3  13 -12         50.81         75.16        30.38 o                         
   5  13 -12         69.38         74.10        26.83 o                         
  -2  14 -12         38.95         63.97        25.59 o                         
   0  14 -12         24.53         25.94        15.48 o                         
   2  14 -12          3.09         12.30        15.86 o                         
   4  14 -12         39.96         22.84        20.62 o                         
   1  15 -12         32.56         56.29        28.72 o                         
   3  15 -12         26.41         16.22        14.20 o                         
   2  16 -12          9.72         25.03        18.61 o                         
   3  17 -12         12.44         -0.39        17.05 o                         
  -6   1 -11         60.78         79.65        21.25 o                         
  -4   1 -11          7.86         24.20        27.66 o                         
  -2   1 -11         71.05         82.56        18.70 o                         
   0   1 -11        121.55        134.93        17.48 o                         
   2   1 -11        137.87        151.65        13.84 o                         
   4   1 -11          1.61         -0.67         9.07 o                         
   6   1 -11        364.28        489.37        37.20 o                         
   8   1 -11        290.42        326.52        65.75 o                         
  10   1 -11         52.72         68.56        27.25 o                         
  -5   2 -11         34.65         65.55        28.17 o                         
  -3   2 -11        288.48        355.98        65.48 o                         
  -1   2 -11         37.54         46.31        16.52 o                         
   1   2 -11        171.56        152.58        14.36 o                         
   3   2 -11         71.59         69.11        14.39 o                         
   5   2 -11         56.92         74.23        16.51 o                         
   7   2 -11        412.69        508.60        39.56 o                         
   9   2 -11         42.06         53.07        16.73 o                         
  -6   3 -11         43.40         52.04        19.25 o                         
  -4   3 -11         20.54          7.48        13.63 o                         
  -2   3 -11        381.93        405.74        50.45 o                         
   0   3 -11         19.66         11.27         8.49 o                         
   2   3 -11         12.90         12.37        10.81 o                         
   4   3 -11         35.38         32.78        11.70 o                         
   6   3 -11         21.31         31.28        26.49 o                         
   8   3 -11          1.64         14.09        13.30 o                         
  10   3 -11         40.90         26.86        23.05 o                         
  -5   4 -11         99.45        120.77        23.53 o                         
  -3   4 -11         16.29         -0.83        12.14 o                         
  -1   4 -11         14.49         22.95        10.72 o                         
   1   4 -11        171.43        170.08        15.42 o                         
   3   4 -11        125.31        123.88        19.19 o                         
   5   4 -11         20.17         28.69        10.83 o                         
   7   4 -11        119.59        122.74        20.23 o                         
   9   4 -11         30.41         21.35        14.93 o                         
  -6   5 -11        155.57        199.90        32.29 o                         
  -4   5 -11         94.39         49.56        19.66 o                         
  -2   5 -11         11.75          0.11        21.06 o                         
   0   5 -11          7.96         22.05         9.22 o                         
   2   5 -11         11.32          3.04         6.32 o                         
   4   5 -11         93.19        125.62        18.05 o                         
   6   5 -11         61.51         59.64        15.74 o                         
   8   5 -11        335.36        353.03        49.46 o                         
  10   5 -11        151.48        171.42        36.96 o                         
  -5   6 -11         79.32        104.06        23.78 o                         
  -3   6 -11         56.90         69.28        17.95 o                         
  -1   6 -11         72.38         83.64        16.33 o                         
   1   6 -11         24.88         36.77         9.18 o                         
   3   6 -11        292.10        336.98        23.92 o                         
   5   6 -11         78.25         85.10        17.35 o                         
   7   6 -11        124.71        179.49        36.85 o                         
   9   6 -11         25.99         29.41        14.73 o                         
  -6   7 -11         14.02         22.77        30.13 o                         
  -4   7 -11        108.80        125.67        34.79 o                         
  -2   7 -11          4.30          9.38        12.98 o                         
   0   7 -11         93.23         95.86        14.20 o                         
   2   7 -11         16.65         12.99        13.37 o                         
   4   7 -11          0.07         35.72        10.51 o                         
   6   7 -11         31.90         41.35        12.68 o                         
   8   7 -11        125.56        127.36        22.33 o                         
  10   7 -11         93.25         56.31        26.72 o                         
  -5   8 -11          5.49         14.45        24.76 o                         
  -3   8 -11         13.58         24.24        25.65 o                         
  -1   8 -11         15.64         13.83         8.44 o                         
   1   8 -11         58.39         40.12         9.94 o                         
   3   8 -11          6.25          5.42        12.17 o                         
   5   8 -11         81.25        127.82        37.84 o                         
   7   8 -11        168.42        154.87        27.62 o                         
   9   8 -11          1.75         11.40        16.84 o                         
  -4   9 -11        140.73        216.54        32.21 o                         
  -2   9 -11         54.95         37.35        14.56 o                         
   0   9 -11         10.85          6.46         7.93 o                         
   2   9 -11         28.78         23.23        18.95 o                         
   4   9 -11          3.77          4.15         8.09 o                         
   6   9 -11        216.73        224.44        27.32 o                         
   8   9 -11        170.59        214.33        31.22 o                         
  -5  10 -11          7.50         39.32        19.48 o                         
  -3  10 -11         27.91         13.64        12.97 o                         
  -1  10 -11         30.73         19.60        10.28 o                         
   1  10 -11         14.70         23.64         9.54 o                         
   3  10 -11         70.59         78.56        13.95 o                         
   5  10 -11         32.56         17.67        11.98 o                         
   7  10 -11         12.66          8.47        11.40 o                         
  -4  11 -11         26.48         39.20        21.15 o                         
  -2  11 -11          7.13         56.76        18.70 o                         
   0  11 -11        199.97        182.26        19.62 o                         
   2  11 -11         32.51         47.52        15.11 o                         
   4  11 -11          9.40         15.35        10.72 o                         
   6  11 -11        119.65        119.36        20.79 o                         
  -5  12 -11         50.00         24.29        25.88 o                         
  -3  12 -11         14.41        -14.68        14.68 o                         
  -1  12 -11         66.13         41.80        12.01 o                         
   1  12 -11          9.70         36.06        16.59 o                         
   3  12 -11         18.49         55.87        16.02 o                         
   5  12 -11         77.83         98.44        35.78 o                         
   7  12 -11        145.35         80.03        28.52 o                         
  -4  13 -11         15.95          7.10        18.82 o                         
  -2  13 -11        131.82        143.42        27.86 o                         
   0  13 -11        191.19        180.29        21.67 o                         
   2  13 -11        119.20        100.16        19.78 o                         
   4  13 -11         73.19         97.08        19.74 o                         
   6  13 -11         50.67         67.00        25.49 o                         
  -3  14 -11         17.34          7.05        12.50 o                         
  -1  14 -11         10.82          4.19        10.10 o                         
   1  14 -11         36.29         37.99        14.36 o                         
   3  14 -11         19.92          7.18        10.48 o                         
   5  14 -11        190.93        199.59        38.69 o                         
  -2  15 -11          0.20         27.10        22.77 o                         
   0  15 -11         60.64         46.19        16.23 o                         
   2  15 -11         21.76         17.15        12.91 o                         
   4  15 -11        217.38        222.25        30.94 o                         
   6  15 -11        144.16        177.53        38.44 o                         
  -3  16 -11         43.95         -9.07        21.11 o                         
  -1  16 -11         41.59         59.04        19.84 o                         
   1  16 -11         76.06         69.50        17.33 o                         
   3  16 -11         57.86         45.13        15.77 o                         
   5  16 -11         24.38         15.07        18.50 o                         
  -2  17 -11          6.71         12.64        18.85 o                         
   0  17 -11        125.52        108.16        35.65 o                         
   2  17 -11          3.08         10.00        17.24 o                         
   4  17 -11        101.20        114.66        47.92 o                         
   3  18 -11          3.07          3.08        12.79 o                         
   5  18 -11         18.15         23.09        21.89 o                         
  -8   0 -10         39.94         49.77        27.18 o                         
  -6   0 -10        486.66        559.21        65.20 o                         
  -4   0 -10        116.46        124.23        32.23 o                         
  -2   0 -10        124.59        125.53        27.11 o                         
   0   0 -10        308.94        266.63        25.21 o                         
   2   0 -10         89.91         66.78        12.63 o                         
   4   0 -10         77.43         72.83        12.32 o                         
   6   0 -10        310.74        309.70        40.49 o                         
   8   0 -10         52.50         36.50        19.31 o                         
  10   0 -10        173.38        226.03        43.17 o                         
  -7   1 -10         52.65         54.22        18.85 o                         
  -5   1 -10         73.63        135.99        30.61 o                         
  -3   1 -10          0.98          9.31        18.73 o                         
  -1   1 -10        111.65         98.56        14.85 o                         
   1   1 -10        113.99        108.91        13.22 o                         
   3   1 -10        212.62        248.92        15.70 o                         
   5   1 -10         77.02         79.44        18.55 o                         
   7   1 -10         10.90         22.98        12.05 o                         
   9   1 -10         37.05         58.46        21.25 o                         
  11   1 -10        170.99        167.08        39.08 o                         
  -8   2 -10          3.62         -0.83        15.59 o                         
  -6   2 -10          1.75          7.32        12.70 o                         
  -4   2 -10         28.80         49.26        15.90 o                         
  -2   2 -10         49.47         67.14        15.31 o                         
   0   2 -10        173.59        169.79        14.24 o                         
   2   2 -10          2.98         -5.40         5.71 o                         
   4   2 -10         66.78         90.78        12.10 o                         
   6   2 -10        346.25        374.07        31.28 o                         
   8   2 -10         38.33         24.15        17.49 o                         
  10   2 -10          1.35          5.74        13.76 o                         
  -7   3 -10         37.04         32.63        26.26 o                         
  -5   3 -10         29.23         35.51        13.45 o                         
  -3   3 -10         25.05         23.16        15.39 o                         
  -1   3 -10        570.20        560.09        47.89 o                         
   1   3 -10         91.99         97.74        10.87 o                         
   3   3 -10        286.74        247.97        15.98 o                         
   5   3 -10        219.16        240.92        34.24 o                         
   7   3 -10         70.87         92.57        17.47 o                         
   9   3 -10        140.22        143.18        23.26 o                         
  11   3 -10        318.01        339.77        50.55 o                         
  -6   4 -10        168.11        213.69        53.59 o                         
  -4   4 -10         17.56         32.00        15.11 o                         
  -2   4 -10        242.40        244.17        26.36 o                         
   0   4 -10         50.79         50.79         8.71 o                         
   2   4 -10         51.68         63.42        12.37 o                         
   4   4 -10         11.53         18.33         7.99 o                         
   6   4 -10         40.44         43.40        13.70 o                         
   8   4 -10         73.05        129.94        23.37 o                         
  10   4 -10        289.94        410.33        38.39 o                         
  -7   5 -10         63.53         73.87        24.15 o                         
  -5   5 -10         19.53         16.20        12.52 o                         
  -3   5 -10         91.15         72.76        16.18 o                         
  -1   5 -10        195.50        230.18        20.30 o                         
   1   5 -10         65.21         74.48        10.02 o                         
   3   5 -10         44.07         55.20         8.72 o                         
   5   5 -10        251.89        262.80        26.21 o                         
   7   5 -10        116.07        181.35        43.12 o                         
   9   5 -10         63.28         59.19        16.81 o                         
  11   5 -10         65.35         37.60        24.89 o                         
  -6   6 -10         82.24         79.96        20.44 o                         
  -4   6 -10         17.97         40.55        15.61 o                         
  -2   6 -10        306.32        304.20        39.93 o                         
   0   6 -10          3.34          3.89         7.29 o                         
   2   6 -10         19.60         23.55         6.99 o                         
   4   6 -10         90.07        109.08        13.57 o                         
   6   6 -10         69.01         87.22        16.67 o                         
   8   6 -10        254.71        290.38        33.92 o                         
  10   6 -10         36.09         46.96        19.87 o                         
  -7   7 -10         29.20         35.30        17.04 o                         
  -5   7 -10          0.72         19.19        16.31 o                         
  -3   7 -10         74.16        115.86        29.94 o                         
  -1   7 -10          1.90          0.43         7.81 o                         
   1   7 -10         46.36         29.90         9.95 o                         
   3   7 -10        190.41        234.20        19.34 o                         
   5   7 -10        217.21        248.96        20.03 o                         
   7   7 -10         74.29         97.12        18.03 o                         
   9   7 -10         56.03         62.32        28.33 o                         
  11   7 -10        425.40        455.24        57.08 o                         
  -6   8 -10         61.69         65.46        20.62 o                         
  -4   8 -10         45.59         54.00        18.03 o                         
  -2   8 -10        108.08         56.61        16.16 o                         
   0   8 -10         61.48         61.22        11.06 o                         
   2   8 -10         62.69         75.82         9.80 o                         
   4   8 -10        197.69        226.21        19.34 o                         
   6   8 -10         13.63         30.18        15.39 o                         
   8   8 -10          7.88         21.36        11.88 o                         
  10   8 -10        315.56        333.07        46.49 o                         
  -7   9 -10         17.13         19.17        23.09 o                         
  -5   9 -10        203.98        269.03        33.85 o                         
  -3   9 -10         11.50         27.25        13.69 o                         
  -1   9 -10        102.58        103.40        15.40 o                         
   1   9 -10        131.28        141.85        18.29 o                         
   3   9 -10        143.37        143.44        17.27 o                         
   5   9 -10        148.46        129.19        19.25 o                         
   7   9 -10          1.54          8.25        12.51 o                         
   9   9 -10         43.80         66.08        17.73 o                         
  -6  10 -10         35.88         63.27        20.91 o                         
  -4  10 -10          5.90          8.85        11.88 o                         
  -2  10 -10         30.58         35.26        14.55 o                         
   0  10 -10         81.82         59.42        11.59 o                         
   2  10 -10         25.03         28.60         9.01 o                         
   4  10 -10        101.28        108.57        14.48 o                         
   6  10 -10          9.63         -4.71         9.33 o                         
   8  10 -10         85.89         95.25        22.66 o                         
  -5  11 -10          3.48        -14.29        14.29 o                         
  -3  11 -10         12.57          0.42        13.04 o                         
  -1  11 -10        122.53        139.37        16.72 o                         
   1  11 -10         66.26         70.12        12.22 o                         
   3  11 -10         34.63         31.40        11.37 o                         
   5  11 -10         56.26         47.48        11.04 o                         
   7  11 -10         90.97        105.22        18.66 o                         
   9  11 -10        107.75        112.86        32.02 o                         
  -6  12 -10          1.15        -16.17        18.43 o                         
  -4  12 -10         18.68         14.57        21.92 o                         
  -2  12 -10          3.17          4.07        11.87 o                         
   0  12 -10        175.07        199.74        23.40 o                         
   2  12 -10          2.47         11.01        10.52 o                         
   4  12 -10        123.83        106.26        14.33 o                         
   6  12 -10         35.05         37.49        12.88 o                         
   8  12 -10        100.69        109.61        31.07 o                         
  -5  13 -10         26.73         26.24        14.47 o                         
  -3  13 -10         15.10          7.07        13.02 o                         
  -1  13 -10         77.00         62.40        12.30 o                         
   1  13 -10         21.98         23.15         8.21 o                         
   3  13 -10         34.75         59.45        20.81 o                         
   5  13 -10         84.20         79.80        13.72 o                         
   7  13 -10         15.38         21.39        17.93 o                         
  -4  14 -10         18.95         33.77        25.65 o                         
  -2  14 -10        132.78        131.16        22.16 o                         
   0  14 -10         31.99         42.25        14.14 o                         
   2  14 -10        177.83        197.97        24.26 o                         
   4  14 -10         31.90         25.12        14.30 o                         
   6  14 -10        182.49        144.10        32.55 o                         
   8  14 -10         74.70         85.53        28.49 o                         
  -5  15 -10         18.66          3.99        20.23 o                         
  -3  15 -10         26.06         30.23        26.95 o                         
  -1  15 -10         72.96         38.27        13.02 o                         
   1  15 -10         69.95         72.86        28.14 o                         
   3  15 -10         25.02         19.24        17.92 o                         
   5  15 -10          7.44         22.44        12.77 o                         
   7  15 -10         10.06         23.37        18.04 o                         
  -4  16 -10          6.04         14.83        19.06 o                         
  -2  16 -10         19.71         10.75        13.44 o                         
   0  16 -10         17.86         16.38        10.33 o                         
   2  16 -10        166.98        137.49        21.77 o                         
   4  16 -10        219.39        192.99        25.96 o                         
   6  16 -10         22.54         21.82        19.24 o                         
  -3  17 -10         29.71         31.10        22.20 o                         
  -1  17 -10          0.56         17.72        23.55 o                         
   1  17 -10         52.81         84.56        30.69 o                         
   3  17 -10         14.44          5.65        11.62 o                         
   5  17 -10         81.82        105.72        21.77 o                         
   7  17 -10         57.18         49.67        26.41 o                         
   0  18 -10        102.17        126.17        35.65 o                         
   2  18 -10         42.45         33.45        25.52 o                         
   4  18 -10          2.18          1.76        11.17 o                         
   6  18 -10         31.20         27.15        20.55 o                         
   1  19 -10          7.24          8.44        18.46 o                         
   3  19 -10         46.85         74.42        31.21 o                         
   5  19 -10         18.48         22.43        14.86 o                         
   4  20 -10          7.26          1.73        19.17 o                         
  -8   1  -9         22.93         17.44        22.72 o                         
  -6   1  -9        146.92        162.17        26.63 o                         
  -4   1  -9         34.38         18.15         9.36 o                         
  -2   1  -9        527.84        411.78        40.05 o                         
   0   1  -9         54.74         40.70        12.21 o                         
   2   1  -9        443.43        426.23        19.47 o                         
   4   1  -9        988.50        851.80        35.90 o                         
   6   1  -9        109.57        105.57        16.73 o                         
   8   1  -9        342.79        371.87        31.86 o                         
  10   1  -9         57.69         57.63        16.84 o                         
  -9   2  -9         35.24         27.15        17.54 o                         
  -7   2  -9         46.87         52.37        29.25 o                         
  -5   2  -9         84.91         87.34        17.61 o                         
  -3   2  -9        241.80        261.37        27.10 o                         
  -1   2  -9        361.96        360.95        22.87 o                         
   1   2  -9        711.44        709.33        25.85 o                         
   3   2  -9       1877.16       1810.50        38.00 o                         
   5   2  -9         57.62         58.59         8.88 o                         
   7   2  -9        162.19        135.03        19.01 o                         
   9   2  -9        138.98        154.06        24.73 o                         
  11   2  -9         81.21        103.37        22.21 o                         
  -8   3  -9         49.33         75.80        20.44 o                         
  -6   3  -9         39.77         46.63        15.74 o                         
  -4   3  -9         52.84         57.41        19.61 o                         
  -2   3  -9         41.33         67.03        14.39 o                         
   0   3  -9        314.75        298.90        17.70 o                         
   2   3  -9        552.65        554.88        22.24 o                         
   4   3  -9        244.64        237.05        13.36 o                         
   6   3  -9         28.97         24.30        12.74 o                         
   8   3  -9          0.30         -5.54         9.75 o                         
  10   3  -9         16.25          8.25        13.17 o                         
  12   3  -9         13.16         14.97        19.42 o                         
  -9   4  -9         16.94         40.31        29.23 o                         
  -7   4  -9         68.87         68.36        19.52 o                         
  -5   4  -9         10.69         13.26        26.12 o                         
  -3   4  -9         52.53         63.11        27.25 o                         
  -1   4  -9          3.61          5.48         6.79 o                         
   1   4  -9         15.07         13.05         6.22 o                         
   3   4  -9        886.83        927.82        27.57 o                         
   5   4  -9         78.89         77.75        11.15 o                         
   7   4  -9        589.87        568.02        43.03 o                         
   9   4  -9         94.63        118.17        20.30 o                         
  11   4  -9         32.70         40.95        19.17 o                         
  -8   5  -9         21.82         35.60        17.67 o                         
  -6   5  -9          3.35          6.86        11.50 o                         
  -4   5  -9        404.60        387.34        34.59 o                         
  -2   5  -9         33.05          5.57         9.12 o                         
   0   5  -9        514.60        501.98        22.78 o                         
   2   5  -9        118.04        130.62        11.54 o                         
   4   5  -9       1200.33       1204.73        29.21 o                         
   6   5  -9        411.45        444.09        39.98 o                         
   8   5  -9        108.42        132.60        34.75 o                         
  10   5  -9         20.67         36.28        15.02 o                         
  12   5  -9        104.18         89.35        30.46 o                         
  -7   6  -9         63.27         21.90        20.77 o                         
  -5   6  -9         33.77         30.59        14.34 o                         
  -3   6  -9        131.27        138.03        20.46 o                         
  -1   6  -9        995.01        903.54        36.40 o                         
   1   6  -9        736.28        723.44        26.37 o                         
   3   6  -9         37.20         55.44         7.66 o                         
   5   6  -9         24.76         33.47         9.72 o                         
   7   6  -9        202.35        188.67        24.00 o                         
   9   6  -9         60.12         48.94        50.00 o                         
  11   6  -9          5.55         33.21        24.78 o                         
  -8   7  -9         50.84         39.78        42.06 o                         
  -6   7  -9          4.10          6.43        18.76 o                         
  -4   7  -9         44.23         56.78        16.03 o                         
  -2   7  -9         28.18          2.19         8.57 o                         
   0   7  -9        235.88        267.09        19.63 o                         
   2   7  -9         31.16         21.58         5.53 o                         
   4   7  -9        525.71        530.67        26.29 o                         
   6   7  -9        113.90        108.86        13.26 o                         
   8   7  -9        102.91        121.52        20.01 o                         
  10   7  -9        143.77        125.04        21.92 o                         
  -7   8  -9         98.86         71.68        21.52 o                         
  -5   8  -9         31.11         62.94        18.23 o                         
  -3   8  -9        291.36        224.46        25.91 o                         
  -1   8  -9        173.52        141.67        15.89 o                         
   1   8  -9         38.71         24.72         7.71 o                         
   3   8  -9        499.90        503.56        25.02 o                         
   5   8  -9         18.59         12.61         8.13 o                         
   7   8  -9         36.73         27.93        17.00 o                         
   9   8  -9          5.63         11.05        10.39 o                         
  11   8  -9         32.21         88.39        30.71 o                         
  -8   9  -9         38.05         23.27        16.98 o                         
  -6   9  -9         15.54         38.15        16.35 o                         
  -4   9  -9         82.29         82.24        18.52 o                         
  -2   9  -9        574.39        570.74        38.86 o                         
   0   9  -9        131.63        149.39        15.26 o                         
   2   9  -9        132.97        127.46        11.87 o                         
   4   9  -9        478.90        456.43        25.28 o                         
   6   9  -9        302.19        302.55        21.62 o                         
   8   9  -9        108.45         86.28        18.48 o                         
  10   9  -9          6.96          6.32        11.21 o                         
  -7  10  -9        133.62        195.88        30.35 o                         
  -5  10  -9         78.86         70.73        18.60 o                         
  -3  10  -9        288.06        261.23        28.72 o                         
  -1  10  -9        150.31        149.17        15.87 o                         
   1  10  -9        107.42        120.05        13.52 o                         
   3  10  -9         80.22         77.21        11.66 o                         
   5  10  -9         12.84         32.00         9.19 o                         
   7  10  -9         36.60         19.14         9.72 o                         
   9  10  -9         51.48         63.33        16.57 o                         
  -6  11  -9         10.21         16.05        14.66 o                         
  -4  11  -9         53.76         42.05        18.52 o                         
  -2  11  -9        227.04        204.34        25.24 o                         
   0  11  -9         21.47         28.49         9.31 o                         
   2  11  -9        594.64        538.54        27.03 o                         
   4  11  -9        405.14        377.66        23.84 o                         
   6  11  -9         11.77         27.32         8.84 o                         
   8  11  -9        105.01        124.79        25.05 o                         
  -7  12  -9         16.28         35.09        17.76 o                         
  -5  12  -9         13.17         16.00        15.85 o                         
  -3  12  -9        180.95        179.59        51.12 o                         
  -1  12  -9        128.60        110.16        27.35 o                         
   1  12  -9         19.17         14.48         7.68 o                         
   3  12  -9        173.75        155.53        18.41 o                         
   5  12  -9        336.79        374.24        26.14 o                         
   7  12  -9         20.10          1.55        12.25 o                         
   9  12  -9          2.25          3.35        16.42 o                         
  -6  13  -9         58.63         86.46        22.46 o                         
  -4  13  -9         45.56         78.42        34.28 o                         
  -2  13  -9        129.52        149.38        23.60 o                         
   0  13  -9        156.89        114.88        17.21 o                         
   2  13  -9        285.51        259.17        26.05 o                         
   4  13  -9        339.18        344.42        26.43 o                         
   6  13  -9        233.46        224.05        19.40 o                         
   8  13  -9         50.80         69.97        27.22 o                         
  -5  14  -9         89.41        108.79        35.07 o                         
  -3  14  -9        220.69        288.88        32.10 o                         
  -1  14  -9          0.68         -8.02         8.02 o                         
   1  14  -9        143.99        139.13        32.79 o                         
   3  14  -9         37.58         42.40        12.17 o                         
   5  14  -9         18.94         37.16         9.68 o                         
   7  14  -9         62.65         83.91        25.10 o                         
   9  14  -9         73.63        122.25        33.96 o                         
  -6  15  -9         13.88         -8.19        19.06 o                         
  -4  15  -9         58.57         30.60        14.83 o                         
  -2  15  -9         26.29         20.63        12.51 o                         
   0  15  -9        444.88        512.43        36.48 o                         
   2  15  -9        445.41        481.07        35.38 o                         
   4  15  -9         16.53         47.15        13.85 o                         
   6  15  -9         56.99         37.52        12.86 o                         
   8  15  -9         63.17         63.26        23.86 o                         
  -5  16  -9         19.74         18.72        14.99 o                         
  -3  16  -9         28.28         31.18        14.74 o                         
  -1  16  -9         43.67         17.72        19.52 o                         
   1  16  -9        115.62        109.13        53.82 o                         
   3  16  -9          4.59          7.81         9.73 o                         
   5  16  -9        378.77        396.57        78.26 o                         
   7  16  -9         21.01         48.36        23.23 o                         
  -4  17  -9         20.10         34.90        19.93 o                         
  -2  17  -9          0.27          0.07        18.71 o                         
   0  17  -9        204.32        177.61        22.35 o                         
   2  17  -9        155.71        142.66        27.53 o                         
   4  17  -9         21.61         29.28        17.19 o                         
   6  17  -9        357.99        353.04        34.06 o                         
   8  17  -9          0.64        -21.11        21.11 o                         
  -3  18  -9          7.62         11.93        19.24 o                         
  -1  18  -9         26.92         23.93        23.19 o                         
   1  18  -9        468.24        413.23        81.02 o                         
   3  18  -9         32.61         17.28        24.59 o                         
   5  18  -9         36.87         -3.66        20.28 o                         
   7  18  -9         14.90         27.43        21.57 o                         
  -2  19  -9        118.92        205.56        43.91 o                         
   0  19  -9          1.53          2.22        17.79 o                         
   2  19  -9         65.24        115.75        34.28 o                         
   4  19  -9          6.78         21.73        13.44 o                         
   6  19  -9         35.84         27.51        16.94 o                         
  -1  20  -9         97.55        101.28        33.22 o                         
   1  20  -9         61.83         73.74        30.75 o                         
   3  20  -9         11.68         25.03        22.20 o                         
   5  20  -9        108.80        127.47        21.90 o                         
   7  20  -9         34.16         56.73        25.10 o                         
   2  21  -9         35.78        113.32        37.53 o                         
   4  21  -9          2.65         16.52        22.49 o                         
 -10   0  -8         52.80         52.46        28.70 o                         
  -8   0  -8         36.02         47.41        22.49 o                         
  -6   0  -8          7.40        -13.66        19.27 o                         
  -4   0  -8         13.14         10.24        11.01 o                         
  -2   0  -8        177.21        162.17        29.44 o                         
   0   0  -8       1014.89       1008.87        78.76 o                         
   2   0  -8        577.71        596.43        18.25 o                         
   4   0  -8       1071.92       1095.84        36.83 o                         
   6   0  -8        717.17        737.09        56.09 o                         
   8   0  -8       1376.17       1372.65        81.40 o                         
  10   0  -8          9.06         30.04        19.73 o                         
  12   0  -8        176.55        170.33        38.20 o                         
  -9   1  -8         29.50         53.93        20.07 o                         
  -7   1  -8          6.72         11.25        10.01 o                         
  -5   1  -8        162.60        179.86        23.07 o                         
  -3   1  -8        323.49        332.34        28.44 o                         
  -1   1  -8        362.29        370.84        21.58 o                         
   1   1  -8         92.19         71.05         8.36 o                         
   3   1  -8       2066.50       1947.04        49.52 o                         
   5   1  -8        238.48        209.52        13.81 o                         
   7   1  -8         87.60         78.56        14.70 o                         
   9   1  -8        237.48        249.84        27.91 o                         
  11   1  -8        205.49        284.04        45.31 o                         
 -10   2  -8         28.70         36.36        16.47 o                         
  -8   2  -8         28.86         15.13        12.54 o                         
  -6   2  -8        121.37        112.91        19.82 o                         
  -4   2  -8          6.45         19.49        10.31 o                         
  -2   2  -8         48.04         60.87        13.85 o                         
   0   2  -8        319.78        318.04        16.83 o                         
   2   2  -8          7.26          9.00         4.00 o                         
   4   2  -8        756.42        718.16        21.00 o                         
   6   2  -8        311.76        269.81        24.07 o                         
   8   2  -8        126.45        112.72        18.15 o                         
  10   2  -8         74.95         53.63        15.57 o                         
  12   2  -8         79.30         72.98        20.96 o                         
  -9   3  -8         17.22         32.15        17.88 o                         
  -7   3  -8         43.63         37.14        28.19 o                         
  -5   3  -8        102.80         79.19        17.44 o                         
  -3   3  -8        317.52        316.02        28.61 o                         
  -1   3  -8        481.51        512.75        25.72 o                         
   1   3  -8        196.64        199.68         9.15 o                         
   3   3  -8       2682.62       2659.63        40.81 o                         
   5   3  -8        615.45        561.31        23.77 o                         
   7   3  -8        160.13        177.52        21.35 o                         
   9   3  -8         50.47         40.63        12.17 o                         
  11   3  -8        231.45        215.69        53.04 o                         
 -10   4  -8          9.57         -2.97        19.80 o                         
  -8   4  -8         54.17         72.27        19.93 o                         
  -6   4  -8        220.75        192.23        25.35 o                         
  -4   4  -8        340.34        315.53        29.43 o                         
  -2   4  -8       1237.69       1118.03        93.64 o                         
   0   4  -8        344.42        330.06        27.77 o                         
   2   4  -8       1543.41       1549.55        34.28 o                         
   4   4  -8       1106.78       1126.37        25.73 o                         
   6   4  -8         75.92         71.23         9.33 o                         
   8   4  -8        301.08        331.35        29.06 o                         
  10   4  -8         72.81         77.52        17.50 o                         
  12   4  -8        120.19        219.43        40.95 o                         
  -9   5  -8        109.92        175.56        28.23 o                         
  -7   5  -8         27.21         26.83        13.26 o                         
  -5   5  -8        113.44         81.48        16.77 o                         
  -3   5  -8        130.24         89.11        10.27 o                         
  -1   5  -8         70.99         56.33        10.11 o                         
   1   5  -8        331.14        311.60        21.40 o                         
   3   5  -8        350.62        415.20        22.50 o                         
   5   5  -8        125.86        126.29        12.48 o                         
   7   5  -8          6.53         21.89         9.74 o                         
   9   5  -8         17.08         28.22        11.22 o                         
  11   5  -8         15.09         31.28        23.26 o                         
  -8   6  -8         12.03         11.47        16.36 o                         
  -6   6  -8        241.38        257.21        29.59 o                         
  -4   6  -8         28.34         35.60        13.79 o                         
  -2   6  -8        673.38        569.27        38.78 o                         
   0   6  -8         98.95         97.90        16.99 o                         
   2   6  -8        527.81        579.33        21.35 o                         
   4   6  -8       1392.75       1467.84        29.73 o                         
   6   6  -8         69.95         58.48         9.59 o                         
   8   6  -8         70.79         40.06        16.96 o                         
  10   6  -8        349.96        403.67        35.37 o                         
  12   6  -8         36.49         36.75        21.15 o                         
  -9   7  -8          7.31         17.72        13.71 o                         
  -7   7  -8        153.97        200.57        71.73 o                         
  -5   7  -8         26.42         23.51        12.90 o                         
  -3   7  -8        160.63        152.96        13.11 o                         
  -1   7  -8          1.74          3.52         4.67 o                         
   1   7  -8        912.69        837.03        26.70 o                         
   3   7  -8       3531.03       3602.94        51.03 o                         
   5   7  -8        314.40        313.85        23.04 o                         
   7   7  -8        217.83        168.07        20.11 o                         
   9   7  -8         43.94         47.60        14.69 o                         
  11   7  -8        153.24        174.04        25.68 o                         
  -8   8  -8        182.20        163.71        31.63 o                         
  -6   8  -8         92.04        108.24        34.56 o                         
  -4   8  -8        240.94        223.76        17.87 o                         
  -2   8  -8        465.25        456.69        21.51 o                         
   0   8  -8        132.28        107.26        12.29 o                         
   2   8  -8       2484.66       2381.59        50.24 o                         
   4   8  -8        447.43        444.17        23.37 o                         
   6   8  -8         96.11         90.95        11.49 o                         
   8   8  -8        132.78        129.89        18.53 o                         
  10   8  -8         19.89         39.29        13.40 o                         
  -9   9  -8         97.32        115.68        24.98 o                         
  -7   9  -8          6.75         12.55        12.99 o                         
  -5   9  -8        218.33        270.07        29.30 o                         
  -3   9  -8        228.37        223.72        17.84 o                         
  -1   9  -8        222.09        215.84        17.57 o                         
   1   9  -8        445.08        483.04        24.17 o                         
   3   9  -8         15.65          8.83         4.34 o                         
   5   9  -8        117.99        134.51        13.90 o                         
   7   9  -8        188.71        190.43        21.72 o                         
   9   9  -8         36.65         49.54        14.97 o                         
  11   9  -8         17.00         28.28        21.18 o                         
  -8  10  -8         73.61         67.71        21.54 o                         
  -6  10  -8         65.26         97.43        20.58 o                         
  -4  10  -8        138.19        133.77        15.09 o                         
  -2  10  -8         88.43         99.72        12.80 o                         
   0  10  -8        482.18        490.59        25.43 o                         
   2  10  -8        770.16        737.54        25.35 o                         
   4  10  -8        515.69        502.63        30.48 o                         
   6  10  -8        348.41        334.59        21.53 o                         
   8  10  -8        283.82        252.91        25.39 o                         
  10  10  -8         12.85        -23.16        23.16 o                         
  -7  11  -8          5.95         22.03        15.04 o                         
  -5  11  -8        151.69        135.74        51.89 o                         
  -3  11  -8         12.39         11.22         6.85 o                         
  -1  11  -8         55.34         62.57        10.63 o                         
   1  11  -8        409.36        397.32        22.83 o                         
   3  11  -8        815.84        837.98        32.97 o                         
   5  11  -8        253.07        249.11        18.63 o                         
   7  11  -8         26.03         31.02         9.47 o                         
   9  11  -8        150.82        217.03        39.29 o                         
  -8  12  -8         14.23         28.58        15.71 o                         
  -6  12  -8          5.04          4.18        11.81 o                         
  -4  12  -8         27.55         11.49         7.50 o                         
  -2  12  -8         53.63         40.06        11.31 o                         
   0  12  -8        525.48        511.94        26.78 o                         
   2  12  -8       1065.59        979.12        45.24 o                         
   4  12  -8        264.33        287.73        19.91 o                         
   6  12  -8        106.53        107.32        13.39 o                         
   8  12  -8         39.37         64.81        23.23 o                         
  10  12  -8        213.41        191.63        28.79 o                         
  -7  13  -8         24.73         36.24        16.90 o                         
  -5  13  -8         10.07         27.00        16.15 o                         
  -3  13  -8         49.77         43.52        10.58 o                         
  -1  13  -8        105.31        101.65        10.10 o                         
   1  13  -8        502.70        484.63        33.11 o                         
   3  13  -8         18.67         27.14        10.11 o                         
   5  13  -8        363.58        399.19        28.15 o                         
   7  13  -8        181.62        169.32        22.26 o                         
   9  13  -8         77.46        107.72        21.97 o                         
  -6  14  -8         27.37         31.32        15.54 o                         
  -4  14  -8        111.58        147.97        23.20 o                         
  -2  14  -8         18.47         10.22         8.40 o                         
   0  14  -8        350.58        349.19        23.08 o                         
   2  14  -8       1037.30       1053.72        48.24 o                         
   4  14  -8        126.39        114.19        13.68 o                         
   6  14  -8        254.79        269.95        37.70 o                         
   8  14  -8         18.32          1.42        11.67 o                         
  -7  15  -8          3.11          4.96        14.63 o                         
  -5  15  -8         44.95         45.49        16.52 o                         
  -3  15  -8         44.85         21.19        10.96 o                         
  -1  15  -8         92.51        100.79        14.07 o                         
   1  15  -8        109.04         89.42        25.38 o                         
   3  15  -8        117.90        136.58        20.60 o                         
   5  15  -8        176.43        229.09        27.76 o                         
   7  15  -8         40.14         47.19        13.58 o                         
   9  15  -8         26.45         34.38        14.74 o                         
  -6  16  -8          5.90         18.30        15.45 o                         
  -4  16  -8        102.14        114.40        21.71 o                         
  -2  16  -8         71.13         94.40        14.70 o                         
   0  16  -8         71.71         63.73        14.23 o                         
   2  16  -8         88.64        100.16        16.84 o                         
   4  16  -8        318.35        273.48        27.35 o                         
   6  16  -8        173.97        184.95        23.75 o                         
   8  16  -8          4.08         18.38        13.33 o                         
  -5  17  -8        160.28        190.43        29.80 o                         
  -3  17  -8         69.48        108.27        20.73 o                         
  -1  17  -8         98.75        125.93        66.14 o                         
   1  17  -8         74.55         42.06        28.26 o                         
   3  17  -8         20.39         16.80        12.18 o                         
   5  17  -8        201.81        200.96        26.08 o                         
   7  17  -8          2.43         12.54        10.27 o                         
  -4  18  -8        139.91        205.31        43.46 o                         
  -2  18  -8         10.26         -0.24        18.71 o                         
   0  18  -8        110.10        120.13        30.54 o                         
   2  18  -8        274.14        278.42        53.13 o                         
   4  18  -8         98.41         68.49        16.04 o                         
   6  18  -8         44.56         42.10        17.07 o                         
   8  18  -8         25.63         35.85        16.78 o                         
  -3  19  -8         71.25         25.84        23.09 o                         
  -1  19  -8          6.16         40.24        21.99 o                         
   1  19  -8        370.73        432.37        55.00 o                         
   3  19  -8         77.92         98.88        39.01 o                         
   5  19  -8        128.56        123.09        31.84 o                         
   7  19  -8        112.83        112.23        17.74 o                         
  -2  20  -8         23.93         10.38        12.35 o                         
   0  20  -8        117.71        105.97        33.39 o                         
   2  20  -8         83.27         91.32        30.46 o                         
   4  20  -8         31.17         15.68        12.20 o                         
   6  20  -8         90.32         82.54        20.92 o                         
  -1  21  -8          5.99        -12.92        24.36 o                         
   1  21  -8        269.79        223.07        44.44 o                         
   3  21  -8         50.76         40.63        24.22 o                         
   5  21  -8         20.64         31.81        24.11 o                         
   7  21  -8         17.21         29.67        13.72 o                         
   0  22  -8        100.26        146.85        39.15 o                         
   2  22  -8        104.17        108.09        33.22 o                         
   4  22  -8         56.55         54.22        26.23 o                         
 -10   1  -7        204.64        195.86        30.24 o                         
  -8   1  -7          2.71          4.56        11.05 o                         
  -6   1  -7        178.27        172.17        12.39 o                         
  -4   1  -7        136.49        134.24        10.40 o                         
  -2   1  -7        106.55        103.30        22.70 o                         
   0   1  -7        231.00        244.04        13.64 o                         
   2   1  -7        738.56        717.42        19.01 o                         
   4   1  -7        160.07        147.87         8.82 o                         
   6   1  -7         22.11         26.60         4.71 o                         
   8   1  -7        463.65        428.53        31.04 o                         
  10   1  -7        147.18        191.38        24.00 o                         
  12   1  -7         76.75         55.42        23.25 o                         
 -11   2  -7         87.59        106.36        34.17 o                         
  -9   2  -7        145.85        158.06        34.44 o                         
  -7   2  -7        199.89        209.60        18.63 o                         
  -5   2  -7        572.81        576.46        19.52 o                         
  -3   2  -7        528.96        497.66        37.69 o                         
  -1   2  -7        221.42        213.05        13.38 o                         
   1   2  -7        811.45        776.28        18.13 o                         
   3   2  -7       1614.78       1646.96        36.33 o                         
   5   2  -7       1085.24       1077.10        31.64 o                         
   7   2  -7        312.20        244.86        23.14 o                         
   9   2  -7        721.17        695.99        41.86 o                         
  11   2  -7          1.39          5.09        12.27 o                         
  13   2  -7         45.73         61.00        29.37 o                         
 -10   3  -7          2.30          4.34        15.74 o                         
  -8   3  -7         61.51         52.19        15.38 o                         
  -6   3  -7        119.88         93.91         9.37 o                         
  -4   3  -7        156.33        153.83         9.01 o                         
  -2   3  -7        934.89        906.27        32.42 o                         
   0   3  -7       1145.63       1136.02        28.99 o                         
   2   3  -7        665.61        669.90        21.02 o                         
   4   3  -7       1360.46       1325.20        26.91 o                         
   6   3  -7        459.84        474.85        20.21 o                         
   8   3  -7        395.06        311.30        27.55 o                         
  10   3  -7         45.99         51.85        15.46 o                         
  12   3  -7        104.64         83.13        22.05 o                         
 -11   4  -7         14.39         12.28        22.06 o                         
  -9   4  -7        110.08        157.62        25.93 o                         
  -7   4  -7         18.90         15.95        13.01 o                         
  -5   4  -7        390.52        382.53        16.23 o                         
  -3   4  -7        631.80        582.70        12.42 o                         
  -1   4  -7         55.21         58.23         4.71 o                         
   1   4  -7        354.84        330.47        22.30 o                         
   3   4  -7          7.28          5.95         3.82 o                         
   5   4  -7        377.21        393.23        19.37 o                         
   7   4  -7        942.49        904.10        28.68 o                         
   9   4  -7        240.96        263.32        26.54 o                         
  11   4  -7        124.79        108.37        24.66 o                         
  13   4  -7         68.36         16.17        18.60 o                         
 -10   5  -7         60.55         28.33        15.06 o                         
  -8   5  -7        100.62         99.83        19.61 o                         
  -6   5  -7         26.34         20.91         5.29 o                         
  -4   5  -7        440.87        418.16        15.54 o                         
  -2   5  -7        656.41        654.76        27.40 o                         
   0   5  -7        703.67        650.50        18.77 o                         
   2   5  -7       1537.57       1531.68        31.36 o                         
   4   5  -7        582.59        574.56        16.60 o                         
   6   5  -7        289.55        270.27        16.98 o                         
   8   5  -7       1357.06       1223.71        52.20 o                         
  10   5  -7        139.09        140.64        21.62 o                         
  12   5  -7         90.62         73.57        18.95 o                         
  -9   6  -7        104.14        113.32        22.85 o                         
  -7   6  -7        107.71         99.51        14.14 o                         
  -5   6  -7        138.10        131.82        15.24 o                         
  -3   6  -7         79.04         73.60         6.55 o                         
  -1   6  -7        748.34        707.80        24.44 o                         
   1   6  -7        488.09        471.09        15.42 o                         
   3   6  -7        530.14        569.67        18.60 o                         
   5   6  -7        200.87        184.39        14.37 o                         
   7   6  -7        639.75        586.24        25.32 o                         
   9   6  -7         87.16        109.67        30.15 o                         
  11   6  -7         59.27        104.63        23.03 o                         
 -10   7  -7         37.92         64.65        37.10 o                         
  -8   7  -7        162.68        158.00        25.96 o                         
  -6   7  -7        495.69        443.68        25.13 o                         
  -4   7  -7        307.12        289.40        14.11 o                         
  -2   7  -7        427.32        412.87        11.65 o                         
   0   7  -7        745.95        747.86        21.92 o                         
   2   7  -7       1317.93       1299.65        29.78 o                         
   4   7  -7        917.56        961.29        31.26 o                         
   6   7  -7         34.99         44.13        12.61 o                         
   8   7  -7        322.82        330.23        27.87 o                         
  10   7  -7        212.67        257.81        23.73 o                         
  12   7  -7         40.64         83.21        30.84 o                         
  -9   8  -7        113.23        134.01        25.36 o                         
  -7   8  -7         37.37         32.96        10.71 o                         
  -5   8  -7        113.46        112.68        14.25 o                         
  -3   8  -7        156.72        153.63        10.30 o                         
  -1   8  -7        154.62        134.77        15.26 o                         
   1   8  -7        160.87        166.38        11.50 o                         
   3   8  -7         39.62         38.88         6.12 o                         
   5   8  -7         35.19         28.21         6.88 o                         
   7   8  -7         10.09          6.39         4.97 o                         
   9   8  -7          8.74         11.51        14.37 o                         
  11   8  -7         30.94         48.64        13.10 o                         
 -10   9  -7         27.45         20.76        20.69 o                         
  -8   9  -7         70.81         83.25        19.86 o                         
  -6   9  -7         49.53         29.65         9.12 o                         
  -4   9  -7        499.83        472.67        26.69 o                         
  -2   9  -7       1000.06        943.77        23.13 o                         
   0   9  -7        320.17        314.86        18.94 o                         
   2   9  -7       1551.15       1592.84        34.12 o                         
   4   9  -7        321.99        326.80        19.08 o                         
   6   9  -7        569.42        537.75        22.60 o                         
   8   9  -7         12.12         17.45         8.82 o                         
  10   9  -7        185.66        203.05        33.42 o                         
  -9  10  -7         53.97         72.90        24.43 o                         
  -7  10  -7         67.00         72.64        13.95 o                         
  -5  10  -7         19.04         18.31         6.12 o                         
  -3  10  -7         52.66         68.29         8.35 o                         
  -1  10  -7        499.22        485.77        18.53 o                         
   1  10  -7        187.91        176.00        14.14 o                         
   3  10  -7         94.34         89.71        13.57 o                         
   5  10  -7         65.93         60.21         9.44 o                         
   7  10  -7        420.96        385.42        20.26 o                         
   9  10  -7        222.07        252.15        28.15 o                         
  11  10  -7         68.06         87.27        21.41 o                         
  -8  11  -7         65.90         58.26        18.54 o                         
  -6  11  -7        126.69        143.84        21.74 o                         
  -4  11  -7        131.52        128.64        11.42 o                         
  -2  11  -7        361.39        346.14        14.76 o                         
   0  11  -7        698.43        694.79        30.48 o                         
   2  11  -7         79.56         67.00        14.31 o                         
   4  11  -7        494.32        540.42        25.05 o                         
   6  11  -7        594.15        602.25        26.68 o                         
   8  11  -7         75.81         92.62        11.54 o                         
  10  11  -7         22.19         22.35        14.09 o                         
  -9  12  -7          3.00          9.35        21.45 o                         
  -7  12  -7         29.80         35.15        11.72 o                         
  -5  12  -7        151.93        118.39        11.90 o                         
  -3  12  -7         70.06         75.18         9.24 o                         
  -1  12  -7          8.41          9.60         5.78 o                         
   1  12  -7        277.12        299.01        19.19 o                         
   3  12  -7        196.63        191.55        15.46 o                         
   5  12  -7         89.03        101.48        10.70 o                         
   7  12  -7          9.98          9.69         5.70 o                         
   9  12  -7         24.13         25.76        14.31 o                         
  -8  13  -7        120.73         95.46        22.02 o                         
  -6  13  -7        113.77        123.16        17.56 o                         
  -4  13  -7        269.53        284.27        17.75 o                         
  -2  13  -7        186.40        157.60        14.31 o                         
   0  13  -7        238.61        221.70        14.08 o                         
   2  13  -7        508.50        469.65        44.44 o                         
   4  13  -7       1303.84       1243.36        57.53 o                         
   6  13  -7        550.77        530.09        23.47 o                         
   8  13  -7         29.78         29.84        10.15 o                         
  10  13  -7          8.70          1.11        13.43 o                         
  -7  14  -7         51.51         46.60        13.17 o                         
  -5  14  -7         68.36         70.17        17.42 o                         
  -3  14  -7         12.48         16.64         5.92 o                         
  -1  14  -7         53.64         54.72         8.11 o                         
   1  14  -7        672.68        713.47        37.26 o                         
   3  14  -7         11.26         43.19        10.98 o                         
   5  14  -7        100.71        100.71        10.70 o                         
   7  14  -7        238.51        285.80        31.83 o                         
   9  14  -7         47.28         32.88        13.37 o                         
  -8  15  -7         54.06         36.68        17.65 o                         
  -6  15  -7         34.69         31.27        11.56 o                         
  -4  15  -7         53.60         48.52        10.78 o                         
  -2  15  -7         19.64         13.44         6.82 o                         
   0  15  -7        405.80        365.32        25.91 o                         
   2  15  -7        329.01        308.15        25.91 o                         
   4  15  -7        125.21        129.42        24.80 o                         
   6  15  -7         65.39         56.17        15.67 o                         
   8  15  -7         71.10         44.26        11.14 o                         
  10  15  -7         14.54         31.14        16.34 o                         
  -7  16  -7          2.94         15.98        14.09 o                         
  -5  16  -7         38.76         37.84        20.57 o                         
  -3  16  -7        144.56        143.85        13.89 o                         
  -1  16  -7         46.31         24.17         6.93 o                         
   1  16  -7        291.62        284.32        25.14 o                         
   3  16  -7        176.52        179.58        32.46 o                         
   5  16  -7         35.82         42.41        10.15 o                         
   7  16  -7         88.38        100.38        16.09 o                         
   9  16  -7        107.87         97.33        23.10 o                         
  -6  17  -7         48.93         31.84        16.01 o                         
  -4  17  -7         33.55         40.45        21.39 o                         
  -2  17  -7         58.09         40.40        11.03 o                         
   0  17  -7         17.98         10.97         6.42 o                         
   2  17  -7        351.88        305.72        41.16 o                         
   4  17  -7         98.43         97.47        13.74 o                         
   6  17  -7        100.25         91.95        14.95 o                         
   8  17  -7         15.97          5.49         9.29 o                         
  -5  18  -7         81.75         97.81        21.92 o                         
  -3  18  -7        401.91        332.40        24.48 o                         
  -1  18  -7         60.27         66.49        19.26 o                         
   1  18  -7        242.96        221.00        23.13 o                         
   3  18  -7         46.72         40.69        22.86 o                         
   5  18  -7        177.31        156.04        17.87 o                         
   7  18  -7          1.86         -1.63         9.31 o                         
   9  18  -7         24.75          8.26        19.03 o                         
  -6  19  -7         23.87         31.62        19.27 o                         
  -4  19  -7         31.02         54.15        17.60 o                         
  -2  19  -7         95.24        116.51        22.19 o                         
   0  19  -7         26.36          0.33         8.75 o                         
   2  19  -7         66.73         61.92        15.50 o                         
   4  19  -7         18.25         23.47         8.96 o                         
   6  19  -7         23.54         13.08         9.07 o                         
   8  19  -7          8.06         -1.41        11.25 o                         
  -5  20  -7         53.78         71.89        21.82 o                         
  -3  20  -7         67.66         42.42        16.95 o                         
  -1  20  -7         74.86         75.92        15.16 o                         
   1  20  -7         25.27         16.77        19.56 o                         
   3  20  -7         75.19         48.82        22.28 o                         
   5  20  -7         84.95         59.57        12.93 o                         
   7  20  -7         33.38         24.69        12.05 o                         
  -4  21  -7         39.81         41.78        41.66 o                         
  -2  21  -7         74.27         77.19        43.40 o                         
   0  21  -7        182.63        194.77        41.30 o                         
   2  21  -7          4.53         15.50        20.12 o                         
   4  21  -7        119.78         82.29        29.55 o                         
   6  21  -7        195.56        220.59        22.91 o                         
   8  21  -7         57.50         56.25        18.65 o                         
  -5  22  -7         14.44         40.84        29.12 o                         
  -3  22  -7         37.40         28.55        37.45 o                         
  -1  22  -7          2.33          3.25        12.43 o                         
   1  22  -7          8.45          5.54        17.37 o                         
   3  22  -7         32.98         78.90        28.21 o                         
   5  22  -7         55.60         57.86        30.85 o                         
   7  22  -7          3.27          6.64        18.22 o                         
  -4  23  -7          2.96         25.10        23.86 o                         
   0  23  -7        170.27        175.99        27.40 o                         
   2  23  -7         38.07         65.27        30.68 o                         
   4  23  -7         49.14         38.13        23.93 o                         
  -3  24  -7         19.64         39.01        28.52 o                         
 -10   0  -6          3.46          3.60        15.11 o                         
  -8   0  -6         12.06         17.75         9.05 o                         
  -6   0  -6        432.98        447.69        37.63 o                         
  -4   0  -6        368.58        322.52        18.43 o                         
  -2   0  -6        574.34        653.99        46.63 o                         
   0   0  -6       2028.52       1870.01       315.42 o                         
   2   0  -6        595.36        661.11        19.21 o                         
   4   0  -6        964.42        925.28        30.77 o                         
   6   0  -6        629.56        676.65        47.41 o                         
   8   0  -6        311.78        260.81        34.35 o                         
  10   0  -6          8.44         16.70        13.84 o                         
  12   0  -6        167.52        242.98        41.94 o                         
 -11   1  -6         56.89         65.59        18.36 o                         
  -9   1  -6         33.69         49.30        10.13 o                         
  -7   1  -6        126.31        125.64        11.68 o                         
  -5   1  -6        981.86        989.88        37.10 o                         
  -3   1  -6        596.34        579.10        11.83 o                         
  -1   1  -6       2028.23       2017.06        57.28 o                         
   1   1  -6       2014.25       2035.60        24.66 o                         
   3   1  -6        527.63        540.26        15.66 o                         
   5   1  -6       1028.60        943.82        24.40 o                         
   7   1  -6         78.30         64.45        11.43 o                         
   9   1  -6         47.21         77.53        15.09 o                         
  11   1  -6         26.68         10.90        11.87 o                         
  13   1  -6         72.06         90.94        22.05 o                         
 -10   2  -6         14.45         18.76        13.67 o                         
  -8   2  -6          1.66         -1.89         6.21 o                         
  -6   2  -6         90.21         92.31         9.24 o                         
  -4   2  -6        142.21        156.09         8.05 o                         
  -2   2  -6        621.08        587.40        28.67 o                         
   0   2  -6       1033.65       1078.89        25.86 o                         
   2   2  -6        932.04        879.90        24.30 o                         
   4   2  -6        581.53        547.41        14.26 o                         
   6   2  -6        225.96        215.41        11.35 o                         
   8   2  -6        262.91        244.00        24.94 o                         
  10   2  -6        122.93        135.52        31.28 o                         
  12   2  -6          3.90          9.64        22.95 o                         
 -11   3  -6         97.02         79.69        21.01 o                         
  -9   3  -6         33.32         40.46         9.08 o                         
  -7   3  -6        354.23        349.04        18.92 o                         
  -5   3  -6       4492.94       4700.98        75.57 o                         
  -3   3  -6        128.44        125.93        10.56 o                         
  -1   3  -6        220.34        212.52         9.43 o                         
   1   3  -6        405.04        377.46        11.88 o                         
   3   3  -6       1426.87       1320.60        40.76 o                         
   5   3  -6        246.79        252.03        18.11 o                         
   7   3  -6        407.22        420.89        18.02 o                         
   9   3  -6        304.05        279.58        35.47 o                         
  11   3  -6         31.46         41.62        13.24 o                         
  13   3  -6        200.39        187.38        28.28 o                         
 -10   4  -6        375.21        347.89        28.36 o                         
  -8   4  -6         44.89         38.07         7.75 o                         
  -6   4  -6        516.60        494.39        22.81 o                         
  -4   4  -6        572.83        554.42        15.38 o                         
  -2   4  -6        319.57        300.63         8.37 o                         
   0   4  -6       2294.37       2218.40        40.90 o                         
   2   4  -6        595.31        622.11        16.87 o                         
   4   4  -6        176.93        182.19         7.77 o                         
   6   4  -6        160.64        162.50        11.40 o                         
   8   4  -6        593.05        622.49        30.37 o                         
  10   4  -6         71.33         57.90        11.56 o                         
  12   4  -6         62.97         73.17        14.81 o                         
 -11   5  -6          6.47          8.87        15.41 o                         
  -9   5  -6         15.29         22.99         7.93 o                         
  -7   5  -6        143.86        171.65        13.98 o                         
  -5   5  -6         72.11         68.07         7.79 o                         
  -3   5  -6          7.09          5.59         2.66 o                         
  -1   5  -6        403.56        374.98        14.90 o                         
   1   5  -6        918.65        938.15        19.74 o                         
   3   5  -6        674.25        665.88        18.68 o                         
   5   5  -6         33.00         42.78         9.81 o                         
   7   5  -6        418.57        390.70        17.85 o                         
   9   5  -6         92.26         86.06        12.94 o                         
  11   5  -6        357.22        346.84        33.91 o                         
  13   5  -6         89.84         52.00        23.30 o                         
 -10   6  -6         74.77         75.53        15.82 o                         
  -8   6  -6        250.39        272.12        18.12 o                         
  -6   6  -6        786.13        728.46        25.90 o                         
  -4   6  -6        285.40        247.91        11.05 o                         
  -2   6  -6       1197.34       1200.20        21.68 o                         
   0   6  -6       4084.62       4422.80        51.21 o                         
   2   6  -6        315.10        298.00        12.32 o                         
   4   6  -6        293.57        292.89        16.08 o                         
   6   6  -6        362.93        333.69        16.26 o                         
   8   6  -6         33.09         32.23         6.72 o                         
  10   6  -6          5.86          5.64         7.28 o                         
  12   6  -6         40.24         37.80        12.87 o                         
 -11   7  -6         54.09         61.09        21.19 o                         
  -9   7  -6        123.45        130.75        14.61 o                         
  -7   7  -6        282.06        296.90        18.12 o                         
  -5   7  -6       3551.86       3626.89        74.46 o                         
  -3   7  -6        399.08        375.76        18.00 o                         
  -1   7  -6        407.89        393.17        12.27 o                         
   1   7  -6       1031.46       1124.08        26.39 o                         
   3   7  -6        774.68        807.96        20.87 o                         
   5   7  -6         41.81         37.34         6.14 o                         
   7   7  -6         93.55         86.01         9.55 o                         
   9   7  -6         70.66         62.59        13.72 o                         
  11   7  -6        131.62        139.12        17.87 o                         
 -10   8  -6        153.69        188.84        28.71 o                         
  -8   8  -6        441.31        451.51        23.90 o                         
  -6   8  -6        177.76        152.29        12.62 o                         
  -4   8  -6       2171.63       2135.25        39.35 o                         
  -2   8  -6        802.78        865.77        20.01 o                         
   0   8  -6       1430.00       1419.07        28.10 o                         
   2   8  -6        257.84        242.58        12.42 o                         
   4   8  -6         60.02         65.75         7.46 o                         
   6   8  -6        492.90        516.81        21.65 o                         
   8   8  -6        824.61        746.58        29.73 o                         
  10   8  -6         41.36         31.24        10.17 o                         
  12   8  -6         34.93         27.40        16.01 o                         
 -11   9  -6         18.89         47.94        30.32 o                         
  -9   9  -6         29.85         28.51        10.52 o                         
  -7   9  -6         44.00         45.43        12.63 o                         
  -5   9  -6        416.79        440.87        19.87 o                         
  -3   9  -6        592.19        587.61        20.38 o                         
  -1   9  -6        792.40        823.07        35.49 o                         
   1   9  -6        259.70        249.32        16.53 o                         
   3   9  -6        618.22        640.43        24.52 o                         
   5   9  -6        705.24        681.08        23.27 o                         
   7   9  -6        233.33        245.12        15.69 o                         
   9   9  -6        141.76        161.25        16.94 o                         
  11   9  -6        153.32        179.37        27.17 o                         
 -10  10  -6         55.40         87.61        21.82 o                         
  -8  10  -6         89.58         96.56        12.18 o                         
  -6  10  -6        272.27        291.10        19.99 o                         
  -4  10  -6        226.29        221.32        13.98 o                         
  -2  10  -6         31.86         25.11         5.30 o                         
   0  10  -6        145.45        149.59        11.37 o                         
   2  10  -6        745.05        753.36        44.44 o                         
   4  10  -6          7.99          7.21         4.87 o                         
   6  10  -6         15.71         16.60         6.06 o                         
   8  10  -6         89.83         92.48        10.89 o                         
  10  10  -6         63.59         61.47        12.81 o                         
  -9  11  -6         36.20         51.00        14.09 o                         
  -7  11  -6        115.33         91.56        14.16 o                         
  -5  11  -6         90.11        102.93        11.14 o                         
  -3  11  -6        213.63        206.98        13.50 o                         
  -1  11  -6        308.85        301.60        14.71 o                         
   1  11  -6         85.64         80.63         9.82 o                         
   3  11  -6        480.95        419.83        18.10 o                         
   5  11  -6        136.43        151.47        11.88 o                         
   7  11  -6        379.22        380.54        20.48 o                         
   9  11  -6          0.02          1.06         8.35 o                         
  11  11  -6        148.29        195.48        29.20 o                         
 -10  12  -6         18.36         45.26        26.41 o                         
  -8  12  -6        127.88        126.33        23.14 o                         
  -6  12  -6        462.58        452.08        23.12 o                         
  -4  12  -6        691.02        688.55        25.64 o                         
  -2  12  -6        128.61        139.65        10.87 o                         
   0  12  -6        414.85        406.11        17.37 o                         
   2  12  -6       1129.91       1065.25        42.72 o                         
   4  12  -6        585.95        613.62        22.42 o                         
   6  12  -6        378.82        369.54        18.78 o                         
   8  12  -6        331.57        314.97        19.02 o                         
  10  12  -6        170.23        215.23        28.69 o                         
  -9  13  -6         38.81         35.29        13.56 o                         
  -7  13  -6        432.92        441.70        29.72 o                         
  -5  13  -6         11.62         15.63         6.88 o                         
  -3  13  -6        171.36        172.96        14.94 o                         
  -1  13  -6        620.36        590.63        23.52 o                         
   1  13  -6        333.36        336.74        18.88 o                         
   3  13  -6         89.90         79.92        10.95 o                         
   5  13  -6        134.22        129.52        11.18 o                         
   7  13  -6        122.28        141.59        15.74 o                         
   9  13  -6        143.62        169.05        18.75 o                         
  11  13  -6        158.71        118.39        37.93 o                         
  -8  14  -6         28.92         39.18        12.60 o                         
  -6  14  -6         91.79         94.11        13.85 o                         
  -4  14  -6        298.70        314.98        19.11 o                         
  -2  14  -6          7.83         18.31         8.57 o                         
   0  14  -6         36.29         27.61         6.70 o                         
   2  14  -6       1254.83       1260.94        79.55 o                         
   4  14  -6        357.20        322.39        16.65 o                         
   6  14  -6        790.68        787.34        42.12 o                         
   8  14  -6         42.18         28.60        16.35 o                         
  10  14  -6        175.84        176.02        30.32 o                         
  -9  15  -6          9.61          8.76        15.71 o                         
  -7  15  -6        307.24        303.54        25.17 o                         
  -5  15  -6         87.14         85.78        10.90 o                         
  -3  15  -6        401.19        409.60        25.69 o                         
  -1  15  -6        211.44        186.38        16.94 o                         
   1  15  -6        151.69        164.25        14.22 o                         
   3  15  -6        111.92         98.45        12.06 o                         
   5  15  -6        263.02        250.34        27.38 o                         
   7  15  -6         99.92         88.73        16.56 o                         
   9  15  -6         49.81         49.73        17.81 o                         
  -8  16  -6         94.96         91.51        17.91 o                         
  -6  16  -6        167.49        184.73        16.85 o                         
  -4  16  -6         33.76         47.31         9.48 o                         
  -2  16  -6         22.71         37.21        11.26 o                         
   0  16  -6        624.58        615.91        26.89 o                         
   2  16  -6         34.17         11.23         7.51 o                         
   4  16  -6         23.58         21.06         7.16 o                         
   6  16  -6         96.16         81.97        13.19 o                         
   8  16  -6         37.82         27.26        10.00 o                         
  10  16  -6         86.25         79.72        21.14 o                         
  -7  17  -6        134.24        125.24        18.98 o                         
  -5  17  -6         78.37         61.87        20.48 o                         
  -3  17  -6         68.73         55.85        10.98 o                         
  -1  17  -6         45.59         49.35         8.68 o                         
   1  17  -6         53.13         62.14         9.94 o                         
   3  17  -6        126.69        134.29        14.43 o                         
   5  17  -6         43.00         43.73         9.60 o                         
   7  17  -6         20.36         21.05        11.60 o                         
   9  17  -6         24.62         15.03         9.53 o                         
  -8  18  -6          1.77         11.54        16.08 o                         
  -6  18  -6        127.13        123.98        17.18 o                         
  -4  18  -6        226.46        252.28        23.84 o                         
  -2  18  -6         49.06         33.00        13.08 o                         
   0  18  -6         23.62         19.94         6.73 o                         
   2  18  -6        139.08        130.45        15.45 o                         
   4  18  -6         44.23         35.43        12.79 o                         
   6  18  -6         62.93         61.79        13.07 o                         
   8  18  -6         16.65         11.59        10.04 o                         
  -7  19  -6        241.46        233.48        31.58 o                         
  -5  19  -6         98.00        103.66        17.05 o                         
  -3  19  -6        165.88        203.09        20.07 o                         
  -1  19  -6         64.17         34.84        22.61 o                         
   1  19  -6         60.17         39.45        12.10 o                         
   3  19  -6         10.72          3.61         7.35 o                         
   5  19  -6         64.69         77.56        13.86 o                         
   7  19  -6         37.34         45.46        13.03 o                         
   9  19  -6         13.61         30.11        12.31 o                         
  -6  20  -6          1.86         -8.27        15.15 o                         
  -4  20  -6         10.46         11.61         9.56 o                         
  -2  20  -6         14.47          5.60         8.81 o                         
   0  20  -6          3.07         10.51        24.87 o                         
   2  20  -6          0.69          6.92        15.99 o                         
   4  20  -6         35.04         52.81        11.91 o                         
   6  20  -6         47.36         63.06        20.39 o                         
   8  20  -6         41.30         48.00        15.78 o                         
  -7  21  -6         63.05         76.78        33.15 o                         
  -5  21  -6          1.75         15.70        11.03 o                         
  -3  21  -6         54.42         68.26        14.03 o                         
  -1  21  -6         20.92         31.83        22.96 o                         
   1  21  -6        210.72        216.80        26.03 o                         
   3  21  -6          8.63         15.18        17.76 o                         
   5  21  -6         15.55          8.62         9.07 o                         
   7  21  -6          2.50          2.88         9.95 o                         
  -6  22  -6         76.82         55.07        32.16 o                         
  -4  22  -6        122.91        179.26        24.88 o                         
  -2  22  -6        262.11        223.63        27.06 o                         
   0  22  -6         66.79        112.29        20.63 o                         
   2  22  -6         44.54         77.66        29.26 o                         
   4  22  -6         16.81         -2.26        16.84 o                         
   6  22  -6         13.13         34.77        17.68 o                         
  -5  23  -6         34.45         19.73        25.66 o                         
  -3  23  -6        117.62        106.94        24.75 o                         
  -1  23  -6         25.58         30.53        13.65 o                         
   1  23  -6          5.00         17.18        13.43 o                         
   3  23  -6          1.88         -9.18        18.11 o                         
   5  23  -6          2.11          5.15        18.89 o                         
   7  23  -6          0.38         21.99        22.59 o                         
  -4  24  -6         58.75         34.24        26.51 o                         
  -2  24  -6        110.98         89.03        25.21 o                         
   0  24  -6         33.38         51.26        40.14 o                         
   2  24  -6         14.30        -14.72        23.93 o                         
   4  24  -6         78.80         39.75        19.91 o                         
  -3  25  -6         82.53         64.92        26.02 o                         
  -1  25  -6         45.93        102.09        28.88 o                         
  -2  26  -6         11.90         22.06        24.36 o                         
   0  26  -6         20.00         70.36        28.95 o                         
 -12   1  -5         20.27         38.96        13.43 o                         
 -10   1  -5         22.72         36.49         9.80 o                         
  -8   1  -5        206.45        220.22        15.97 o                         
  -6   1  -5       2457.02       2486.36        71.54 o                         
  -4   1  -5        371.87        351.40        14.10 o                         
  -2   1  -5       1648.63       1584.36        20.16 o                         
   0   1  -5       3163.27       3426.07        42.76 o                         
   2   1  -5       1459.80       1440.26        18.67 o                         
   4   1  -5        418.58        359.47         9.50 o                         
   6   1  -5        154.07        146.56         6.62 o                         
   8   1  -5        365.99        365.81        24.37 o                         
  10   1  -5        126.96        151.12        16.98 o                         
  12   1  -5         87.91        103.61        21.29 o                         
 -11   2  -5         14.89          9.68         8.22 o                         
  -9   2  -5         40.59         42.43         9.35 o                         
  -7   2  -5        464.76        433.57        24.75 o                         
  -5   2  -5       2242.99       2304.06        43.88 o                         
  -3   2  -5       1818.79       1856.51        39.96 o                         
  -1   2  -5       8993.67       9927.73       145.99 o                         
   1   2  -5       3423.77       3748.61        59.46 o                         
   3   2  -5        444.99        463.69        11.65 o                         
   5   2  -5        212.42        224.12        12.03 o                         
   7   2  -5        459.09        456.17        17.99 o                         
   9   2  -5         89.92         67.41        11.33 o                         
  11   2  -5        580.19        694.82        55.21 o                         
  13   2  -5        285.44        302.35        27.62 o                         
 -12   3  -5         55.32         42.82        13.50 o                         
 -10   3  -5         95.30        116.82        17.56 o                         
  -8   3  -5        126.94        139.61        13.49 o                         
  -6   3  -5        529.73        560.78        21.89 o                         
  -4   3  -5       1311.25       1283.68        23.25 o                         
  -2   3  -5       3504.53       3651.93        38.87 o                         
   0   3  -5        358.80        353.72         9.78 o                         
   2   3  -5        647.03        662.53        13.11 o                         
   4   3  -5        237.90        224.94        12.29 o                         
   6   3  -5        142.57        139.50        12.48 o                         
   8   3  -5        187.78        195.65        11.95 o                         
  10   3  -5        255.97        255.78        29.89 o                         
  12   3  -5         23.95         40.73        15.22 o                         
 -11   4  -5         24.71         28.73         9.24 o                         
  -9   4  -5          0.15          2.47         7.56 o                         
  -7   4  -5        300.24        322.90        20.47 o                         
  -5   4  -5        476.32        495.65        26.72 o                         
  -3   4  -5        598.03        611.33        15.23 o                         
  -1   4  -5        203.47        203.32         8.15 o                         
   1   4  -5       1248.56       1267.94        22.71 o                         
   3   4  -5         88.80         90.19         6.83 o                         
   5   4  -5       3263.05       3357.67        44.35 o                         
   7   4  -5          7.28          5.16         5.46 o                         
   9   4  -5         50.04         48.71        11.11 o                         
  11   4  -5        144.62        133.06        17.14 o                         
  13   4  -5        236.92        215.25        23.72 o                         
 -12   5  -5         39.04         17.95        11.98 o                         
 -10   5  -5        237.99        230.57        19.30 o                         
  -8   5  -5        318.46        341.83        20.24 o                         
  -6   5  -5        561.22        588.94        22.90 o                         
  -4   5  -5        636.78        573.56        15.88 o                         
  -2   5  -5        303.88        292.60         8.16 o                         
   0   5  -5       2710.02       2803.40        31.89 o                         
   2   5  -5        730.01        677.76        15.40 o                         
   4   5  -5         56.95         58.96         7.07 o                         
   6   5  -5        864.25        885.62        30.22 o                         
   8   5  -5        653.78        630.62        22.93 o                         
  10   5  -5        242.96        294.59        23.68 o                         
  12   5  -5        280.83        308.01        26.66 o                         
 -11   6  -5         88.29         82.58        15.11 o                         
  -9   6  -5         35.19         19.73         8.23 o                         
  -7   6  -5         65.28         75.62        10.05 o                         
  -5   6  -5        537.06        515.57        36.65 o                         
  -3   6  -5        554.27        533.38        15.32 o                         
  -1   6  -5        534.40        576.84        14.72 o                         
   1   6  -5        259.44        271.44        10.36 o                         
   3   6  -5        259.24        236.48        16.44 o                         
   5   6  -5       1215.00       1217.20        29.82 o                         
   7   6  -5         52.08         63.35         9.10 o                         
   9   6  -5        136.90        147.02        17.24 o                         
  11   6  -5         39.74         24.77         9.85 o                         
  13   6  -5         99.92         89.66        20.84 o                         
 -12   7  -5         30.67         23.42        16.22 o                         
 -10   7  -5         92.34        102.09        14.27 o                         
  -8   7  -5         87.76         80.07        11.18 o                         
  -6   7  -5        420.76        443.02        27.14 o                         
  -4   7  -5        147.40        154.58         8.38 o                         
  -2   7  -5        166.07        154.26         7.28 o                         
   0   7  -5        528.05        543.17        14.51 o                         
   2   7  -5        130.95        100.94         7.51 o                         
   4   7  -5        581.00        546.39        18.50 o                         
   6   7  -5        257.63        263.18        14.27 o                         
   8   7  -5        264.65        241.24        16.86 o                         
  10   7  -5         45.93         50.25        14.67 o                         
  12   7  -5          7.56         -3.20        10.36 o                         
 -11   8  -5          7.32         15.54        10.08 o                         
  -9   8  -5         84.34        111.14        13.36 o                         
  -7   8  -5        715.88        753.30        45.74 o                         
  -5   8  -5       1026.57       1016.87        29.00 o                         
  -3   8  -5        664.73        623.75        19.87 o                         
  -1   8  -5       1188.09       1279.60        25.94 o                         
   1   8  -5        370.75        348.65        13.97 o                         
   3   8  -5       1828.82       1787.24        32.52 o                         
   5   8  -5        256.98        301.27        18.54 o                         
   7   8  -5          9.40          8.33         5.00 o                         
   9   8  -5          0.02         -3.27         5.59 o                         
  11   8  -5        217.06        203.98        21.29 o                         
 -12   9  -5          3.81         -8.83        20.37 o                         
 -10   9  -5        143.06        148.22        16.48 o                         
  -8   9  -5        222.91        170.56        20.70 o                         
  -6   9  -5       1930.07       1849.77        42.31 o                         
  -4   9  -5        117.60        115.19         9.97 o                         
  -2   9  -5        266.35        269.10        12.94 o                         
   0   9  -5        752.61        802.63        20.96 o                         
   2   9  -5        166.47        157.20        10.23 o                         
   4   9  -5        285.95        260.58        13.39 o                         
   6   9  -5        128.96        129.87        10.75 o                         
   8   9  -5         71.38         64.21         9.85 o                         
  10   9  -5         23.41         22.93         8.78 o                         
  12   9  -5        118.09         78.83        38.18 o                         
 -11  10  -5         23.84          7.14        12.34 o                         
  -9  10  -5         75.30        104.43        13.31 o                         
  -7  10  -5        310.02        352.44        20.21 o                         
  -5  10  -5         30.52         27.37         6.89 o                         
  -3  10  -5        701.75        697.20        22.66 o                         
  -1  10  -5        784.03        782.10        21.55 o                         
   1  10  -5       1317.33       1327.30        37.75 o                         
   3  10  -5        955.00        952.65        28.62 o                         
   5  10  -5       1698.50       1837.23        45.47 o                         
   7  10  -5        162.55        155.58        12.58 o                         
   9  10  -5        274.37        281.68        18.06 o                         
  11  10  -5         55.79         33.58        31.61 o                         
 -10  11  -5         71.53         67.70        12.38 o                         
  -8  11  -5        212.21        177.13        19.19 o                         
  -6  11  -5        153.05        185.00        16.43 o                         
  -4  11  -5       1126.08       1118.21        30.98 o                         
  -2  11  -5        298.03        339.17        17.41 o                         
   0  11  -5        475.65        512.35        20.87 o                         
   2  11  -5        616.54        557.36        22.99 o                         
   4  11  -5        131.86        144.03        13.76 o                         
   6  11  -5        550.83        551.01        21.45 o                         
   8  11  -5         95.05         73.60        12.27 o                         
  10  11  -5          0.92         -6.15        11.42 o                         
 -11  12  -5         67.96        123.98        28.54 o                         
  -9  12  -5         15.34         29.72        11.89 o                         
  -7  12  -5        749.22        783.59        31.03 o                         
  -5  12  -5        478.31        496.87        22.70 o                         
  -3  12  -5         67.14         80.80        11.39 o                         
  -1  12  -5       1272.40       1301.25        29.43 o                         
   1  12  -5        607.83        639.66        20.25 o                         
   3  12  -5        167.43        156.76        15.26 o                         
   5  12  -5        436.58        432.22        18.45 o                         
   7  12  -5         31.56         13.47         5.13 o                         
   9  12  -5         60.21         64.12        12.83 o                         
  11  12  -5        111.49        171.71        27.59 o                         
 -10  13  -5         40.78         46.71        12.07 o                         
  -8  13  -5         90.45         81.94        12.35 o                         
  -6  13  -5        269.96        274.44        26.39 o                         
  -4  13  -5        973.00        994.52        41.71 o                         
  -2  13  -5        798.59        810.02        47.87 o                         
   0  13  -5        741.21        795.04        26.69 o                         
   2  13  -5        217.36        243.51        27.48 o                         
   4  13  -5        337.25        337.16        15.84 o                         
   6  13  -5        230.58        177.51        13.94 o                         
   8  13  -5         72.02         75.70        13.06 o                         
  10  13  -5        104.27        110.47        21.82 o                         
 -11  14  -5          7.97        -10.27        26.86 o                         
  -9  14  -5         34.69         36.01         9.96 o                         
  -7  14  -5        132.90        130.89        20.02 o                         
  -5  14  -5        196.85        204.70        15.85 o                         
  -3  14  -5        669.74        728.93        26.91 o                         
  -1  14  -5        576.48        629.53        23.97 o                         
   1  14  -5        336.21        313.78        15.26 o                         
   3  14  -5        214.17        170.84        17.76 o                         
   5  14  -5        465.27        454.62        19.01 o                         
   7  14  -5          6.41          4.36         7.13 o                         
   9  14  -5         30.61         46.30        12.33 o                         
  11  14  -5        203.43        177.23        30.08 o                         
 -10  15  -5         13.92        -10.52        14.93 o                         
  -8  15  -5         25.77         23.05         9.05 o                         
  -6  15  -5         24.87         27.05         8.71 o                         
  -4  15  -5        181.43        167.73        14.29 o                         
  -2  15  -5        368.92        337.43        25.39 o                         
   0  15  -5        479.82        448.08        21.18 o                         
   2  15  -5        402.12        402.88        33.65 o                         
   4  15  -5        222.85        213.98        17.44 o                         
   6  15  -5        268.68        238.24        19.95 o                         
   8  15  -5        295.99        293.85        24.02 o                         
  10  15  -5         29.01         20.51        14.22 o                         
  -9  16  -5         14.82         17.64         9.90 o                         
  -7  16  -5        218.81        217.90        18.72 o                         
  -5  16  -5         61.09         59.32        10.75 o                         
  -3  16  -5         42.70         52.62        10.11 o                         
  -1  16  -5        101.86         85.58        15.31 o                         
   1  16  -5        262.39        250.71        14.09 o                         
   3  16  -5        379.85        376.58        23.30 o                         
   5  16  -5         17.91         16.80         8.39 o                         
   7  16  -5         52.18         59.66        12.56 o                         
   9  16  -5        139.97        142.83        18.60 o                         
  -8  17  -5        315.84        369.70        28.48 o                         
  -6  17  -5         93.75         81.56        15.72 o                         
  -4  17  -5        353.80        371.58        24.85 o                         
  -2  17  -5        511.61        582.54        41.48 o                         
   0  17  -5         18.41         14.84         5.47 o                         
   2  17  -5        186.53        185.97        15.60 o                         
   4  17  -5         29.85         14.41         6.86 o                         
   6  17  -5         39.33         60.63        21.57 o                         
   8  17  -5         18.16         23.43        11.46 o                         
  10  17  -5         74.57         74.84        21.77 o                         
  -9  18  -5          8.28         -0.68        16.10 o                         
  -7  18  -5         77.28         92.47        15.10 o                         
  -5  18  -5         11.57         23.67         9.24 o                         
  -3  18  -5        897.47        878.82        45.10 o                         
  -1  18  -5         45.18         51.75        32.35 o                         
   1  18  -5        210.53        246.25        16.60 o                         
   3  18  -5          4.32         -0.12         6.14 o                         
   5  18  -5          7.00         18.99        15.68 o                         
   7  18  -5         33.46         27.17        10.10 o                         
   9  18  -5         53.84         47.00        17.84 o                         
  -8  19  -5          9.25         13.08        12.09 o                         
  -6  19  -5         24.44         31.62        10.83 o                         
  -4  19  -5         64.46         69.71        12.75 o                         
  -2  19  -5        154.13        177.57        21.61 o                         
   0  19  -5          3.02         14.51        17.72 o                         
   2  19  -5         73.57         96.43        12.08 o                         
   4  19  -5         78.25         96.96        13.62 o                         
   6  19  -5         57.15         60.54        14.22 o                         
   8  19  -5         42.47         46.04        16.98 o                         
  -7  20  -5         52.51         47.57        13.67 o                         
  -5  20  -5         51.58         38.83        13.02 o                         
  -3  20  -5        288.45        320.74        25.00 o                         
  -1  20  -5        109.61        128.51        19.23 o                         
   1  20  -5         36.07         21.08        20.83 o                         
   3  20  -5         62.20         38.08         8.71 o                         
   5  20  -5         13.29          6.09         7.62 o                         
   7  20  -5          6.04         16.04        10.45 o                         
   9  20  -5        136.46        116.22        41.13 o                         
  -6  21  -5          9.31         28.52        12.08 o                         
  -4  21  -5         53.99         56.09        13.24 o                         
  -2  21  -5        100.18         85.19        16.84 o                         
   0  21  -5          0.57          5.98        11.86 o                         
   2  21  -5         25.55         46.46        22.17 o                         
   4  21  -5         15.42          9.73        10.71 o                         
   6  21  -5         29.80         31.67        10.83 o                         
   8  21  -5         90.02        117.87        18.61 o                         
  -7  22  -5         49.01         72.37        24.57 o                         
  -5  22  -5         26.90         34.88        14.31 o                         
  -3  22  -5         55.66         56.27        13.70 o                         
  -1  22  -5         84.00         91.73        27.99 o                         
   1  22  -5         50.58         70.00        37.91 o                         
   3  22  -5        101.16        143.85        34.49 o                         
   5  22  -5         57.95         60.72        18.62 o                         
   7  22  -5          2.55        -10.15        11.22 o                         
  -6  23  -5          3.54          3.05        13.35 o                         
  -4  23  -5         29.90         37.48        13.04 o                         
  -2  23  -5         78.46         79.48        25.24 o                         
   0  23  -5         44.63         44.29        15.02 o                         
   2  23  -5          1.34          8.65        17.05 o                         
   4  23  -5         12.05          6.88        21.32 o                         
   6  23  -5          1.11         -3.53        12.79 o                         
  -5  24  -5         77.92         35.34        19.49 o                         
  -3  24  -5        169.36        198.13        24.26 o                         
  -1  24  -5        142.19        191.12        34.68 o                         
   1  24  -5         83.41         95.59        24.62 o                         
   3  24  -5         23.92         39.29        22.52 o                         
   5  24  -5         11.90         50.13        28.56 o                         
   7  24  -5          5.82         -5.72        20.51 o                         
  -4  25  -5          7.71         11.76        18.36 o                         
  -2  25  -5         23.24         29.37        19.35 o                         
   0  25  -5         23.57         40.47        17.15 o                         
   2  25  -5         62.51         87.23        32.58 o                         
  -3  26  -5         34.37         68.77        25.35 o                         
  -1  26  -5         46.24         31.38        22.59 o                         
   1  26  -5         32.20         14.65        18.99 o                         
 -12   0  -4         44.58         58.79        18.05 o                         
 -10   0  -4         99.43        102.03        42.75 o                         
  -8   0  -4        243.19        231.95        41.04 o                         
  -6   0  -4        834.74        809.24        35.92 o                         
  -4   0  -4       3388.57       3385.35        60.54 o                         
  -2   0  -4       3568.71       3800.50        40.67 o                         
   0   0  -4      13577.51      14259.94       159.23 o                         
   2   0  -4       1047.12        933.65        27.18 o                         
   4   0  -4       8515.12       9368.05        95.38 o                         
   6   0  -4        605.44        622.70        12.65 o                         
   8   0  -4        246.12        259.13        12.53 o                         
  10   0  -4        431.07        453.24        34.23 o                         
  12   0  -4         32.78         33.90        15.26 o                         
 -13   1  -4         66.39         75.81        14.42 o                         
 -11   1  -4        103.40        121.29        14.73 o                         
  -9   1  -4         17.88         12.67         7.03 o                         
  -7   1  -4        171.11        151.25        16.14 o                         
  -5   1  -4         14.77         22.53         5.79 o                         
  -3   1  -4        148.42        165.03         7.67 o                         
  -1   1  -4       1375.65       1419.73        22.07 o                         
   1   1  -4       1268.98       1176.54        14.10 o                         
   3   1  -4       1884.16       1889.47        30.84 o                         
   5   1  -4        632.77        632.68        12.72 o                         
   7   1  -4        570.72        580.60        13.59 o                         
   9   1  -4        697.54        637.35        26.74 o                         
  11   1  -4        165.72        134.83        16.64 o                         
  13   1  -4         32.07         37.98        13.38 o                         
 -12   2  -4        113.12        118.15        15.66 o                         
 -10   2  -4        260.79        280.16        20.38 o                         
  -8   2  -4          4.62          5.84         5.77 o                         
  -6   2  -4        164.08        154.27        15.70 o                         
  -4   2  -4        216.13        215.92         9.76 o                         
  -2   2  -4       2558.62       2511.90        21.20 o                         
   0   2  -4       3701.41       3857.95        44.52 o                         
   2   2  -4        931.29        924.51        13.79 o                         
   4   2  -4        127.35        150.23         9.09 o                         
   6   2  -4        744.24        745.13        20.49 o                         
   8   2  -4        692.97        709.02        23.23 o                         
  10   2  -4         58.29         64.76        11.82 o                         
  12   2  -4          3.58          7.23         9.52 o                         
  14   2  -4         18.64         32.46        16.45 o                         
 -13   3  -4        158.19        198.86        20.93 o                         
 -11   3  -4          1.42          2.89         7.48 o                         
  -9   3  -4         20.11          5.46         6.08 o                         
  -7   3  -4         76.65         76.50        10.76 o                         
  -5   3  -4       1045.42       1019.35        27.11 o                         
  -3   3  -4        417.59        422.12        14.72 o                         
  -1   3  -4       4028.75       4131.14        29.21 o                         
   1   3  -4       3785.03       3734.05        58.70 o                         
   3   3  -4       4448.75       4558.97        49.85 o                         
   5   3  -4        421.14        427.22        12.47 o                         
   7   3  -4       1096.66       1071.88        22.33 o                         
   9   3  -4        438.98        415.96        18.81 o                         
  11   3  -4        204.73        244.85        26.73 o                         
  13   3  -4         12.38         11.46        10.87 o                         
 -12   4  -4         55.59         58.16        12.83 o                         
 -10   4  -4         82.81         99.40        13.23 o                         
  -8   4  -4         74.05         61.25         9.49 o                         
  -6   4  -4        145.12        152.91        11.89 o                         
  -4   4  -4        994.50        990.25        19.95 o                         
  -2   4  -4         31.40         39.04         3.92 o                         
   0   4  -4        544.82        552.83        10.53 o                         
   2   4  -4        302.57        317.86         9.47 o                         
   4   4  -4       1791.71       1869.66        34.95 o                         
   6   4  -4        121.87        132.20         8.03 o                         
   8   4  -4        134.90        124.38        10.41 o                         
  10   4  -4          0.15          1.79         8.01 o                         
  12   4  -4         19.27         12.19         9.71 o                         
  14   4  -4         57.07         80.56        32.55 o                         
 -13   5  -4         40.29         75.76        22.15 o                         
 -11   5  -4         30.16         37.40         9.66 o                         
  -9   5  -4         87.12         86.21        11.34 o                         
  -7   5  -4         26.02         25.95         6.90 o                         
  -5   5  -4        430.62        370.92        13.30 o                         
  -3   5  -4         53.30         56.61         4.25 o                         
  -1   5  -4       1661.49       1665.07        21.03 o                         
   1   5  -4       1648.92       1634.49        22.29 o                         
   3   5  -4       5721.54       5766.50       107.60 o                         
   5   5  -4         95.79        107.16         7.18 o                         
   7   5  -4         50.11         54.77         9.26 o                         
   9   5  -4        404.25        411.12        26.61 o                         
  11   5  -4          5.24          3.02         8.73 o                         
  13   5  -4         90.88        112.42        18.61 o                         
 -12   6  -4          0.91         -3.31         9.94 o                         
 -10   6  -4         23.90         23.60         9.38 o                         
  -8   6  -4        268.98        293.16        24.06 o                         
  -6   6  -4        589.83        568.81        17.33 o                         
  -4   6  -4        625.88        633.20        15.45 o                         
  -2   6  -4        741.48        766.06        13.84 o                         
   0   6  -4       1856.69       1811.37        29.31 o                         
   2   6  -4       3765.04       3959.61        44.78 o                         
   4   6  -4        356.68        383.73        19.32 o                         
   6   6  -4        551.29        548.50        19.40 o                         
   8   6  -4        594.22        582.71        22.43 o                         
  10   6  -4        440.75        451.66        28.17 o                         
  12   6  -4         33.66         49.79        13.18 o                         
 -11   7  -4         56.58         64.79        11.93 o                         
  -9   7  -4         82.14         86.79        11.65 o                         
  -7   7  -4        152.34        131.98        13.57 o                         
  -5   7  -4        137.77        147.57         8.03 o                         
  -3   7  -4        611.93        633.59        18.96 o                         
  -1   7  -4       1620.64       1655.59        23.38 o                         
   1   7  -4        814.84        783.04        13.63 o                         
   3   7  -4        298.85        302.91        14.68 o                         
   5   7  -4       1792.79       1821.82        38.37 o                         
   7   7  -4        214.94        197.29        12.93 o                         
   9   7  -4         85.67         88.98        10.23 o                         
  11   7  -4         20.77         27.63        13.42 o                         
  13   7  -4         13.23          9.21        24.36 o                         
 -12   8  -4        237.84        272.35        23.41 o                         
 -10   8  -4         67.21         57.76        15.78 o                         
  -8   8  -4        124.77        122.43        12.64 o                         
  -6   8  -4        112.59        120.07        11.34 o                         
  -4   8  -4        619.25        595.25        20.64 o                         
  -2   8  -4       4197.03       4274.62        46.32 o                         
   0   8  -4        769.97        756.19        18.64 o                         
   2   8  -4       1103.55       1231.54        24.42 o                         
   4   8  -4        328.25        386.84        15.08 o                         
   6   8  -4        478.26        467.59        18.74 o                         
   8   8  -4        300.13        246.55        17.14 o                         
  10   8  -4         61.31         40.03         9.36 o                         
  12   8  -4        116.73        141.88        25.00 o                         
 -11   9  -4         13.47         23.65        10.08 o                         
  -9   9  -4        383.27        426.31        24.44 o                         
  -7   9  -4        425.90        426.33        24.79 o                         
  -5   9  -4        452.81        455.88        19.77 o                         
  -3   9  -4        257.20        277.91        13.75 o                         
  -1   9  -4       1089.48       1128.99        23.76 o                         
   1   9  -4        734.57        688.17        25.47 o                         
   3   9  -4       1416.93       1448.82        30.11 o                         
   5   9  -4        155.14        141.60        10.09 o                         
   7   9  -4        144.34        143.63        11.35 o                         
   9   9  -4        968.56        937.05        31.45 o                         
  11   9  -4         18.18         51.20        13.16 o                         
 -12  10  -4        107.44        125.81        31.86 o                         
 -10  10  -4        215.47        244.90        19.95 o                         
  -8  10  -4        367.05        398.52        22.74 o                         
  -6  10  -4        379.34        396.14        19.88 o                         
  -4  10  -4        592.63        556.65        22.53 o                         
  -2  10  -4        391.16        434.45        15.73 o                         
   0  10  -4        393.87        366.38        23.97 o                         
   2  10  -4        504.38        523.60        16.55 o                         
   4  10  -4        368.41        375.11        16.83 o                         
   6  10  -4        166.82        157.14        15.35 o                         
   8  10  -4        262.59        254.78        16.14 o                         
  10  10  -4         30.53         42.56         8.56 o                         
  12  10  -4         40.51         58.67        37.98 o                         
 -11  11  -4         46.08         48.75        12.28 o                         
  -9  11  -4         78.97         78.97        12.19 o                         
  -7  11  -4         72.77         76.66        10.57 o                         
  -5  11  -4        159.84        159.07        13.59 o                         
  -3  11  -4         36.22         26.53         5.27 o                         
  -1  11  -4        472.08        473.26        16.56 o                         
   1  11  -4        192.83        212.21        16.62 o                         
   3  11  -4        202.69        198.09        10.92 o                         
   5  11  -4        457.55        456.20        17.70 o                         
   7  11  -4        321.36        317.43        36.03 o                         
   9  11  -4         20.57         27.84         8.21 o                         
  11  11  -4         53.66         58.13        17.35 o                         
 -12  12  -4        111.40        138.45        33.78 o                         
 -10  12  -4         10.69          7.33         8.98 o                         
  -8  12  -4        138.22        158.61        15.43 o                         
  -6  12  -4         94.56         91.26        10.82 o                         
  -4  12  -4         34.77         34.04         7.07 o                         
  -2  12  -4        311.46        291.51        17.33 o                         
   0  12  -4        195.94        178.52         9.95 o                         
   2  12  -4        349.48        350.65        15.44 o                         
   4  12  -4         84.17        103.56         8.44 o                         
   6  12  -4        109.66        124.84        10.34 o                         
   8  12  -4         21.03         16.52         5.81 o                         
  10  12  -4         19.72         17.49         9.54 o                         
 -11  13  -4         77.66        116.72        16.80 o                         
  -9  13  -4         28.19         20.31         9.65 o                         
  -7  13  -4        109.30        132.96        13.78 o                         
  -5  13  -4         15.25         13.57         5.74 o                         
  -3  13  -4        486.39        504.77        21.19 o                         
  -1  13  -4         32.43         32.35         8.48 o                         
   1  13  -4         40.37         44.34         7.05 o                         
   3  13  -4        396.52        438.05        21.39 o                         
   5  13  -4        109.53        113.88         9.32 o                         
   7  13  -4        227.92        221.25        19.02 o                         
   9  13  -4        480.85        504.00        30.79 o                         
  11  13  -4         30.90         67.85        20.80 o                         
 -10  14  -4        105.88         81.79        16.37 o                         
  -8  14  -4         49.93         43.99        10.23 o                         
  -6  14  -4         29.62         31.17         9.87 o                         
  -4  14  -4         84.12        100.24        11.13 o                         
  -2  14  -4        454.36        406.03        51.65 o                         
   0  14  -4        334.69        350.53        14.28 o                         
   2  14  -4        437.48        449.53        18.20 o                         
   4  14  -4         65.03         76.39        13.17 o                         
   6  14  -4        343.87        328.38        22.25 o                         
   8  14  -4         28.11         24.54        18.92 o                         
  10  14  -4        228.32        168.59        20.07 o                         
 -11  15  -4         48.40         28.17        22.52 o                         
  -9  15  -4         63.03         49.69        11.49 o                         
  -7  15  -4          3.97          4.51         6.97 o                         
  -5  15  -4        213.49        215.34        18.88 o                         
  -3  15  -4         26.46         28.69         9.83 o                         
  -1  15  -4          7.55          7.72         4.52 o                         
   1  15  -4        609.84        555.22        19.69 o                         
   3  15  -4        437.69        472.71        23.27 o                         
   5  15  -4       1036.17       1116.81        39.35 o                         
   7  15  -4        283.25        276.74        26.54 o                         
   9  15  -4         48.13         26.48        10.43 o                         
  11  15  -4         19.32         16.61        17.24 o                         
 -10  16  -4         15.69          2.52        10.65 o                         
  -8  16  -4         16.97         21.43        10.05 o                         
  -6  16  -4        146.58        121.65        16.50 o                         
  -4  16  -4        142.46        150.89        16.22 o                         
  -2  16  -4        120.94        121.82        15.98 o                         
   0  16  -4        789.79        817.71        27.24 o                         
   2  16  -4        332.27        340.29        16.72 o                         
   4  16  -4        462.59        451.56        24.82 o                         
   6  16  -4        735.89        801.42        38.89 o                         
   8  16  -4         53.17         56.01        12.83 o                         
  10  16  -4         68.16         61.54        28.55 o                         
  -9  17  -4          3.48         15.05        10.07 o                         
  -7  17  -4         85.69         71.90        14.80 o                         
  -5  17  -4         53.16         37.37        10.50 o                         
  -3  17  -4         42.84         31.77         9.26 o                         
  -1  17  -4         26.15         23.10         8.69 o                         
   1  17  -4         35.35         30.58         9.66 o                         
   3  17  -4        351.02        336.50        20.67 o                         
   5  17  -4         61.65         60.10        10.79 o                         
   7  17  -4        107.81         86.04        13.97 o                         
   9  17  -4         47.31         47.74        13.30 o                         
 -10  18  -4         16.80          7.70        14.50 o                         
  -8  18  -4         71.19         90.50        27.97 o                         
  -6  18  -4         17.19         17.09         8.32 o                         
  -4  18  -4         36.66         29.93         9.64 o                         
  -2  18  -4        375.92        341.15        27.67 o                         
   0  18  -4         58.87         46.57         7.92 o                         
   2  18  -4         26.30         25.82         5.79 o                         
   4  18  -4         61.64         58.10        11.44 o                         
   6  18  -4        380.73        418.62        27.31 o                         
   8  18  -4         22.60         28.44        12.05 o                         
  10  18  -4         59.50         33.62        16.18 o                         
  -9  19  -4         14.41         16.88        12.16 o                         
  -7  19  -4         96.43        116.36        18.84 o                         
  -5  19  -4        162.52        129.12        17.15 o                         
  -3  19  -4        442.62        370.26        45.27 o                         
  -1  19  -4        224.65        254.30        24.98 o                         
   1  19  -4        164.97        155.58        13.76 o                         
   3  19  -4         57.16         71.82        11.93 o                         
   5  19  -4        115.80         97.36        14.16 o                         
   7  19  -4         52.79         31.26        22.24 o                         
   9  19  -4         76.91         87.78        16.46 o                         
  -8  20  -4         69.28         42.21        13.58 o                         
  -6  20  -4         43.44         46.08        12.31 o                         
  -4  20  -4         56.26         49.92        13.54 o                         
  -2  20  -4         68.38         79.11        17.76 o                         
   0  20  -4        172.74        163.04        22.98 o                         
   2  20  -4        208.29        235.65        19.08 o                         
   4  20  -4         90.09         77.89        12.64 o                         
   6  20  -4          6.14         37.72        11.10 o                         
   8  20  -4         87.15         77.41        23.25 o                         
  10  20  -4         14.44         22.66        23.48 o                         
  -7  21  -4        176.37        232.31        26.51 o                         
  -5  21  -4         65.28         73.13        14.26 o                         
  -3  21  -4         35.21         32.04        11.53 o                         
  -1  21  -4         34.82         51.23        14.74 o                         
   1  21  -4        197.77        163.52        25.10 o                         
   3  21  -4         40.58         58.71        25.01 o                         
   5  21  -4         85.78         79.89        13.97 o                         
   7  21  -4         50.42         41.96        15.92 o                         
   9  21  -4         22.24         51.10        19.78 o                         
  -6  22  -4          2.80          6.07        12.12 o                         
  -4  22  -4        198.89        211.80        22.55 o                         
  -2  22  -4         13.26          9.56        15.11 o                         
   0  22  -4         19.92         23.97        10.58 o                         
   2  22  -4         84.64        126.99        27.57 o                         
   4  22  -4          8.29          1.59        14.44 o                         
   6  22  -4        108.24         61.24        17.99 o                         
   8  22  -4         73.24         58.35        15.12 o                         
  -7  23  -4         43.83         47.41        25.59 o                         
  -5  23  -4         31.29         22.40        11.84 o                         
  -3  23  -4        153.60        161.83        23.24 o                         
  -1  23  -4         27.48         45.22        15.27 o                         
   1  23  -4        116.89        154.96        23.24 o                         
   3  23  -4         23.29         19.98        17.44 o                         
   5  23  -4         44.49         64.05        28.24 o                         
   7  23  -4        101.87        132.33        25.99 o                         
  -6  24  -4          5.52          4.77        18.96 o                         
  -4  24  -4          6.56         17.19        11.32 o                         
  -2  24  -4         21.17         15.70        17.92 o                         
   0  24  -4         48.29         52.76        15.97 o                         
   2  24  -4         75.30         75.41        18.65 o                         
   4  24  -4         54.18         38.87        24.36 o                         
   6  24  -4         45.61         65.28        20.05 o                         
  -5  25  -4        167.67        154.09        35.16 o                         
  -3  25  -4         62.48         79.04        16.34 o                         
  -1  25  -4         24.38         53.44        29.67 o                         
   1  25  -4         56.58         42.96        29.65 o                         
   3  25  -4         58.20         46.95        28.14 o                         
  -2  26  -4         69.10         61.42        24.53 o                         
   0  26  -4         68.89         60.89        26.62 o                         
 -12   1  -3         11.95          4.50         9.01 o                         
 -10   1  -3         29.37         22.47         7.72 o                         
  -8   1  -3         61.42         46.11         8.16 o                         
  -6   1  -3       1031.04       1066.66        31.52 o                         
  -4   1  -3        179.61        193.38         8.94 o                         
  -2   1  -3       4712.10       4755.00        30.49 o                         
   0   1  -3      12485.77      13132.30        64.43 o                         
   2   1  -3        376.72        321.59        10.30 o                         
   4   1  -3       6574.36       7088.22        45.04 o                         
   6   1  -3        533.25        507.62         9.25 o                         
   8   1  -3        591.76        606.96        14.41 o                         
  10   1  -3        403.08        413.93        22.71 o                         
  12   1  -3         48.74         58.61        16.73 o                         
  14   1  -3         88.12         82.49        21.24 o                         
 -13   2  -3        291.60        325.71        34.54 o                         
 -11   2  -3         20.04         17.27         8.05 o                         
  -9   2  -3        518.91        464.97        26.63 o                         
  -7   2  -3        275.19        308.68        17.17 o                         
  -5   2  -3        209.15        219.60        14.50 o                         
  -3   2  -3       2267.45       2334.18        24.32 o                         
  -1   2  -3       5259.17       5024.81        23.41 o                         
   1   2  -3      12119.74      12234.02        50.83 o                         
   3   2  -3       2860.23       2949.20        28.44 o                         
   5   2  -3         59.73         61.98         4.93 o                         
   7   2  -3       1097.91       1098.25        23.51 o                         
   9   2  -3       3180.40       3003.69        45.82 o                         
  11   2  -3        182.52        191.05        17.02 o                         
  13   2  -3         88.00         87.42        26.51 o                         
 -12   3  -3         70.14         78.99        15.28 o                         
 -10   3  -3        258.61        244.89        18.31 o                         
  -8   3  -3        133.02        124.64        11.97 o                         
  -6   3  -3         42.31         43.72         8.53 o                         
  -4   3  -3        365.06        355.96        11.70 o                         
  -2   3  -3       6179.09       6410.20        65.94 o                         
   0   3  -3      12013.14      12148.47        59.61 o                         
   2   3  -3        723.33        708.63         9.90 o                         
   4   3  -3       1937.19       2053.75        28.23 o                         
   6   3  -3        698.44        727.73        12.37 o                         
   8   3  -3        634.46        620.49        16.02 o                         
  10   3  -3        123.90        109.59        12.55 o                         
  12   3  -3         25.15         18.39        12.69 o                         
  14   3  -3          4.74         13.78        15.88 o                         
 -13   4  -3        170.15        172.72        26.49 o                         
 -11   4  -3         62.44         52.65        10.90 o                         
  -9   4  -3         41.17         43.18         8.29 o                         
  -7   4  -3        467.92        458.42        26.51 o                         
  -5   4  -3        402.19        410.36        13.65 o                         
  -3   4  -3       3454.17       3575.57        34.95 o                         
  -1   4  -3       3831.56       3876.87        24.25 o                         
   1   4  -3       5006.89       5155.12        37.42 o                         
   3   4  -3        437.84        470.35        10.61 o                         
   5   4  -3        635.93        630.04        17.10 o                         
   7   4  -3        575.54        601.63        14.52 o                         
   9   4  -3       1240.10       1222.12        44.01 o                         
  11   4  -3        144.58        166.32        20.01 o                         
  13   4  -3         63.86         51.72        13.44 o                         
 -12   5  -3          0.54          4.18         8.59 o                         
 -10   5  -3        216.88        204.43        17.46 o                         
  -8   5  -3         10.89          7.72         6.11 o                         
  -6   5  -3        661.57        647.99        18.32 o                         
  -4   5  -3        226.13        221.67         8.92 o                         
  -2   5  -3        388.78        339.13         8.39 o                         
   0   5  -3        766.85        735.02        12.25 o                         
   2   5  -3       5661.75       5632.73        46.15 o                         
   4   5  -3       2739.59       2981.20        32.89 o                         
   6   5  -3       2297.66       2304.42        56.72 o                         
   8   5  -3       3831.65       3730.37        56.10 o                         
  10   5  -3        320.85        311.18        18.78 o                         
  12   5  -3         88.58         89.41        15.33 o                         
  14   5  -3          4.97         11.61        21.53 o                         
 -13   6  -3        260.69        277.52        28.34 o                         
 -11   6  -3         18.62         17.20         8.54 o                         
  -9   6  -3        139.83        127.21        13.15 o                         
  -7   6  -3         94.38         95.33        10.22 o                         
  -5   6  -3        174.28        153.27         8.04 o                         
  -3   6  -3       1720.24       1697.18        19.10 o                         
  -1   6  -3       1587.00       1599.35        20.94 o                         
   1   6  -3        945.01       1015.07        13.25 o                         
   3   6  -3       2553.18       2673.28        42.89 o                         
   5   6  -3       1317.35       1352.59        31.55 o                         
   7   6  -3       1206.92       1156.60        21.16 o                         
   9   6  -3        247.06        239.52        15.82 o                         
  11   6  -3         14.05          9.63         9.25 o                         
  13   6  -3         57.10         34.22        16.05 o                         
 -12   7  -3         68.55         78.17        14.21 o                         
 -10   7  -3        214.31        248.92        19.13 o                         
  -8   7  -3        387.91        415.73        21.75 o                         
  -6   7  -3        384.69        365.86        20.47 o                         
  -4   7  -3         13.79         15.94         3.02 o                         
  -2   7  -3        461.11        480.19        29.37 o                         
   0   7  -3        948.45        914.32        18.03 o                         
   2   7  -3       3268.31       3335.94        35.72 o                         
   4   7  -3        112.51         88.49         7.15 o                         
   6   7  -3        752.67        687.86        16.18 o                         
   8   7  -3        413.72        395.46        18.87 o                         
  10   7  -3         97.89        117.75        15.21 o                         
  12   7  -3          6.85         -0.44        10.12 o                         
 -13   8  -3        149.23        159.88        37.84 o                         
 -11   8  -3         45.22         51.79        12.67 o                         
  -9   8  -3         85.15         99.28        17.45 o                         
  -7   8  -3         98.14        107.00        12.60 o                         
  -5   8  -3        396.35        392.13        29.46 o                         
  -3   8  -3       1296.12       1279.47        27.53 o                         
  -1   8  -3       1619.72       1707.56        29.86 o                         
   1   8  -3        368.30        374.12        12.63 o                         
   3   8  -3       1796.08       1865.43        28.63 o                         
   5   8  -3        622.89        667.96        16.28 o                         
   7   8  -3        573.26        547.87        22.79 o                         
   9   8  -3        654.92        606.60        25.26 o                         
  11   8  -3         36.03         56.89        12.78 o                         
  13   8  -3        126.53        202.17        44.02 o                         
 -12   9  -3         29.01         53.66        21.95 o                         
 -10   9  -3         79.03         80.38        14.84 o                         
  -8   9  -3        716.23        720.29        29.11 o                         
  -6   9  -3        970.41        988.23        30.08 o                         
  -4   9  -3        120.70        107.19        11.96 o                         
  -2   9  -3        968.59       1039.99        27.99 o                         
   0   9  -3        870.56        824.11        17.88 o                         
   2   9  -3       3428.96       3741.39        41.32 o                         
   4   9  -3       1017.71       1009.45        23.06 o                         
   6   9  -3        152.40        149.58         8.83 o                         
   8   9  -3        174.45        154.72        12.42 o                         
  10   9  -3        163.10        153.99        14.38 o                         
  12   9  -3         51.21         63.43        23.10 o                         
 -11  10  -3        154.76        113.28        14.70 o                         
  -9  10  -3         73.69         76.08        11.69 o                         
  -7  10  -3         16.31         11.04         5.87 o                         
  -5  10  -3       1184.28       1158.52        57.92 o                         
  -3  10  -3          2.03          1.47         3.56 o                         
  -1  10  -3        249.18        271.01        13.12 o                         
   1  10  -3       2098.16       2219.15        36.57 o                         
   3  10  -3        116.51        123.87         7.89 o                         
   5  10  -3       1781.77       1757.09        74.83 o                         
   7  10  -3       1639.82       1673.97        48.11 o                         
   9  10  -3        663.92        642.64        26.27 o                         
  11  10  -3         65.92         58.44        17.40 o                         
 -12  11  -3        107.18         71.20        16.54 o                         
 -10  11  -3        150.13        153.77        18.44 o                         
  -8  11  -3        455.84        496.60        25.05 o                         
  -6  11  -3        761.50        728.96        27.15 o                         
  -4  11  -3        254.78        268.37        15.50 o                         
  -2  11  -3        558.93        617.41        23.72 o                         
   0  11  -3         73.48         86.61         6.63 o                         
   2  11  -3        142.23        112.58         8.46 o                         
   4  11  -3        304.53        342.62        19.35 o                         
   6  11  -3       2071.88       2090.58        38.42 o                         
   8  11  -3        173.91        152.32        13.96 o                         
  10  11  -3        248.68        259.21        34.86 o                         
  12  11  -3         24.34          4.71        12.33 o                         
 -11  12  -3         15.35         17.52         9.79 o                         
  -9  12  -3         95.16        108.05        13.62 o                         
  -7  12  -3        390.07        406.65        21.89 o                         
  -5  12  -3        151.18        139.66        13.91 o                         
  -3  12  -3        279.02        268.73        25.39 o                         
  -1  12  -3        245.82        265.52        12.47 o                         
   1  12  -3        670.40        730.76        19.92 o                         
   3  12  -3        470.94        461.72        28.07 o                         
   5  12  -3        605.00        595.26        18.80 o                         
   7  12  -3        421.02        368.55        24.05 o                         
   9  12  -3         58.08         32.07        16.60 o                         
  11  12  -3         31.93          7.15        12.66 o                         
 -10  13  -3        137.43        140.37        21.30 o                         
  -8  13  -3        324.40        306.26        20.76 o                         
  -6  13  -3         44.64         30.42         8.82 o                         
  -4  13  -3        101.39        102.83        10.50 o                         
  -2  13  -3        796.17        705.44        47.04 o                         
   0  13  -3        447.19        428.50        14.68 o                         
   2  13  -3        606.71        587.02        19.81 o                         
   4  13  -3        723.02        621.85        50.23 o                         
   6  13  -3        698.82        646.33        21.11 o                         
   8  13  -3        725.95        764.27        35.69 o                         
  10  13  -3        165.51        182.86        23.87 o                         
 -11  14  -3         66.74        110.66        22.27 o                         
  -9  14  -3         19.13         57.27        11.21 o                         
  -7  14  -3        275.42        321.99        20.62 o                         
  -5  14  -3        143.45        162.05        15.90 o                         
  -3  14  -3         10.17         15.18         6.71 o                         
  -1  14  -3        217.92        226.25         9.96 o                         
   1  14  -3        245.09        229.05        20.20 o                         
   3  14  -3        231.01        228.64        15.98 o                         
   5  14  -3          2.51          3.45         2.95 o                         
   7  14  -3        139.42        166.80        23.02 o                         
   9  14  -3        329.82        332.55        26.22 o                         
  11  14  -3         75.23         73.99        15.66 o                         
 -10  15  -3         42.51         32.63        11.63 o                         
  -8  15  -3         15.88          4.58        13.33 o                         
  -6  15  -3        221.39        216.16        22.87 o                         
  -4  15  -3         47.39         38.74         8.79 o                         
  -2  15  -3        100.82         82.58        14.14 o                         
   0  15  -3        760.11        761.10        21.80 o                         
   2  15  -3        853.72        864.28        25.39 o                         
   4  15  -3         70.80         66.46        10.44 o                         
   6  15  -3         79.09         67.54        10.88 o                         
   8  15  -3        164.70        167.88        18.62 o                         
  10  15  -3         95.80         86.94        22.57 o                         
  -9  16  -3         69.15         60.78        14.41 o                         
  -7  16  -3         55.81         36.66        20.27 o                         
  -5  16  -3        204.03        205.26        24.92 o                         
  -3  16  -3         74.63        128.21        16.52 o                         
  -1  16  -3        702.10        673.29        18.46 o                         
   1  16  -3        845.89        873.85        26.80 o                         
   3  16  -3       1050.46       1056.46        34.60 o                         
   5  16  -3        267.75        258.26        19.61 o                         
   7  16  -3         53.90         61.14        12.80 o                         
   9  16  -3         88.66         83.22        15.56 o                         
  11  16  -3        121.90         82.34        77.22 o                         
 -10  17  -3         58.52         68.69        19.52 o                         
  -8  17  -3         91.80         98.63        23.83 o                         
  -6  17  -3         48.53         35.81        10.03 o                         
  -4  17  -3          6.60         14.65         7.72 o                         
  -2  17  -3        392.19        360.08        27.31 o                         
   0  17  -3         69.43         79.61         7.42 o                         
   2  17  -3        385.82        377.90        17.85 o                         
   4  17  -3          5.30          5.48         5.73 o                         
   6  17  -3         38.80         37.57        10.27 o                         
   8  17  -3         35.27         32.83        11.45 o                         
  10  17  -3         47.02         50.94        14.92 o                         
  -9  18  -3          7.11          2.27        10.39 o                         
  -7  18  -3         55.74         48.95        15.40 o                         
  -5  18  -3        209.32        197.99        19.29 o                         
  -3  18  -3        867.05        945.53        69.84 o                         
  -1  18  -3         31.52         22.29        24.09 o                         
   1  18  -3        520.61        537.69        20.08 o                         
   3  18  -3        386.52        370.71        21.83 o                         
   5  18  -3        180.15        159.22        33.57 o                         
   7  18  -3        484.58        483.96        45.33 o                         
   9  18  -3          6.89         19.70        12.27 o                         
  11  18  -3         21.38         35.97        24.46 o                         
  -8  19  -3         43.86         23.08        12.15 o                         
  -6  19  -3        129.98        150.79        18.43 o                         
  -4  19  -3          2.07         12.50         8.67 o                         
  -2  19  -3        136.82        187.73        21.81 o                         
   0  19  -3        184.19        182.77        15.05 o                         
   2  19  -3        376.17        370.61        18.47 o                         
   4  19  -3        119.87        119.43        14.15 o                         
   6  19  -3          7.72          4.09         8.65 o                         
   8  19  -3         64.00         54.21        18.14 o                         
  10  19  -3        254.31        230.67        30.92 o                         
  -9  20  -3         50.64         46.35        17.93 o                         
  -7  20  -3         17.66         45.41        12.85 o                         
  -5  20  -3          3.52         -7.47         8.45 o                         
  -3  20  -3         89.89        104.39        24.98 o                         
  -1  20  -3        138.05         96.36        17.11 o                         
   1  20  -3         54.50         48.67         9.93 o                         
   3  20  -3          4.04          0.52         7.63 o                         
   5  20  -3        116.99         98.36        14.70 o                         
   7  20  -3        302.40        301.34        25.76 o                         
   9  20  -3         49.25         67.43        16.17 o                         
  -8  21  -3         10.40         20.26        11.45 o                         
  -6  21  -3         21.44         36.21        11.64 o                         
  -4  21  -3          0.86         -7.26         7.29 o                         
  -2  21  -3         20.59         39.10        12.74 o                         
   0  21  -3         30.42         17.06        10.41 o                         
   2  21  -3         39.32         40.87         9.64 o                         
   4  21  -3          8.56          1.11         8.67 o                         
   6  21  -3        587.11        666.40        36.21 o                         
   8  21  -3        113.15        114.40        18.86 o                         
  -7  22  -3          2.98         15.63        12.22 o                         
  -5  22  -3         21.21         18.90        13.08 o                         
  -3  22  -3         10.99         18.39        12.16 o                         
  -1  22  -3         29.49         29.98        15.36 o                         
   1  22  -3        116.21        152.27        48.22 o                         
   3  22  -3         57.22         55.70        20.58 o                         
   5  22  -3        114.86        129.62        30.55 o                         
   7  22  -3         84.55         71.72        20.11 o                         
   9  22  -3          2.26         45.64        24.71 o                         
  -6  23  -3         39.83         35.05        20.96 o                         
  -4  23  -3         15.55         21.03        10.29 o                         
  -2  23  -3         12.65         14.33        22.35 o                         
   0  23  -3         10.11         26.01        12.29 o                         
   2  23  -3        131.13        139.65        21.73 o                         
   4  23  -3         37.90         29.38        39.38 o                         
   6  23  -3        158.49        135.20        23.41 o                         
  -5  24  -3          8.70         22.92        12.78 o                         
  -3  24  -3        153.57        166.22        24.09 o                         
  -1  24  -3         14.21         20.55        12.85 o                         
   1  24  -3         32.77         36.15        15.28 o                         
   3  24  -3         19.88         -8.75        16.56 o                         
   5  24  -3         46.97         57.34        18.13 o                         
   7  24  -3         13.47         16.45        21.43 o                         
  -4  25  -3         14.27         16.42        10.85 o                         
  -2  25  -3          9.54          5.41        12.50 o                         
   0  25  -3         90.55         75.91        17.43 o                         
   2  25  -3          2.34         14.70        15.14 o                         
   4  25  -3        145.37        152.43        40.17 o                         
   6  25  -3        256.42        186.43        41.09 o                         
  -3  26  -3         46.95         63.27        17.35 o                         
  -1  26  -3         13.94         13.86        14.66 o                         
   1  26  -3        101.25         77.76        18.80 o                         
   0  27  -3         90.10         84.83        28.28 o                         
 -12   0  -2        151.82        164.85        49.79 o                         
 -10   0  -2        756.44        774.03        67.99 o                         
  -8   0  -2        188.92        184.68        19.37 o                         
  -6   0  -2       1728.08       1792.91       124.26 o                         
  -4   0  -2       7827.47       7979.04        68.49 o                         
  -2   0  -2       9764.12       9659.43        64.77 o                         
   0   0  -2      11493.21      12020.92       159.81 o                         
   2   0  -2       5645.53       5143.49        59.98 o                         
   4   0  -2      11056.56      11025.33        98.21 o                         
   6   0  -2        545.89        493.61        18.25 o                         
   8   0  -2       6156.80       6193.00       121.76 o                         
  10   0  -2        311.21        261.23        25.62 o                         
  12   0  -2        480.73        517.91        96.71 o                         
  14   0  -2         32.12         23.08        19.13 o                         
 -13   1  -2         15.90         46.47        23.32 o                         
 -11   1  -2         39.80         34.67         9.27 o                         
  -9   1  -2         40.01         14.24         5.65 o                         
  -7   1  -2         26.60         28.74         5.86 o                         
  -5   1  -2        460.95        427.39        13.99 o                         
  -3   1  -2       4552.92       4350.93        27.91 o                         
  -1   1  -2       8736.88       8463.30        48.70 o                         
   1   1  -2       3903.16       3666.93        31.47 o                         
   3   1  -2       3269.06       3169.33        28.71 o                         
   5   1  -2       1934.47       1925.02        32.04 o                         
   7   1  -2       1317.00       1346.49        23.48 o                         
   9   1  -2        259.12        270.96        17.04 o                         
  11   1  -2         67.23         70.90        14.23 o                         
  13   1  -2         88.55         74.37        17.92 o                         
 -12   2  -2         78.09         68.59        12.07 o                         
 -10   2  -2        280.75        277.97        19.06 o                         
  -8   2  -2        166.38        175.54        13.76 o                         
  -6   2  -2        656.10        626.59        21.50 o                         
  -4   2  -2        336.29        363.93        10.60 o                         
  -2   2  -2       4682.35       4687.38        38.32 o                         
   0   2  -2       5082.12       5105.30        31.79 o                         
   2   2  -2       4109.80       4022.01        49.20 o                         
   4   2  -2       5140.96       5382.50        40.11 o                         
   6   2  -2        206.98        185.98         8.01 o                         
   8   2  -2        675.53        673.26        27.51 o                         
  10   2  -2         41.28         41.57         8.51 o                         
  12   2  -2          8.56         12.75         9.65 o                         
  14   2  -2         13.95         14.61        14.83 o                         
 -13   3  -2        101.71         99.72        20.86 o                         
 -11   3  -2         86.18         83.76        12.22 o                         
  -9   3  -2        714.02        657.31        27.34 o                         
  -7   3  -2        213.52        217.59        15.11 o                         
  -5   3  -2       1449.85       1568.21        27.46 o                         
  -3   3  -2       2117.52       2023.52        21.10 o                         
  -1   3  -2      13083.75      12814.86        39.20 o                         
   1   3  -2       8640.64       7970.45        34.32 o                         
   3   3  -2        546.23        577.84        11.98 o                         
   5   3  -2        262.68        257.04         7.65 o                         
   7   3  -2        416.54        377.51        13.92 o                         
   9   3  -2        746.35        718.48        27.45 o                         
  11   3  -2        176.89        172.64        16.32 o                         
  13   3  -2        399.50        371.16        25.79 o                         
 -12   4  -2         18.88         11.73         9.35 o                         
 -10   4  -2         14.07         13.64         6.75 o                         
  -8   4  -2         12.00          3.87         4.95 o                         
  -6   4  -2         69.62         55.84         6.07 o                         
  -4   4  -2       1162.09       1212.91        24.09 o                         
  -2   4  -2        693.00        651.20         9.08 o                         
   0   4  -2       3070.15       3072.38        19.28 o                         
   2   4  -2         93.84        108.75         4.77 o                         
   4   4  -2       1893.48       1858.98        22.42 o                         
   6   4  -2        361.71        366.87        11.24 o                         
   8   4  -2       2407.97       2388.39        54.25 o                         
  10   4  -2         24.07         17.33         6.83 o                         
  12   4  -2        128.18        147.37        18.29 o                         
  14   4  -2        127.91        118.68        24.33 o                         
 -13   5  -2          2.86          7.45        10.82 o                         
 -11   5  -2        154.26        164.42        16.24 o                         
  -9   5  -2         12.09         13.55         6.70 o                         
  -7   5  -2         54.26         40.71         7.29 o                         
  -5   5  -2        784.66        794.60        17.85 o                         
  -3   5  -2       2677.45       2663.72        26.72 o                         
  -1   5  -2        625.20        600.18        10.87 o                         
   1   5  -2       1130.34       1073.76        17.36 o                         
   3   5  -2       1184.61       1140.04        13.77 o                         
   5   5  -2          7.32          7.50         2.39 o                         
   7   5  -2       1612.18       1526.11        30.71 o                         
   9   5  -2        205.88        225.62        15.59 o                         
  11   5  -2         63.83        109.72        17.41 o                         
  13   5  -2        105.66        104.24        17.83 o                         
 -12   6  -2         19.48          9.73        10.26 o                         
 -10   6  -2         17.57          9.05         7.52 o                         
  -8   6  -2        191.59        177.79        15.59 o                         
  -6   6  -2        325.66        293.45        11.98 o                         
  -4   6  -2        182.59        198.22        10.70 o                         
  -2   6  -2       2274.37       2295.48        26.87 o                         
   0   6  -2        924.93        943.78        12.31 o                         
   2   6  -2        729.52        745.64        12.67 o                         
   4   6  -2       3862.07       3984.08        33.82 o                         
   6   6  -2       1562.85       1569.13        32.50 o                         
   8   6  -2        979.70        951.10        29.16 o                         
  10   6  -2        418.23        437.03        25.33 o                         
  12   6  -2          5.19          9.78         9.60 o                         
 -13   7  -2         77.73         79.29        17.53 o                         
 -11   7  -2         91.60         83.10        13.67 o                         
  -9   7  -2       1308.58       1357.87        48.31 o                         
  -7   7  -2        154.32        158.65        16.90 o                         
  -5   7  -2       2027.17       2138.91        26.21 o                         
  -3   7  -2         52.32         48.04         5.47 o                         
  -1   7  -2       2070.35       2179.48        17.22 o                         
   1   7  -2         77.02         71.74         4.29 o                         
   3   7  -2        824.65        796.97        13.84 o                         
   5   7  -2        282.78        292.14        10.80 o                         
   7   7  -2        538.46        493.24        16.24 o                         
   9   7  -2       1833.64       1752.76        47.61 o                         
  11   7  -2        111.08        107.35        13.23 o                         
  13   7  -2         71.95         61.68        34.08 o                         
 -12   8  -2         14.36          7.59         9.93 o                         
 -10   8  -2        198.38        233.71        18.86 o                         
  -8   8  -2       2277.50       2207.26        67.78 o                         
  -6   8  -2        237.91        268.23        11.36 o                         
  -4   8  -2       3201.25       3321.02        60.15 o                         
  -2   8  -2        150.20        157.33         8.95 o                         
   0   8  -2        370.58        388.56         9.41 o                         
   2   8  -2       1523.52       1486.48        17.16 o                         
   4   8  -2       2216.30       2286.19        32.82 o                         
   6   8  -2         99.44         97.59        10.38 o                         
   8   8  -2       1848.59       1844.08        41.25 o                         
  10   8  -2        734.25        708.88        29.35 o                         
  12   8  -2         69.58         85.16        22.42 o                         
 -13   9  -2         82.81        109.79        33.57 o                         
 -11   9  -2          5.94          1.59         8.06 o                         
  -9   9  -2         11.56          4.58         6.36 o                         
  -7   9  -2        218.85        192.10         9.42 o                         
  -5   9  -2         38.31         26.42         5.36 o                         
  -3   9  -2         35.51         39.41         5.62 o                         
  -1   9  -2       4545.90       4899.69        43.11 o                         
   1   9  -2        347.98        376.85        13.46 o                         
   3   9  -2        998.67       1051.12        16.24 o                         
   5   9  -2        147.70        154.39         8.38 o                         
   7   9  -2        469.83        453.84        21.64 o                         
   9   9  -2        227.86        211.74        15.54 o                         
  11   9  -2        128.15        149.87        15.25 o                         
  13   9  -2          0.79        -11.37        18.14 o                         
 -12  10  -2         21.73         15.06        12.87 o                         
 -10  10  -2         81.90        117.31        14.00 o                         
  -8  10  -2        114.70        142.76        13.28 o                         
  -6  10  -2        327.88        320.20        17.37 o                         
  -4  10  -2        813.25        790.91        24.23 o                         
  -2  10  -2        432.50        442.28        22.42 o                         
   0  10  -2        584.30        600.35        16.40 o                         
   2  10  -2        496.97        555.87        15.06 o                         
   4  10  -2        186.47        174.89         7.46 o                         
   6  10  -2         25.08         35.63        11.26 o                         
   8  10  -2        591.41        579.49        31.02 o                         
  10  10  -2         48.99         35.21         7.92 o                         
  12  10  -2         79.80         58.44        17.84 o                         
 -11  11  -2        210.12        218.82        19.74 o                         
  -9  11  -2         74.51         53.38         9.54 o                         
  -7  11  -2         93.56        117.80        12.24 o                         
  -5  11  -2        249.62        242.53        15.05 o                         
  -3  11  -2        817.46        812.25        61.25 o                         
  -1  11  -2        742.30        760.82        14.15 o                         
   1  11  -2       1630.49       1729.75        28.89 o                         
   3  11  -2        350.87        393.10        15.75 o                         
   5  11  -2        749.67        771.90        26.99 o                         
   7  11  -2       2048.54       2004.49        40.21 o                         
   9  11  -2        422.49        394.37        29.38 o                         
  11  11  -2         47.41         41.86        11.65 o                         
 -12  12  -2         51.17         46.77        17.54 o                         
 -10  12  -2         96.25        109.84        13.98 o                         
  -8  12  -2        161.11        135.69        13.58 o                         
  -6  12  -2        358.63        380.59        19.94 o                         
  -4  12  -2        370.09        421.64        27.82 o                         
  -2  12  -2        694.46        676.29        27.08 o                         
   0  12  -2        761.57        793.72        18.62 o                         
   2  12  -2       1484.00       1524.78        30.27 o                         
   4  12  -2       1482.00       1435.79        56.84 o                         
   6  12  -2        483.48        477.49        28.82 o                         
   8  12  -2        111.14         96.64        10.06 o                         
  10  12  -2        430.34        449.82        30.44 o                         
  12  12  -2         54.17         60.53        19.04 o                         
 -11  13  -2         86.98        101.00        21.32 o                         
  -9  13  -2        116.92        142.08        17.11 o                         
  -7  13  -2        432.44        450.76        26.25 o                         
  -5  13  -2        211.65        238.02        17.53 o                         
  -3  13  -2        406.18        471.09        42.73 o                         
  -1  13  -2         12.87          7.42         2.93 o                         
   1  13  -2        536.10        545.85        17.36 o                         
   3  13  -2         18.68         22.34         6.92 o                         
   5  13  -2        191.83        181.31         9.90 o                         
   7  13  -2       1304.54       1374.18        46.11 o                         
   9  13  -2        226.53        202.98        20.54 o                         
  11  13  -2        196.38        192.28        22.65 o                         
 -10  14  -2          7.87          3.64        10.45 o                         
  -8  14  -2         98.41        103.89        15.31 o                         
  -6  14  -2         80.42         71.21        15.68 o                         
  -4  14  -2        140.82        123.23        12.91 o                         
  -2  14  -2         56.01         64.34         8.39 o                         
   0  14  -2         91.75         91.54         7.00 o                         
   2  14  -2        664.37        704.47        22.04 o                         
   4  14  -2        105.09         80.50        17.51 o                         
   6  14  -2        636.38        643.71        32.67 o                         
   8  14  -2        202.81        214.73        20.41 o                         
  10  14  -2        401.45        450.75        31.24 o                         
 -11  15  -2         46.76         26.81        23.48 o                         
  -9  15  -2         55.78         81.18        22.77 o                         
  -7  15  -2          3.72          8.39         7.35 o                         
  -5  15  -2        198.42        206.07        26.26 o                         
  -3  15  -2        610.18        596.49        32.72 o                         
  -1  15  -2        143.77        114.91         9.69 o                         
   1  15  -2       1060.25       1046.20        25.49 o                         
   3  15  -2        201.98        210.10        15.11 o                         
   5  15  -2         28.78         39.30        12.05 o                         
   7  15  -2        961.09        814.94        50.78 o                         
   9  15  -2         35.21         49.03        12.79 o                         
  11  15  -2        152.45        126.50        19.50 o                         
 -10  16  -2         10.02         17.47        11.87 o                         
  -8  16  -2         66.85         25.82        11.02 o                         
  -6  16  -2        191.93        182.72        32.11 o                         
  -4  16  -2         28.62         36.70         9.34 o                         
  -2  16  -2        462.68        454.28        16.76 o                         
   0  16  -2        499.89        555.38        17.18 o                         
   2  16  -2        439.64        443.73        18.67 o                         
   4  16  -2          4.85         -1.13         7.38 o                         
   6  16  -2        934.05        864.18        37.45 o                         
   8  16  -2         53.88         70.75        14.40 o                         
  10  16  -2        232.61        227.74        24.23 o                         
  -9  17  -2         67.99         48.14        24.25 o                         
  -7  17  -2        315.34        278.93        35.98 o                         
  -5  17  -2        243.89        225.35        19.22 o                         
  -3  17  -2        586.83        615.70        35.30 o                         
  -1  17  -2       1090.19       1114.31        31.93 o                         
   1  17  -2        295.22        319.67        15.03 o                         
   3  17  -2        161.53        166.50        12.86 o                         
   5  17  -2        244.16        268.65        20.60 o                         
   7  17  -2        231.89        225.69        21.37 o                         
   9  17  -2        109.21        101.35        16.49 o                         
  11  17  -2          3.04         -3.67        19.70 o                         
 -10  18  -2         47.59         44.51        22.56 o                         
  -8  18  -2         58.75         70.93        14.28 o                         
  -6  18  -2         17.88         11.62        11.01 o                         
  -4  18  -2        246.92        201.76        24.02 o                         
  -2  18  -2         20.51         27.73        11.48 o                         
   0  18  -2        364.81        313.89        21.21 o                         
   2  18  -2        439.97        401.54        18.71 o                         
   4  18  -2         13.78          7.55         5.88 o                         
   6  18  -2        160.18        166.83        17.88 o                         
   8  18  -2         50.53         68.21        13.77 o                         
  10  18  -2        204.96        216.14        24.27 o                         
  -9  19  -2         44.30         30.42        13.05 o                         
  -7  19  -2         61.34         67.76        13.54 o                         
  -5  19  -2         17.22         17.67         8.69 o                         
  -3  19  -2         33.32         33.81        15.48 o                         
  -1  19  -2         55.30         53.57         9.86 o                         
   1  19  -2         75.85         70.67         9.70 o                         
   3  19  -2        116.57        111.85        11.57 o                         
   5  19  -2          1.20          0.42         8.40 o                         
   7  19  -2         66.08         91.66        15.79 o                         
   9  19  -2         24.87         51.66        14.36 o                         
  -8  20  -2         53.66         41.78        12.90 o                         
  -6  20  -2         69.12         57.40        13.50 o                         
  -4  20  -2         23.17         24.36        11.88 o                         
  -2  20  -2         16.48         -0.09        10.69 o                         
   0  20  -2          4.20         11.58         6.37 o                         
   2  20  -2         79.48         92.43        10.27 o                         
   4  20  -2         60.83         64.54        15.99 o                         
   6  20  -2        256.93        272.07        31.70 o                         
   8  20  -2        140.62        159.25        20.36 o                         
  10  20  -2         75.59         78.63        22.43 o                         
  -7  21  -2         85.41         94.55        24.60 o                         
  -5  21  -2         85.68        101.00        16.42 o                         
  -3  21  -2         69.19         79.05        32.79 o                         
  -1  21  -2        120.31        126.74        20.27 o                         
   1  21  -2        199.34        177.66        17.38 o                         
   3  21  -2         25.08        119.77       109.45 o                         
   5  21  -2        317.62        345.24        25.16 o                         
   7  21  -2        101.24         99.40        18.55 o                         
   9  21  -2         55.65         58.28        28.03 o                         
  -8  22  -2         85.92        102.33        22.36 o                         
  -6  22  -2         15.02         10.96         9.83 o                         
  -4  22  -2         54.74         47.84        12.37 o                         
  -2  22  -2        241.66        249.75        28.22 o                         
   0  22  -2          4.32          3.24         7.74 o                         
   2  22  -2        160.53        130.77        16.05 o                         
   4  22  -2         29.94         57.84        15.80 o                         
   6  22  -2         17.22          9.10         9.61 o                         
   8  22  -2         82.20         78.90        16.19 o                         
  -7  23  -2        100.95        107.61        21.95 o                         
  -5  23  -2          8.29         -1.52        10.39 o                         
  -3  23  -2         27.49         55.52        16.00 o                         
  -1  23  -2         75.27         90.09        51.72 o                         
   1  23  -2         41.09         38.09        12.61 o                         
   3  23  -2         48.46         70.53        17.07 o                         
   5  23  -2         47.87         36.66        23.35 o                         
   7  23  -2         44.71         52.00        18.55 o                         
  -6  24  -2          3.05          0.23        13.39 o                         
  -4  24  -2         43.75         64.22        14.50 o                         
  -2  24  -2         51.46         39.15        14.38 o                         
   0  24  -2         16.78         42.06        16.43 o                         
   2  24  -2        128.34        138.08        42.06 o                         
   4  24  -2         33.91         41.16        26.14 o                         
   6  24  -2         21.93         25.24        29.28 o                         
  -5  25  -2         38.83         39.18        17.44 o                         
  -3  25  -2         35.94         28.72        22.42 o                         
  -1  25  -2         29.13         11.50        13.11 o                         
   1  25  -2         19.89         20.21        11.84 o                         
   3  25  -2         16.86         46.99        26.23 o                         
   5  25  -2         53.07         84.85        29.55 o                         
  -4  26  -2         19.66         18.33        14.46 o                         
  -2  26  -2         10.15         10.68        12.59 o                         
   0  26  -2         87.85         93.58        21.95 o                         
   2  26  -2         55.33         63.06        18.72 o                         
   6  26  -2         60.83         37.60        24.89 o                         
  -1  27  -2         20.79         23.30        14.98 o                         
   1  27  -2         13.80         13.17        18.00 o                         
 -12   1  -1         51.36         33.50         9.58 o                         
 -10   1  -1        193.79        198.18        23.34 o                         
  -8   1  -1         86.31         97.20        10.09 o                         
  -6   1  -1        488.90        537.20        28.11 o                         
  -4   1  -1       9161.79       9783.79        46.00 o                         
  -2   1  -1      15571.60      15113.19        62.56 o                         
   2   1  -1      13340.38      12721.09        87.63 o                         
   4   1  -1        165.85        135.89         6.94 o                         
   6   1  -1       2818.54       3076.33        48.10 o                         
   8   1  -1        785.55        826.65        27.31 o                         
  10   1  -1        637.75        637.80        27.45 o                         
  12   1  -1         89.44         94.81        19.33 o                         
  14   1  -1         29.03         33.63        16.89 o                         
 -13   2  -1         35.10         21.60        14.77 o                         
 -11   2  -1         52.26         77.84        11.81 o                         
  -9   2  -1        344.66        307.87        18.33 o                         
  -7   2  -1        445.48        391.50        17.97 o                         
  -5   2  -1       2425.26       2694.36        37.08 o                         
  -3   2  -1       2681.86       2715.04        33.95 o                         
  -1   2  -1       2356.82       2353.30        16.37 o                         
   1   2  -1       8988.96       8544.93        74.17 o                         
   3   2  -1      24700.16      24927.88        97.41 o                         
   5   2  -1       1330.11       1332.00        21.42 o                         
   7   2  -1        244.23        245.43        14.40 o                         
   9   2  -1         14.03         19.56         6.13 o                         
  11   2  -1         45.47         72.34        13.14 o                         
  13   2  -1        301.64        372.54        30.38 o                         
 -12   3  -1         81.31         71.79        15.01 o                         
 -10   3  -1        197.57        176.85        15.06 o                         
  -8   3  -1        208.32        183.18        13.65 o                         
  -6   3  -1        456.23        468.90        15.45 o                         
  -4   3  -1       2718.16       2824.57        47.34 o                         
  -2   3  -1       1085.30        940.56         9.80 o                         
   0   3  -1       3078.54       3052.22        23.55 o                         
   2   3  -1      13447.53      12845.86       108.20 o                         
   4   3  -1       3917.35       4024.05        46.49 o                         
   6   3  -1        219.66        193.09         9.70 o                         
   8   3  -1        216.35        217.71        14.37 o                         
  10   3  -1        427.72        405.17        22.03 o                         
  12   3  -1        131.31        154.19        15.65 o                         
  14   3  -1         56.15         55.29        18.36 o                         
 -13   4  -1        205.14        206.36        44.66 o                         
 -11   4  -1         35.98         31.68         8.28 o                         
  -9   4  -1        423.88        438.99        28.46 o                         
  -7   4  -1        268.59        253.63        17.05 o                         
  -5   4  -1        292.14        313.49        11.52 o                         
  -3   4  -1        900.70        924.44        11.92 o                         
  -1   4  -1      13601.06      13171.42        54.58 o                         
   1   4  -1       1818.02       1725.68        12.30 o                         
   3   4  -1        384.76        364.54         7.80 o                         
   5   4  -1       2953.38       2911.69        31.80 o                         
   7   4  -1       1343.33       1221.12        25.68 o                         
   9   4  -1       1037.55       1122.02        33.68 o                         
  11   4  -1         56.60         77.93        11.25 o                         
  13   4  -1         30.73         50.61        13.93 o                         
 -12   5  -1         73.53         73.64        15.50 o                         
 -10   5  -1        485.46        441.38        23.45 o                         
  -8   5  -1        126.36        145.16        18.60 o                         
  -6   5  -1        269.84        279.96        12.02 o                         
  -4   5  -1      13570.01      14035.45        90.00 o                         
  -2   5  -1       3330.73       3329.88        33.69 o                         
   2   5  -1        254.67        260.63         6.08 o                         
   4   5  -1        124.40        127.62         6.16 o                         
   6   5  -1       1030.14       1061.48        21.95 o                         
   8   5  -1       1634.89       1636.53        37.84 o                         
  10   5  -1         89.53         78.40        10.46 o                         
  12   5  -1        134.28        160.15        20.18 o                         
 -13   6  -1         27.41         63.23        20.26 o                         
 -11   6  -1        120.56        133.82        14.56 o                         
  -9   6  -1        248.80        225.16        16.38 o                         
  -7   6  -1        809.50        792.17        21.50 o                         
  -5   6  -1        460.51        486.02        12.58 o                         
  -3   6  -1        129.99        144.41         5.96 o                         
  -1   6  -1       5752.45       5399.36        79.53 o                         
   1   6  -1      11587.71      11455.59        97.25 o                         
   3   6  -1        298.91        324.31         8.65 o                         
   5   6  -1         40.14         56.87         5.42 o                         
   7   6  -1         46.80         40.01         8.07 o                         
   9   6  -1        540.24        483.88        27.43 o                         
  11   6  -1        262.08        234.72        22.13 o                         
  13   6  -1        151.43        178.62        24.45 o                         
 -12   7  -1         13.09         26.29        12.39 o                         
 -10   7  -1        629.13        633.34        40.20 o                         
  -8   7  -1        232.63        258.48        16.62 o                         
  -6   7  -1       1284.29       1373.32        26.76 o                         
  -4   7  -1        144.45        163.06         8.12 o                         
  -2   7  -1       1514.78       1501.54        20.37 o                         
   0   7  -1       2532.92       2454.67        26.79 o                         
   2   7  -1       6804.72       7082.25        33.00 o                         
   4   7  -1        280.69        266.91         9.77 o                         
   6   7  -1         36.27         42.19         5.25 o                         
   8   7  -1        700.06        728.32        31.11 o                         
  10   7  -1         12.07         12.62         6.75 o                         
  12   7  -1         18.68         -4.02        10.39 o                         
 -13   8  -1          5.15          8.10        12.79 o                         
 -11   8  -1        121.42        144.80        15.53 o                         
  -9   8  -1         88.88        121.35        15.61 o                         
  -7   8  -1        139.37        131.01         7.47 o                         
  -5   8  -1        705.12        720.37        11.72 o                         
  -3   8  -1        652.71        671.57        19.21 o                         
  -1   8  -1        429.17        466.57        11.92 o                         
   1   8  -1       3428.46       3426.08        26.15 o                         
   3   8  -1        691.54        678.17        15.34 o                         
   5   8  -1         52.86         44.10         4.95 o                         
   7   8  -1        370.29        371.10        21.25 o                         
   9   8  -1          6.88         15.14         6.27 o                         
  11   8  -1        170.68        209.11        22.07 o                         
  13   8  -1         48.98         23.69        24.53 o                         
 -12   9  -1         67.08         52.29        15.03 o                         
 -10   9  -1        128.79        149.49        14.75 o                         
  -8   9  -1         26.70         38.36         5.87 o                         
  -6   9  -1        561.61        601.30        12.55 o                         
  -4   9  -1        659.00        763.63        22.49 o                         
  -2   9  -1       2788.19       2844.28        37.88 o                         
   0   9  -1        189.45        203.32         6.40 o                         
   2   9  -1       1983.47       2200.03        26.72 o                         
   4   9  -1        150.19        143.95         7.25 o                         
   6   9  -1        539.46        578.90        20.42 o                         
   8   9  -1        659.00        688.98        26.09 o                         
  10   9  -1         17.50         17.90         6.97 o                         
  12   9  -1         26.61         47.84        27.41 o                         
 -11  10  -1         52.99         57.00        13.43 o                         
  -9  10  -1          8.70         -2.54         6.22 o                         
  -7  10  -1        723.21        717.56        22.19 o                         
  -5  10  -1         26.54         30.89         5.09 o                         
  -3  10  -1        259.07        229.67        14.03 o                         
  -1  10  -1       3430.64       3371.63       121.23 o                         
   1  10  -1       7476.63       7803.90        50.11 o                         
   3  10  -1       1454.75       1433.58        27.95 o                         
   5  10  -1       1958.99       1959.43        34.41 o                         
   7  10  -1          0.30          6.92         5.64 o                         
   9  10  -1        462.68        490.71        23.71 o                         
  11  10  -1        148.79        209.37        22.31 o                         
 -12  11  -1         19.03         41.01        17.17 o                         
 -10  11  -1         78.43        107.01        15.20 o                         
  -8  11  -1        647.19        669.02        27.77 o                         
  -6  11  -1        437.94        424.43        17.55 o                         
  -4  11  -1        975.16       1056.11        34.68 o                         
  -2  11  -1       1567.37       1632.74        27.10 o                         
   0  11  -1       1180.33       1218.94        21.81 o                         
   2  11  -1       4261.48       4202.86        40.59 o                         
   4  11  -1       1147.05       1126.97        17.68 o                         
   6  11  -1        696.35        689.51        32.25 o                         
   8  11  -1        866.48        837.19        28.68 o                         
  10  11  -1         72.30         71.90        23.02 o                         
  12  11  -1          3.38         19.05        11.23 o                         
 -11  12  -1         34.47         19.77        14.71 o                         
  -9  12  -1         58.12         37.50        11.75 o                         
  -7  12  -1         39.51         50.05        10.03 o                         
  -5  12  -1        104.71        113.43        12.29 o                         
  -3  12  -1        307.65        335.49        21.86 o                         
  -1  12  -1        570.67        498.86        28.22 o                         
   1  12  -1       1475.26       1550.39        28.63 o                         
   3  12  -1        999.92       1059.36        28.38 o                         
   5  12  -1        284.12        307.72        11.38 o                         
   7  12  -1        404.44        411.32        18.25 o                         
   9  12  -1        102.10        110.77        15.44 o                         
  11  12  -1         49.09         75.10        16.05 o                         
 -10  13  -1         74.61         73.34        21.61 o                         
  -8  13  -1        152.45        125.06        15.19 o                         
  -6  13  -1         72.11         81.18        15.71 o                         
  -4  13  -1        379.78        433.61        26.89 o                         
  -2  13  -1        650.70        622.95        19.40 o                         
   0  13  -1        186.39        177.04        14.47 o                         
   2  13  -1        358.36        391.74        14.07 o                         
   4  13  -1        425.75        382.74        15.75 o                         
   6  13  -1          9.26         16.18         5.72 o                         
   8  13  -1        198.32        201.66        19.57 o                         
  10  13  -1         21.26          7.69         9.51 o                         
  12  13  -1        166.46        257.56        42.68 o                         
 -11  14  -1         29.72         23.72        27.20 o                         
  -9  14  -1         52.08         54.27        14.79 o                         
  -7  14  -1          4.98         13.07        11.33 o                         
  -5  14  -1         69.74         69.18        10.06 o                         
  -3  14  -1        305.48        280.82        23.91 o                         
  -1  14  -1       1095.03       1153.95        24.33 o                         
   1  14  -1        212.16        181.83        11.75 o                         
   3  14  -1        128.02        132.30         8.84 o                         
   5  14  -1        324.29        327.99        21.00 o                         
   7  14  -1        225.30        245.80        20.58 o                         
   9  14  -1         77.91         63.78        13.66 o                         
  11  14  -1         40.60         28.36        11.78 o                         
 -10  15  -1         39.20         25.17        18.96 o                         
  -8  15  -1         16.57         12.84         7.67 o                         
  -6  15  -1        672.61        738.32        33.17 o                         
  -4  15  -1        192.76        176.85        15.57 o                         
  -2  15  -1        260.74        254.82        13.87 o                         
   0  15  -1        934.45        945.46        20.63 o                         
   2  15  -1        732.76        777.63        23.70 o                         
   4  15  -1         73.75         68.33         7.70 o                         
   6  15  -1         65.19         86.32        12.34 o                         
   8  15  -1        124.70        125.17        17.10 o                         
  10  15  -1         42.60         50.87        20.79 o                         
  12  15  -1         32.81         75.47        30.78 o                         
 -11  16  -1         58.07         81.65        27.36 o                         
  -9  16  -1        210.04        231.21        22.49 o                         
  -7  16  -1        178.18        155.87        21.93 o                         
  -5  16  -1         63.51         72.15        15.19 o                         
  -3  16  -1        114.54         97.60         7.96 o                         
  -1  16  -1         92.67         87.26         7.69 o                         
   1  16  -1       1722.24       1704.90        32.78 o                         
   3  16  -1       1085.33       1150.26        36.37 o                         
   5  16  -1        130.40        126.54        14.63 o                         
   7  16  -1        190.57        161.11        21.81 o                         
   9  16  -1         65.72         71.95        15.04 o                         
  11  16  -1         36.11         34.91        17.80 o                         
 -10  17  -1          1.21          0.95        20.19 o                         
  -8  17  -1         47.64         30.35        12.17 o                         
  -6  17  -1        226.21        240.44        20.54 o                         
  -4  17  -1        399.79        405.19        24.43 o                         
  -2  17  -1        961.09        960.18        36.81 o                         
   0  17  -1        285.56        293.64        11.95 o                         
   2  17  -1        248.13        232.42        17.48 o                         
   4  17  -1        258.32        297.28        23.05 o                         
   6  17  -1        477.41        474.83        28.51 o                         
   8  17  -1        111.53        100.99        16.06 o                         
  10  17  -1          2.79         20.24        17.15 o                         
  -9  18  -1          5.58         18.64        12.15 o                         
  -7  18  -1        199.69        221.83        21.25 o                         
  -5  18  -1         40.04         20.75        13.72 o                         
  -3  18  -1        420.15        401.30        29.48 o                         
  -1  18  -1        551.83        509.49        33.62 o                         
   1  18  -1        396.59        379.92        16.65 o                         
   3  18  -1        551.60        534.64        50.71 o                         
   5  18  -1          8.04          4.58         7.66 o                         
   7  18  -1         11.61         17.47        12.54 o                         
   9  18  -1         13.51          0.97        10.48 o                         
  11  18  -1        172.90        169.02        40.21 o                         
  -8  19  -1          2.14         -4.31         9.33 o                         
  -6  19  -1        156.26        159.83        18.09 o                         
  -4  19  -1        112.26         58.03        14.52 o                         
  -2  19  -1         64.55         82.94        23.33 o                         
   0  19  -1        131.84        142.77        17.12 o                         
   2  19  -1        864.79        867.09        38.25 o                         
   4  19  -1         72.18         79.72        15.88 o                         
   6  19  -1        256.25        329.85        29.94 o                         
   8  19  -1         13.56         23.83        11.01 o                         
  10  19  -1          0.47         10.37        24.94 o                         
  -9  20  -1         49.80         44.24        27.84 o                         
  -7  20  -1          1.98         -8.98         8.98 o                         
  -5  20  -1         59.72         43.58        11.15 o                         
  -3  20  -1        356.66        407.32        31.59 o                         
  -1  20  -1        210.77        196.56        16.43 o                         
   1  20  -1         25.34         18.38         8.04 o                         
   3  20  -1        167.88        152.26        13.50 o                         
   5  20  -1         41.07         44.58        10.99 o                         
   7  20  -1         62.83         80.57        15.39 o                         
   9  20  -1         33.67         58.17        15.34 o                         
  -8  21  -1          4.72         27.49        12.72 o                         
  -6  21  -1         12.47         21.07         9.58 o                         
  -4  21  -1         59.57         78.67        13.55 o                         
  -2  21  -1        520.13        496.37        35.54 o                         
   0  21  -1         98.40        134.63        19.06 o                         
   2  21  -1        220.66        204.69        19.10 o                         
   4  21  -1         11.16          6.81         7.35 o                         
   6  21  -1         94.71        109.33        16.90 o                         
   8  21  -1        104.08        144.01        20.55 o                         
  -7  22  -1         58.23         61.36        18.05 o                         
  -5  22  -1         13.14          9.07         9.48 o                         
  -3  22  -1         49.65         52.05        14.03 o                         
  -1  22  -1         52.50         87.78        20.69 o                         
   1  22  -1          4.55          9.24         6.93 o                         
   3  22  -1          9.13         23.48         9.67 o                         
   5  22  -1         76.05         81.28        55.90 o                         
   7  22  -1          6.11          5.93         9.57 o                         
   9  22  -1          9.04         11.65        20.90 o                         
  -6  23  -1        102.19        106.79        17.76 o                         
  -4  23  -1         20.68         17.97        14.15 o                         
  -2  23  -1         49.40         37.47        14.31 o                         
   0  23  -1         23.58         29.26        13.42 o                         
   2  23  -1        122.65        125.35        17.42 o                         
   4  23  -1         83.69         94.96        18.76 o                         
   6  23  -1        132.75        190.13        38.53 o                         
  -7  24  -1          1.35         -2.75        19.27 o                         
  -5  24  -1         29.48         29.50        12.26 o                         
  -3  24  -1        132.07        141.20        23.09 o                         
  -1  24  -1          8.62          6.80        27.27 o                         
   1  24  -1          6.50         11.48        12.02 o                         
   3  24  -1        249.72        267.25        30.15 o                         
   5  24  -1         21.11         23.76        14.68 o                         
   7  24  -1         21.55         37.81        24.78 o                         
  -6  25  -1         50.65         66.44        27.64 o                         
  -4  25  -1          9.71         16.98        11.53 o                         
  -2  25  -1        143.37        112.86        21.24 o                         
   0  25  -1         35.46         33.75        20.56 o                         
   2  25  -1         33.97         27.57        12.57 o                         
   4  25  -1         27.83         26.48        23.49 o                         
   6  25  -1          6.75         23.51        25.49 o                         
  -5  26  -1         63.23         49.56        25.59 o                         
  -3  26  -1          8.23         31.26        17.18 o                         
  -1  26  -1         91.80        101.28        25.89 o                         
   1  26  -1          7.00         30.62        14.79 o                         
   3  26  -1         29.02         23.93        22.06 o                         
   5  26  -1         41.11         40.07        23.93 o                         
  -4  27  -1        120.99         92.24        31.31 o                         
  -2  27  -1        140.09        181.02        39.18 o                         
   0  27  -1         37.29         19.31        30.24 o                         
 -12   0   0         11.25         35.20        21.75 o                         
 -10   0   0        151.25        167.12        51.65 o                         
  -8   0   0         24.49         30.71         9.40 o                         
  -6   0   0       2614.10       2715.82        58.13 o                         
  -4   0   0        808.35        750.16        17.56 o                         
  -2   0   0       9854.80       9369.26        43.16 o                         
   2   0   0       9864.01       9531.73        50.52 o                         
   4   0   0        804.01        764.42        17.87 o                         
   6   0   0       2611.04       2737.61       164.04 o                         
   8   0   0         24.43         16.66         6.61 o                         
  10   0   0        151.73        154.46        20.19 o                         
  12   0   0         11.09         12.35        11.18 o                         
 -13   1   0         59.12        118.55        24.27 o                         
 -11   1   0        108.42        106.59        12.20 o                         
  -9   1   0          3.99         12.74         5.51 o                         
  -7   1   0        120.64        116.85        11.29 o                         
  -5   1   0       2664.27       2692.16        32.91 o                         
  -3   1   0       6544.11       6393.43        53.94 o                         
   3   1   0       6552.71       6380.88        35.64 o                         
   5   1   0       2666.08       2719.96        29.97 o                         
   7   1   0        120.48        133.92        13.54 o                         
   9   1   0          3.98          7.92         5.38 o                         
  11   1   0        108.49        106.04        16.72 o                         
  13   1   0         59.18         62.65        12.25 o                         
 -12   2   0         19.14          9.58         9.63 o                         
 -10   2   0         23.41         18.28         8.31 o                         
  -8   2   0        191.82        211.48        23.24 o                         
  -6   2   0       1924.78       1963.47        35.09 o                         
  -4   2   0       4862.20       4980.91        32.95 o                         
  -2   2   0        408.93        346.06         6.10 o                         
   2   2   0        409.99        344.78         7.08 o                         
   4   2   0       4862.35       5020.65        32.19 o                         
   6   2   0       1926.73       1973.65        30.90 o                         
   8   2   0        191.47        155.14        12.87 o                         
  10   2   0         23.49         15.63         6.95 o                         
  12   2   0         19.13         33.83         9.78 o                         
  14   2   0         12.24         25.27        16.58 o                         
 -13   3   0          7.42          9.02        16.36 o                         
 -11   3   0        271.62        265.42        18.65 o                         
  -9   3   0        244.42        216.30        15.07 o                         
  -7   3   0       1338.47       1380.77        40.06 o                         
  -5   3   0        413.66        477.41        12.75 o                         
  -3   3   0         10.92          4.78         2.31 o                         
  -1   3   0       9676.35       9721.16        75.65 o                         
   1   3   0       9677.85       9464.89        37.41 o                         
   3   3   0         10.95          8.44         1.85 o                         
   5   3   0        415.51        468.61        12.53 o                         
   7   3   0       1336.96       1415.86        32.67 o                         
   9   3   0        244.49        252.28        16.42 o                         
  11   3   0        272.73        235.41        18.25 o                         
  13   3   0          7.40         25.80        12.38 o                         
 -12   4   0        247.56        270.74        33.84 o                         
 -10   4   0        311.77        304.09        18.94 o                         
  -8   4   0        378.68        353.16        17.91 o                         
  -6   4   0        138.47        158.85         8.94 o                         
  -4   4   0         81.47        102.55         5.42 o                         
  -2   4   0        158.56        176.61         5.37 o                         
   2   4   0        157.85        172.51         5.87 o                         
   4   4   0         81.53         98.74         5.43 o                         
   6   4   0        138.39        161.29        12.47 o                         
   8   4   0        378.38        360.93        20.92 o                         
  10   4   0        312.03        341.15        21.55 o                         
  12   4   0        247.43        291.22        29.13 o                         
  14   4   0         12.82         25.73        17.04 o                         
 -13   5   0         76.80         88.36        21.71 o                         
 -11   5   0         78.55         82.04        13.01 o                         
  -9   5   0        258.17        282.18        17.48 o                         
  -7   5   0        822.81        856.82        25.92 o                         
  -5   5   0        810.38        782.95        16.70 o                         
  -3   5   0         57.00         51.87         2.79 o                         
  -1   5   0      14456.62      13759.04        66.11 o                         
   1   5   0      14460.79      14095.42        77.13 o                         
   3   5   0         57.58         48.95         3.53 o                         
   5   5   0        809.54        784.88        17.45 o                         
   7   5   0        822.92        901.26        35.59 o                         
   9   5   0        257.98        255.41        16.63 o                         
  11   5   0         78.42         65.70        10.34 o                         
  13   5   0         76.77         81.32        18.04 o                         
 -12   6   0         11.76         18.29         9.63 o                         
 -10   6   0        192.82        181.04        15.26 o                         
  -8   6   0       1025.07        980.90        30.02 o                         
  -6   6   0        438.40        454.87        14.99 o                         
  -4   6   0       1483.10       1597.69        20.89 o                         
  -2   6   0       3269.90       3357.99        25.72 o                         
   0   6   0       7644.35       7690.48        41.74 o                         
   2   6   0       3270.20       3319.93        23.45 o                         
   4   6   0       1484.66       1590.69        29.25 o                         
   6   6   0        438.72        453.70        16.57 o                         
   8   6   0       1024.39       1038.25        29.66 o                         
  10   6   0        193.01        207.15        21.20 o                         
  12   6   0         11.67          3.56         9.62 o                         
 -13   7   0         90.88         89.46        21.33 o                         
 -11   7   0        103.86        107.99        15.60 o                         
  -9   7   0        184.03        179.83        14.54 o                         
  -7   7   0        666.60        654.61        20.29 o                         
  -5   7   0       2035.54       2007.68        27.05 o                         
  -3   7   0        508.42        545.14        11.87 o                         
  -1   7   0       2123.57       2161.13        20.75 o                         
   1   7   0       2121.48       2152.25        26.73 o                         
   3   7   0        507.90        549.87        27.44 o                         
   5   7   0       2037.25       2044.53        40.02 o                         
   7   7   0        665.57        666.35        27.96 o                         
   9   7   0        183.81        173.09        17.29 o                         
  11   7   0        104.30         91.46        14.80 o                         
  13   7   0         90.75         58.41        19.64 o                         
 -12   8   0        226.47        261.55        32.86 o                         
 -10   8   0        105.38         97.74        12.39 o                         
  -8   8   0        834.34        840.66        23.65 o                         
  -6   8   0         63.40         63.12         5.24 o                         
  -4   8   0        493.68        529.95        13.34 o                         
  -2   8   0       2976.79       3038.91        28.34 o                         
   0   8   0          8.55         13.00         1.84 o                         
   2   8   0       2976.44       3131.81        29.21 o                         
   4   8   0        493.70        507.07        18.50 o                         
   6   8   0         63.21         59.66         8.22 o                         
   8   8   0        833.95        850.29        33.64 o                         
  10   8   0        105.26         99.74        14.59 o                         
  12   8   0        226.96        273.01        43.17 o                         
 -11   9   0         30.62          5.32        11.78 o                         
  -9   9   0         94.54         94.90        11.50 o                         
  -7   9   0        386.85        384.50        12.73 o                         
  -5   9   0        218.59        198.75         7.18 o                         
  -3   9   0       1654.78       1738.99        29.72 o                         
  -1   9   0       2074.33       2169.10        29.87 o                         
   1   9   0       2077.55       2145.39        35.44 o                         
   3   9   0       1656.33       1818.66        37.87 o                         
   5   9   0        218.41        207.94        12.18 o                         
   7   9   0        386.90        416.62        25.59 o                         
   9   9   0         94.38         98.93        18.08 o                         
  11   9   0         30.52         26.13         9.02 o                         
  13   9   0         17.03         66.90        30.85 o                         
 -12  10   0         10.17         22.56        14.98 o                         
 -10  10   0         17.84         16.34        10.34 o                         
  -8  10   0        404.39        436.66        18.10 o                         
  -6  10   0       1562.17       1547.41        28.28 o                         
  -4  10   0       1095.90       1169.44        15.22 o                         
  -2  10   0        560.82        615.68        23.93 o                         
   0  10   0      14665.54      15080.83        71.49 o                         
   2  10   0        561.77        583.90        15.96 o                         
   4  10   0       1098.28       1187.89        21.63 o                         
   6  10   0       1561.31       1565.33        33.81 o                         
   8  10   0        404.38        425.99        21.11 o                         
  10  10   0         17.84         11.59         7.61 o                         
  12  10   0         10.15         15.38        12.35 o                         
 -11  11   0         19.19         30.35        14.86 o                         
  -9  11   0         60.91         45.55         9.85 o                         
  -7  11   0        652.61        611.65        24.32 o                         
  -5  11   0       1685.61       1651.96        19.10 o                         
  -3  11   0        883.59        917.10        19.50 o                         
  -1  11   0        439.53        440.51        14.37 o                         
   1  11   0        439.08        418.87        12.06 o                         
   3  11   0        884.65        938.77        23.56 o                         
   5  11   0       1684.68       1663.64        40.58 o                         
   7  11   0        652.44        643.22        23.94 o                         
   9  11   0         60.87         50.65        10.26 o                         
  11  11   0         19.15         29.20        11.84 o                         
 -12  12   0          3.62         11.00        14.38 o                         
 -10  12   0         86.79         83.27        18.60 o                         
  -8  12   0        114.46        103.46        12.91 o                         
  -6  12   0        186.95        196.17         8.37 o                         
  -4  12   0        148.46        126.70         6.83 o                         
  -2  12   0       3351.38       3469.70        45.19 o                         
   0  12   0        177.72        182.08         8.71 o                         
   2  12   0       3347.71       3411.68        48.90 o                         
   4  12   0        148.79        131.00        12.43 o                         
   6  12   0        187.18        206.05        15.93 o                         
   8  12   0        114.45         99.41        18.89 o                         
  10  12   0         86.59         95.87        15.30 o                         
  12  12   0          3.65         -1.17        11.24 o                         
 -11  13   0        152.52        246.33        46.79 o                         
  -9  13   0         54.35         44.24        10.74 o                         
  -7  13   0        236.16        240.82        18.98 o                         
  -5  13   0        343.18        335.58        11.55 o                         
  -3  13   0        398.36        387.94        15.30 o                         
  -1  13   0        594.00        591.74        17.28 o                         
   1  13   0        595.18        600.19        15.49 o                         
   3  13   0        397.43        422.74        14.25 o                         
   5  13   0        343.82        374.09        22.44 o                         
   7  13   0        236.48        255.18        20.99 o                         
   9  13   0         54.12         76.70        15.25 o                         
  11  13   0        152.57        129.04        21.73 o                         
 -10  14   0          4.01         22.57        14.99 o                         
  -8  14   0          9.23         13.19         9.18 o                         
  -6  14   0        322.54        319.98        21.18 o                         
  -4  14   0         79.83         66.53         5.38 o                         
  -2  14   0       1170.73       1176.24        29.25 o                         
   0  14   0        583.02        610.19        13.54 o                         
   2  14   0       1168.86       1239.12        49.59 o                         
   4  14   0         79.83         91.99        11.48 o                         
   6  14   0        322.22        318.25        28.95 o                         
   8  14   0          9.31         11.12         9.89 o                         
  10  14   0          4.06         -1.40        11.55 o                         
  12  14   0         20.42         36.04        23.72 o                         
 -11  15   0          2.02          4.72        17.03 o                         
  -9  15   0         53.98         63.39        18.33 o                         
  -7  15   0        106.09         96.01        16.28 o                         
  -5  15   0        647.23        648.30        29.54 o                         
  -3  15   0        215.07        217.74        13.08 o                         
  -1  15   0       1853.11       1934.49        40.75 o                         
   1  15   0       1853.52       1872.69        35.72 o                         
   3  15   0        215.92        218.36        10.70 o                         
   5  15   0        646.78        659.15        30.92 o                         
   7  15   0        106.18        115.26        15.93 o                         
   9  15   0         53.80         42.36        18.94 o                         
  11  15   0          2.00          2.63        16.05 o                         
 -10  16   0         23.58         33.31        18.71 o                         
  -8  16   0        138.77        102.47        20.96 o                         
  -6  16   0         22.90         22.53        14.28 o                         
  -4  16   0        434.76        389.67        14.86 o                         
  -2  16   0       1795.73       1790.65        39.16 o                         
   0  16   0       1246.36       1231.47        28.92 o                         
   2  16   0       1796.85       1795.17        30.51 o                         
   4  16   0        433.59        452.74        24.87 o                         
   6  16   0         22.86         16.05         8.38 o                         
   8  16   0        138.69        153.33        18.49 o                         
  10  16   0         23.39         43.07        14.76 o                         
  -9  17   0        111.49        116.68        22.54 o                         
  -7  17   0         87.75         82.10        18.73 o                         
  -5  17   0        103.02        106.42        13.38 o                         
  -3  17   0        205.87        201.37        13.31 o                         
  -1  17   0        167.81        176.29        14.94 o                         
   1  17   0        167.58        182.63        12.73 o                         
   3  17   0        205.55        224.04        18.19 o                         
   5  17   0        102.89        103.14        13.80 o                         
   7  17   0         88.02         84.14        14.30 o                         
   9  17   0        111.56        100.56        17.48 o                         
  11  17   0         40.85         32.19        21.53 o                         
 -10  18   0         17.79         38.97        17.12 o                         
  -8  18   0         95.08        120.72        16.82 o                         
  -6  18   0         10.10         -4.82         7.95 o                         
  -4  18   0         46.03         40.55         9.27 o                         
  -2  18   0        691.77        754.36        27.61 o                         
   0  18   0        327.27        319.67        16.95 o                         
   2  18   0        690.40        706.33        31.36 o                         
   4  18   0         46.23         57.70        11.12 o                         
   6  18   0         10.17         25.05         9.29 o                         
   8  18   0         94.64         94.43        16.23 o                         
  10  18   0         17.88         31.10        14.86 o                         
  -9  19   0         37.19         48.28        23.69 o                         
  -7  19   0         77.37         86.34        14.27 o                         
  -5  19   0         14.21          9.07         7.42 o                         
  -3  19   0        460.93        476.01        53.22 o                         
  -1  19   0        272.14        236.20        17.15 o                         
   1  19   0        271.23        234.56        17.37 o                         
   3  19   0        459.55        443.17        22.43 o                         
   5  19   0         14.23         23.19        10.27 o                         
   7  19   0         77.87         85.91        18.16 o                         
   9  19   0         37.35         28.21        12.03 o                         
  -8  20   0         26.57         42.52        15.81 o                         
  -6  20   0         51.97         43.54        19.05 o                         
  -4  20   0        180.47        210.86        19.91 o                         
  -2  20   0        679.84        677.18        39.88 o                         
   0  20   0          6.58         11.16         6.14 o                         
   2  20   0        680.79        662.35        25.14 o                         
   4  20   0        180.19        179.58        17.90 o                         
   6  20   0         51.93         68.44        13.70 o                         
   8  20   0         26.56         67.51        15.58 o                         
  10  20   0         53.62         75.86        32.16 o                         
  -7  21   0         48.77         47.18        13.33 o                         
  -5  21   0         16.92         25.32         9.84 o                         
  -3  21   0        182.85        226.23        25.00 o                         
  -1  21   0        445.65        478.20        25.46 o                         
   1  21   0        444.94        489.28        28.08 o                         
   3  21   0        182.82        140.36        16.45 o                         
   5  21   0         16.94         22.57         9.93 o                         
   7  21   0         48.90         15.16        13.27 o                         
   9  21   0         22.25         77.27        30.54 o                         
  -8  22   0         20.09         31.91        22.59 o                         
  -6  22   0          8.25         23.56        15.63 o                         
  -4  22   0         12.40         22.36        13.62 o                         
  -2  22   0        277.16        268.80        27.31 o                         
   0  22   0          1.69          4.89         6.84 o                         
   2  22   0        276.21        304.29        27.27 o                         
   4  22   0         12.42         11.13        10.37 o                         
   6  22   0          8.25          0.92        10.48 o                         
   8  22   0         20.05         25.26        17.15 o                         
  -7  23   0         10.05          9.68        11.42 o                         
  -5  23   0         40.56         67.23        13.72 o                         
  -3  23   0        138.75        153.26        22.01 o                         
  -1  23   0         37.91         46.14        18.48 o                         
   1  23   0         37.85         40.17        10.56 o                         
   3  23   0        138.76        141.49        17.69 o                         
   5  23   0         40.71         72.75        19.78 o                         
   7  23   0         10.01          5.27        14.73 o                         
  -6  24   0         25.67         39.11        12.07 o                         
  -4  24   0         33.24         43.45        12.11 o                         
  -2  24   0         99.91         82.50        17.27 o                         
   0  24   0         44.79         45.41        13.99 o                         
   2  24   0         99.72         75.77        14.06 o                         
   4  24   0         33.38         17.70        12.56 o                         
   6  24   0         25.62         39.01        16.48 o                         
  -5  25   0         18.49         33.35        12.70 o                         
  -3  25   0        182.96        180.19        26.02 o                         
  -1  25   0         87.18         86.65        19.27 o                         
   1  25   0         86.80        106.92        20.89 o                         
   3  25   0        182.83        164.36        25.74 o                         
   5  25   0         18.41          6.97        13.65 o                         
  -6  26   0          3.27         18.04        21.89 o                         
  -4  26   0         18.01         44.33        26.39 o                         
  -2  26   0        251.57        248.81        29.98 o                         
   0  26   0        149.02        180.63        40.83 o                         
   2  26   0        251.72        239.69        31.81 o                         
   4  26   0         18.02         16.17        19.63 o                         
   6  26   0          3.25         18.39        23.90 o                         
  -5  27   0         74.47         26.23        21.39 o                         
  -3  27   0        168.39        184.59        40.49 o                         
  -1  27   0          4.02        -11.51        13.27 o                         
   1  27   0          4.10         19.95        15.11 o                         
   5  27   0         74.54         31.77        27.29 o                         
 -12   1   1         89.33         98.18        21.18 o                         
 -10   1   1        637.15        647.75        25.50 o                         
  -8   1   1        786.64        832.90        30.56 o                         
  -6   1   1       2820.12       3081.63        40.95 o                         
  -4   1   1        165.00        116.86         4.88 o                         
  -2   1   1      13338.81      12711.95       135.33 o                         
   2   1   1      15574.34      15207.05        88.49 o                         
   4   1   1       9156.99       9898.98        71.28 o                         
   6   1   1        486.98        584.59        19.73 o                         
   8   1   1         86.30        107.94        10.55 o                         
  10   1   1        193.61        177.88        17.53 o                         
  12   1   1         51.59         38.89        10.16 o                         
 -13   2   1        300.79        356.47        38.20 o                         
 -11   2   1         45.68         42.92        13.03 o                         
  -9   2   1         14.08         15.81         5.29 o                         
  -7   2   1        245.24        237.27        13.48 o                         
  -5   2   1       1330.26       1360.13        22.29 o                         
  -3   2   1      24706.61      24892.45       102.07 o                         
  -1   2   1       8973.54       8450.26        52.26 o                         
   1   2   1       2360.29       2310.52        31.97 o                         
   3   2   1       2681.83       2699.87        22.85 o                         
   5   2   1       2426.29       2715.33        38.06 o                         
   7   2   1        445.00        436.41        18.36 o                         
   9   2   1        344.23        305.76        18.28 o                         
  11   2   1         51.98         63.32        12.84 o                         
  13   2   1         35.35         31.16        12.67 o                         
 -12   3   1        131.31        137.25        27.71 o                         
 -10   3   1        427.51        383.91        19.97 o                         
  -8   3   1        216.15        198.87        12.97 o                         
  -6   3   1        219.95        202.69        11.09 o                         
  -4   3   1       3917.18       3964.19        31.35 o                         
  -2   3   1      13450.96      13018.14        92.62 o                         
   0   3   1       3076.97       2988.09        28.24 o                         
   2   3   1       1084.84        918.13         9.98 o                         
   4   3   1       2716.76       2838.45        25.12 o                         
   6   3   1        457.41        465.17        17.33 o                         
   8   3   1        208.38        211.55        14.33 o                         
  10   3   1        197.79        201.61        16.20 o                         
  12   3   1         81.59         70.71        14.32 o                         
  14   3   1         22.10          8.62        15.04 o                         
 -13   4   1         30.65         24.03        14.13 o                         
 -11   4   1         57.00         71.58        12.97 o                         
  -9   4   1       1037.81       1056.59        40.29 o                         
  -7   4   1       1343.30       1223.35        36.30 o                         
  -5   4   1       2950.02       2906.02        30.55 o                         
  -3   4   1        383.98        357.73         9.13 o                         
  -1   4   1       1820.61       1698.21        12.30 o                         
   1   4   1      13596.50      12914.13        77.25 o                         
   3   4   1        900.56        894.97        12.06 o                         
   5   4   1        293.05        320.17        13.00 o                         
   7   4   1        268.71        267.25        17.79 o                         
   9   4   1        423.49        440.05        21.60 o                         
  11   4   1         35.74         29.48         9.06 o                         
  13   4   1        205.63        167.23        26.20 o                         
 -12   5   1        134.42        179.09        27.30 o                         
 -10   5   1         90.03        103.02        11.31 o                         
  -8   5   1       1636.03       1736.13        37.85 o                         
  -6   5   1       1031.97       1059.57        32.89 o                         
  -4   5   1        123.36        122.82         5.77 o                         
  -2   5   1        256.30        268.21         5.65 o                         
   0   5   1      34591.40      35297.71       195.57 o                         
   2   5   1       3331.29       3340.60        38.56 o                         
   4   5   1      13574.82      14075.16        64.28 o                         
   6   5   1        268.81        257.47        14.60 o                         
   8   5   1        126.01        130.19        11.16 o                         
  10   5   1        486.14        480.00        23.87 o                         
  12   5   1         73.21        105.88        16.93 o                         
 -13   6   1        151.77        171.49        28.16 o                         
 -11   6   1        261.88        247.41        28.41 o                         
  -9   6   1        539.42        551.22        25.57 o                         
  -7   6   1         47.11         38.92         5.30 o                         
  -5   6   1         40.20         41.60         4.58 o                         
  -3   6   1        299.75        298.23        10.12 o                         
  -1   6   1      11583.06      11542.37        47.06 o                         
   1   6   1       5750.26       5597.43        60.67 o                         
   3   6   1        130.26        137.48         6.84 o                         
   5   6   1        459.94        479.34        14.88 o                         
   7   6   1        808.97        797.11        23.94 o                         
   9   6   1        248.58        242.96        15.78 o                         
  11   6   1        119.92        109.12        16.19 o                         
  13   6   1         27.58         29.83        13.26 o                         
 -12   7   1         18.75         29.33        14.84 o                         
 -10   7   1         12.18         23.81         6.70 o                         
  -8   7   1        700.93        678.51        26.01 o                         
  -6   7   1         36.37         45.97         4.97 o                         
  -4   7   1        279.87        268.24         8.19 o                         
  -2   7   1       6803.24       7053.53        73.56 o                         
   0   7   1       2533.40       2450.74        17.21 o                         
   2   7   1       1519.67       1509.80        14.08 o                         
   4   7   1        143.68        129.49        11.39 o                         
   6   7   1       1284.19       1352.29        27.11 o                         
   8   7   1        232.91        239.49        14.45 o                         
  10   7   1        629.63        660.51        34.79 o                         
  12   7   1         13.04         12.70        14.49 o                         
 -13   8   1         48.95         83.42        31.17 o                         
 -11   8   1        170.73        180.72        33.36 o                         
  -9   8   1          6.80         10.76         6.82 o                         
  -7   8   1        368.83        343.06        15.74 o                         
  -5   8   1         53.28         40.01         3.89 o                         
  -3   8   1        692.13        659.77        12.59 o                         
  -1   8   1       3429.35       3470.19        23.26 o                         
   1   8   1        428.40        484.87         9.97 o                         
   3   8   1        652.13        661.89        20.77 o                         
   5   8   1        705.26        716.71        24.19 o                         
   7   8   1        138.90        145.50        13.96 o                         
   9   8   1         88.80         73.37        12.00 o                         
  11   8   1        121.23        102.38        15.99 o                         
  13   8   1          5.08         -4.73        18.57 o                         
 -12   9   1         26.80         46.74        22.93 o                         
 -10   9   1         17.57          6.70         9.83 o                         
  -8   9   1        659.12        671.25        23.10 o                         
  -6   9   1        539.28        547.67        14.20 o                         
  -4   9   1        150.09        143.16         6.59 o                         
  -2   9   1       1982.32       2207.51        29.05 o                         
   0   9   1        188.91        202.72         6.53 o                         
   2   9   1       2789.58       2885.45        32.71 o                         
   4   9   1        658.70        752.02        17.45 o                         
   6   9   1        561.76        570.71        23.72 o                         
   8   9   1         26.74         25.41         8.43 o                         
  10   9   1        129.09        134.61        16.90 o                         
  12   9   1         67.17        102.47        23.08 o                         
 -11  10   1        148.87        191.79        51.12 o                         
  -9  10   1        463.02        515.57        27.65 o                         
  -7  10   1          0.29         -0.54         4.34 o                         
  -5  10   1       1959.64       1946.26        23.90 o                         
  -3  10   1       1453.10       1465.33        34.99 o                         
  -1  10   1       7475.03       7872.95        55.98 o                         
   1  10   1       3427.88       3428.71        35.98 o                         
   3  10   1        260.42        241.63         6.68 o                         
   5  10   1         26.57         14.41         4.78 o                         
   7  10   1        723.30        724.20        29.25 o                         
   9  10   1          8.59          7.61         7.47 o                         
  11  10   1         52.74         57.54        17.48 o                         
 -12  11   1          3.32          4.27        12.87 o                         
 -10  11   1         72.47         70.38        16.50 o                         
  -8  11   1        866.44        837.75        25.61 o                         
  -6  11   1        698.64        631.11        14.85 o                         
  -4  11   1       1145.54       1085.27        21.93 o                         
  -2  11   1       4263.03       4151.35        48.78 o                         
   0  11   1       1178.77       1192.85        16.73 o                         
   2  11   1       1566.24       1678.10        23.07 o                         
   4  11   1        975.49       1030.22        16.24 o                         
   6  11   1        436.82        418.94        20.45 o                         
   8  11   1        647.55        599.66        28.96 o                         
  10  11   1         78.44         56.42        17.63 o                         
  12  11   1         18.96         29.56        14.27 o                         
 -11  12   1         49.36         59.17        36.32 o                         
  -9  12   1        101.61        121.59        14.80 o                         
  -7  12   1        404.83        420.42        19.64 o                         
  -5  12   1        284.07        288.31         8.80 o                         
  -3  12   1       1000.33       1007.21        25.53 o                         
  -1  12   1       1471.81       1522.39        25.67 o                         
   1  12   1        570.22        556.91        12.94 o                         
   3  12   1        307.58        334.85        15.68 o                         
   5  12   1        105.32        103.62         6.81 o                         
   7  12   1         39.51         41.35         8.95 o                         
   9  12   1         57.99         68.38        13.07 o                         
  11  12   1         34.56         37.45        13.06 o                         
 -10  13   1         21.22         31.60        12.51 o                         
  -8  13   1        198.85        208.60        18.24 o                         
  -6  13   1          9.18         10.19         4.22 o                         
  -4  13   1        425.97        395.74        15.40 o                         
  -2  13   1        358.45        376.13        16.85 o                         
   0  13   1        186.71        166.80         8.30 o                         
   2  13   1        651.49        642.08        16.90 o                         
   4  13   1        379.72        370.45        21.63 o                         
   6  13   1         72.53         75.76        10.42 o                         
   8  13   1        151.73        136.83        17.65 o                         
  10  13   1         74.97        100.29        17.06 o                         
  12  13   1         33.19         17.83        22.24 o                         
 -11  14   1         40.63         62.80        25.42 o                         
  -9  14   1         77.69         94.36        27.89 o                         
  -7  14   1        225.33        229.98        18.38 o                         
  -5  14   1        324.13        322.81        18.69 o                         
  -3  14   1        127.94        122.68        10.28 o                         
  -1  14   1        212.59        191.45        10.53 o                         
   1  14   1       1095.56       1164.93        22.22 o                         
   3  14   1        305.47        271.99        13.26 o                         
   5  14   1         69.94         60.65        11.39 o                         
   7  14   1          4.99         -8.84         8.95 o                         
   9  14   1         52.24         57.79        12.88 o                         
  11  14   1         29.63         24.45        13.13 o                         
 -10  15   1         42.40         44.11        18.62 o                         
  -8  15   1        124.79        113.55        14.56 o                         
  -6  15   1         65.49         44.02         9.05 o                         
  -4  15   1         73.93         70.23         7.79 o                         
  -2  15   1        732.00        784.37        30.95 o                         
   0  15   1        933.58        848.09        20.88 o                         
   2  15   1        260.61        271.14        11.28 o                         
   4  15   1        193.33        184.74        20.24 o                         
   6  15   1        671.03        661.49        33.28 o                         
   8  15   1         16.55         19.75        18.04 o                         
  10  15   1         39.45         60.88        14.89 o                         
 -11  16   1         36.14          8.54        17.44 o                         
  -9  16   1         65.27         55.11        15.93 o                         
  -7  16   1        190.51        180.34        17.76 o                         
  -5  16   1        130.53        127.66        14.53 o                         
  -3  16   1       1085.67       1048.39        30.57 o                         
  -1  16   1       1721.55       1680.28        34.64 o                         
   1  16   1         92.44         98.78         7.45 o                         
   3  16   1        114.83         82.41         9.29 o                         
   5  16   1         63.56         84.51        12.60 o                         
   7  16   1        177.79        156.47        18.45 o                         
   9  16   1        210.13        172.93        24.55 o                         
  11  16   1         58.09         56.59        29.12 o                         
 -10  17   1          2.73          2.83        12.47 o                         
  -8  17   1        111.58        125.54        16.13 o                         
  -6  17   1        477.54        479.43        27.78 o                         
  -4  17   1        258.42        265.41        14.44 o                         
  -2  17   1        248.14        246.35        18.93 o                         
   0  17   1        285.61        276.20         9.96 o                         
   2  17   1        962.40       1011.13        29.35 o                         
   4  17   1        398.92        376.62        23.81 o                         
   6  17   1        225.54        220.88        26.81 o                         
   8  17   1         47.68         77.58        15.35 o                         
  10  17   1          1.18         17.11        12.78 o                         
  -9  18   1         13.26         13.70        13.23 o                         
  -7  18   1         11.62         -2.73         7.17 o                         
  -5  18   1          7.93         11.41         7.86 o                         
  -3  18   1        552.23        559.87        24.31 o                         
  -1  18   1        396.73        387.18        33.92 o                         
   1  18   1        551.23        550.02        20.58 o                         
   3  18   1        420.08        396.47        20.27 o                         
   5  18   1         40.03         20.04         8.64 o                         
   7  18   1        200.14        240.18        23.31 o                         
   9  18   1          5.68          7.17        12.45 o                         
  -8  19   1         13.60         29.83        17.07 o                         
  -6  19   1        256.17        271.75        22.18 o                         
  -4  19   1         72.35         73.36        13.70 o                         
  -2  19   1        864.42        841.57        31.25 o                         
   0  19   1        131.93        138.07        17.46 o                         
   2  19   1         64.31         82.60         9.88 o                         
   4  19   1        112.40        129.65        15.53 o                         
   6  19   1        156.20        172.94        19.69 o                         
   8  19   1          2.07         18.56        12.01 o                         
  10  19   1         31.66         43.31        27.82 o                         
  -9  20   1         33.42         60.39        19.55 o                         
  -7  20   1         62.75         62.54        12.97 o                         
  -5  20   1         41.26         18.14         9.56 o                         
  -3  20   1        167.63        165.44        21.44 o                         
  -1  20   1         25.33         18.89         7.02 o                         
   1  20   1        211.14        209.01        20.69 o                         
   3  20   1        357.55        396.93        21.26 o                         
   5  20   1         59.49         68.37        13.22 o                         
   7  20   1          1.92         11.62         9.50 o                         
   9  20   1         49.98         62.43        22.86 o                         
  -8  21   1        104.17        171.19        26.78 o                         
  -6  21   1         94.77        102.66        15.79 o                         
  -4  21   1         11.26          3.00         7.52 o                         
  -2  21   1        219.84        261.55        25.94 o                         
   0  21   1         98.21         91.35        15.34 o                         
   2  21   1        520.61        528.11        29.74 o                         
   4  21   1         59.73         63.00        13.55 o                         
   6  21   1         12.45         11.75        10.13 o                         
   8  21   1          4.76         15.26        17.60 o                         
  -7  22   1          6.13         10.05        18.36 o                         
  -5  22   1         76.07         74.59        14.35 o                         
  -3  22   1          9.17         24.82        11.65 o                         
  -1  22   1          4.56         -9.42         9.42 o                         
   1  22   1         52.37         78.31        12.75 o                         
   3  22   1         49.38         44.19        11.11 o                         
   5  22   1         13.11         19.42        21.15 o                         
   7  22   1         58.12         78.97        16.72 o                         
   9  22   1          3.70          0.11        20.97 o                         
  -6  23   1        132.78        157.34        27.49 o                         
  -4  23   1         84.15         97.76        34.23 o                         
  -2  23   1        122.68        140.94        21.83 o                         
   0  23   1         23.69         10.11        11.82 o                         
   2  23   1         49.62         52.55        12.00 o                         
   4  23   1         20.76         34.17        25.21 o                         
   6  23   1        102.09        156.08        26.93 o                         
  -5  24   1         21.23         22.70        12.72 o                         
  -3  24   1        249.56        256.68        44.18 o                         
  -1  24   1          6.61          0.28        10.41 o                         
   1  24   1          8.71         12.12        12.19 o                         
   3  24   1        132.20        168.24        20.00 o                         
   5  24   1         29.58         39.53        16.87 o                         
  -4  25   1         27.88         47.84        14.42 o                         
  -2  25   1         33.95         69.20        17.75 o                         
   0  25   1         35.56         43.27        22.05 o                         
   2  25   1        143.18        166.96        20.00 o                         
   4  25   1          9.73         37.69        54.29 o                         
   6  25   1         50.64         95.28        35.20 o                         
  -5  26   1         41.29         73.36        27.22 o                         
  -3  26   1         29.05         12.11        10.24 o                         
  -1  26   1          6.98         22.80        14.25 o                         
   1  26   1         91.56        118.62        23.34 o                         
   3  26   1          8.18         25.28        15.20 o                         
   5  26   1         63.21         86.31        33.71 o                         
  -4  27   1         64.54         28.06        24.08 o                         
  -2  27   1         39.15         89.03        29.05 o                         
   0  27   1         37.40         46.35        17.33 o                         
   4  27   1        120.96        131.14        37.10 o                         
 -12   0   2        481.11        622.82        67.14 o                         
 -10   0   2        309.66        337.13        33.15 o                         
  -8   0   2       6156.18       6093.77        89.41 o                         
  -6   0   2        546.72        504.86        21.56 o                         
  -4   0   2      11057.97      11273.05        90.87 o                         
  -2   0   2       5637.76       5244.22        61.69 o                         
   0   0   2      11479.70      11776.70        65.97 o                         
   2   0   2       9763.90       9609.60        88.60 o                         
   4   0   2       7828.89       8349.30        97.28 o                         
   6   0   2       1729.28       1773.93        48.86 o                         
   8   0   2        188.17        222.36        21.21 o                         
  10   0   2        758.10        712.13        51.73 o                         
  12   0   2        152.53        165.99        23.96 o                         
 -13   1   2         88.41         43.64        17.87 o                         
 -11   1   2         67.24         62.84        15.88 o                         
  -9   1   2        259.17        293.59        15.36 o                         
  -7   1   2       1315.81       1327.84        27.30 o                         
  -5   1   2       1935.68       1971.71        28.80 o                         
  -3   1   2       3271.71       3262.85        29.59 o                         
  -1   1   2       3901.76       3604.14        37.00 o                         
   1   1   2       8734.02       8471.75        66.67 o                         
   3   1   2       4552.88       4389.53        33.01 o                         
   5   1   2        461.37        425.27        15.64 o                         
   7   1   2         26.52         31.10         7.09 o                         
   9   1   2         39.98         31.25         7.19 o                         
  11   1   2         39.99         40.05         9.10 o                         
  13   1   2         15.92         20.49        15.24 o                         
 -12   2   2          8.57         36.72        15.37 o                         
 -10   2   2         40.86         31.09        11.51 o                         
  -8   2   2        675.97        634.36        22.61 o                         
  -6   2   2        206.66        197.23         9.71 o                         
  -4   2   2       5146.10       5312.55        41.39 o                         
  -2   2   2       4106.35       4027.02        32.32 o                         
   0   2   2       5077.86       5014.46        33.79 o                         
   2   2   2       4680.21       4592.87        28.82 o                         
   4   2   2        335.92        361.46        11.31 o                         
   6   2   2        656.95        656.92        21.01 o                         
   8   2   2        166.06        176.98        13.52 o                         
  10   2   2        281.57        269.79        18.68 o                         
  12   2   2         78.17         64.92        13.52 o                         
 -13   3   2        399.63        478.99        44.99 o                         
 -11   3   2        176.91        186.64        36.01 o                         
  -9   3   2        745.72        709.80        23.86 o                         
  -7   3   2        415.09        368.29        21.85 o                         
  -5   3   2        261.95        236.68        11.10 o                         
  -3   3   2        548.85        563.49        11.13 o                         
  -1   3   2       8644.66       7969.80        46.11 o                         
   1   3   2      13085.59      13067.52        70.97 o                         
   3   3   2       2121.16       1992.20        41.09 o                         
   5   3   2       1450.46       1518.75        28.97 o                         
   7   3   2        213.81        216.47        13.65 o                         
   9   3   2        714.26        648.28        26.32 o                         
  11   3   2         86.26        118.10        13.95 o                         
  13   3   2        101.42        108.63        24.84 o                         
 -12   4   2        128.64        159.78        25.30 o                         
 -10   4   2         23.58         39.14        21.82 o                         
  -8   4   2       2407.30       2386.12        92.00 o                         
  -6   4   2        362.26        356.01        15.53 o                         
  -4   4   2       1893.46       1845.84        20.57 o                         
  -2   4   2         93.66        101.41         3.40 o                         
   0   4   2       3075.60       3076.75        29.36 o                         
   2   4   2        692.93        648.75         9.06 o                         
   4   4   2       1161.38       1215.15        20.53 o                         
   6   4   2         69.47         64.21         7.14 o                         
   8   4   2         12.22          5.83         5.30 o                         
  10   4   2         14.13         14.96         6.61 o                         
  12   4   2         18.81         20.85        12.09 o                         
 -13   5   2        105.52        115.70        30.31 o                         
 -11   5   2         63.96         71.19        13.45 o                         
  -9   5   2        206.15        209.01        21.24 o                         
  -7   5   2       1611.92       1549.51        42.56 o                         
  -5   5   2          7.16          5.49         2.48 o                         
  -3   5   2       1183.56       1147.97        14.93 o                         
  -1   5   2       1129.19       1089.67        13.06 o                         
   1   5   2        626.88        598.92         7.46 o                         
   3   5   2       2675.57       2634.86        23.40 o                         
   5   5   2        785.95        795.52        20.44 o                         
   7   5   2         54.73         53.47         7.45 o                         
   9   5   2         12.05         13.22         5.99 o                         
  11   5   2        154.06        146.96        27.61 o                         
  13   5   2          2.83        -15.04        15.04 o                         
 -12   6   2          5.13         38.94        15.49 o                         
 -10   6   2        417.85        446.73        27.11 o                         
  -8   6   2        979.55        992.58        27.39 o                         
  -6   6   2       1564.09       1559.58        29.31 o                         
  -4   6   2       3861.62       4001.58        41.12 o                         
  -2   6   2        730.61        709.12        10.12 o                         
   0   6   2        924.55        950.60        10.72 o                         
   2   6   2       2273.76       2280.00        20.05 o                         
   4   6   2        183.34        197.69         8.57 o                         
   6   6   2        325.50        317.56        15.31 o                         
   8   6   2        191.63        181.42        20.14 o                         
  10   6   2         17.70         17.13        12.60 o                         
  12   6   2         19.49          7.16        11.03 o                         
 -13   7   2         71.97        106.69        43.58 o                         
 -11   7   2        111.22        127.60        16.27 o                         
  -9   7   2       1834.27       1806.66        43.63 o                         
  -7   7   2        538.30        544.66        19.11 o                         
  -5   7   2        282.94        305.97        12.20 o                         
  -3   7   2        823.35        794.77        15.09 o                         
  -1   7   2         76.84         70.11         3.05 o                         
   1   7   2       2066.98       2113.55        24.32 o                         
   3   7   2         51.63         60.49         5.14 o                         
   5   7   2       2026.53       2119.34        28.41 o                         
   7   7   2        155.00        162.28        13.03 o                         
   9   7   2       1308.22       1256.79        34.52 o                         
  11   7   2         91.68         73.01        14.45 o                         
  13   7   2         77.58        122.85        35.05 o                         
 -12   8   2         68.95         95.94        22.16 o                         
 -10   8   2        734.48        784.54        35.39 o                         
  -8   8   2       1853.00       1784.77        67.56 o                         
  -6   8   2         99.24         99.74         8.13 o                         
  -4   8   2       2215.77       2275.81        32.01 o                         
  -2   8   2       1525.19       1466.62        21.54 o                         
   0   8   2        370.37        396.63         7.74 o                         
   2   8   2        150.87        169.64         8.35 o                         
   4   8   2       3202.30       3331.41        43.47 o                         
   6   8   2        236.89        212.56        15.66 o                         
   8   8   2       2275.55       2209.31        40.73 o                         
  10   8   2        198.95        183.80        19.52 o                         
  12   8   2         14.22         18.80        20.00 o                         
 -11   9   2        127.97        144.43        27.08 o                         
  -9   9   2        227.77        191.63        17.70 o                         
  -7   9   2        469.51        495.37        23.73 o                         
  -5   9   2        147.87        138.19         8.87 o                         
  -3   9   2        998.31       1051.46        19.16 o                         
  -1   9   2        348.28        384.84         8.95 o                         
   1   9   2       4543.01       4836.00        31.73 o                         
   3   9   2         35.69         33.86         4.15 o                         
   5   9   2         37.93         41.65         5.75 o                         
   7   9   2        219.06        202.40        16.55 o                         
   9   9   2         11.51          4.16         6.69 o                         
  11   9   2          6.10         -0.15        23.97 o                         
 -12  10   2         79.82         68.91        18.97 o                         
 -10  10   2         49.16         71.13        17.79 o                         
  -8  10   2        592.48        597.44        21.96 o                         
  -6  10   2         24.95         24.29         4.34 o                         
  -4  10   2        187.24        187.59         8.32 o                         
  -2  10   2        496.78        522.22        10.14 o                         
   0  10   2        583.38        555.83        10.77 o                         
   2  10   2        432.70        437.89        10.26 o                         
   4  10   2        813.30        849.49        23.16 o                         
   6  10   2        327.69        271.64        20.00 o                         
   8  10   2        114.91        125.31        14.22 o                         
  10  10   2         82.04         95.00        21.05 o                         
  12  10   2         21.71         15.02        24.32 o                         
 -11  11   2         47.80         89.00        20.96 o                         
  -9  11   2        422.74        384.05        78.60 o                         
  -7  11   2       2048.19       2045.73        44.16 o                         
  -5  11   2        748.49        730.73        17.33 o                         
  -3  11   2        350.32        376.24        10.50 o                         
  -1  11   2       1630.02       1717.73        19.45 o                         
   1  11   2        741.71        785.61        16.24 o                         
   3  11   2        817.67        874.79        16.03 o                         
   5  11   2        249.17        241.45        17.00 o                         
   7  11   2         93.64         90.32        11.47 o                         
   9  11   2         74.70         73.39        17.31 o                         
  11  11   2        209.44        197.18        30.92 o                         
 -12  12   2         54.31         61.25        20.28 o                         
 -10  12   2        430.92        329.07        51.42 o                         
  -8  12   2        111.47         88.35        10.32 o                         
  -6  12   2        482.22        463.50        22.32 o                         
  -4  12   2       1484.63       1442.88        42.58 o                         
  -2  12   2       1483.05       1399.91        16.77 o                         
   0  12   2        760.60        797.21        13.64 o                         
   2  12   2        695.76        696.82        10.36 o                         
   4  12   2        369.57        363.65        11.24 o                         
   6  12   2        358.52        355.28        20.71 o                         
   8  12   2        161.02        157.00        22.98 o                         
  10  12   2         96.53        114.27        22.20 o                         
  12  12   2         50.90         78.83        30.89 o                         
 -11  13   2        196.08        194.08        28.09 o                         
  -9  13   2        227.28        247.57        34.65 o                         
  -7  13   2       1305.52       1241.26        54.58 o                         
  -5  13   2        191.80        197.17         8.54 o                         
  -3  13   2         18.51         29.26         5.13 o                         
  -1  13   2        536.45        531.31        11.31 o                         
   1  13   2         12.97          9.56         2.81 o                         
   3  13   2        405.25        412.02        13.21 o                         
   5  13   2        210.96        217.14        12.79 o                         
   7  13   2        432.52        430.21        51.15 o                         
   9  13   2        116.52        107.39        29.90 o                         
  11  13   2         87.00         49.71        14.93 o                         
 -10  14   2        402.51        379.50        36.69 o                         
  -8  14   2        202.87        202.08        19.42 o                         
  -6  14   2        636.76        645.21        21.97 o                         
  -4  14   2        104.83         92.28         8.62 o                         
  -2  14   2        664.56        678.13        33.00 o                         
   0  14   2         91.82         78.81         4.86 o                         
   2  14   2         56.32         52.28         4.72 o                         
   4  14   2        141.08        131.89        14.20 o                         
   6  14   2         79.82         75.08        17.40 o                         
   8  14   2         98.58         93.87        15.33 o                         
  10  14   2          7.88         29.53        13.13 o                         
 -11  15   2        152.58        162.23        42.96 o                         
  -9  15   2         35.17         46.91        15.21 o                         
  -7  15   2        961.39        980.44        37.48 o                         
  -5  15   2         28.61         27.09         5.77 o                         
  -3  15   2        201.69        200.56        16.67 o                         
  -1  15   2       1059.98       1048.01        19.71 o                         
   1  15   2        143.24        133.55         9.22 o                         
   3  15   2        609.98        592.35        33.62 o                         
   5  15   2        199.28        156.65        30.59 o                         
   7  15   2          3.72          8.39        10.21 o                         
   9  15   2         55.44         57.57        20.20 o                         
  11  15   2         46.72         37.42        26.65 o                         
 -10  16   2        232.36        189.40        27.63 o                         
  -8  16   2         53.78         76.77        17.33 o                         
  -6  16   2        936.70        848.74        34.68 o                         
  -4  16   2          4.90          2.07         4.61 o                         
  -2  16   2        439.25        474.47        22.00 o                         
   0  16   2        499.09        534.64        13.01 o                         
   2  16   2        462.45        459.66        17.99 o                         
   4  16   2         28.90         31.23        15.42 o                         
   6  16   2        191.53        226.69        22.95 o                         
   8  16   2         66.82         83.24        20.76 o                         
  10  16   2         10.03         19.16        11.88 o                         
  -9  17   2        109.37         50.41        15.16 o                         
  -7  17   2        232.22        250.97        20.69 o                         
  -5  17   2        244.28        225.63        16.74 o                         
  -3  17   2        161.66        165.49        13.68 o                         
  -1  17   2        296.11        263.47        17.33 o                         
   1  17   2       1090.32       1066.00        28.95 o                         
   3  17   2        587.00        594.69        25.66 o                         
   5  17   2        242.68        274.15        21.96 o                         
   7  17   2        315.18        315.66        28.19 o                         
   9  17   2         67.84         35.16        13.46 o                         
 -10  18   2        205.35        199.50        29.02 o                         
  -8  18   2         50.83         53.95        15.52 o                         
  -6  18   2        159.51        155.59        17.15 o                         
  -4  18   2         13.74         12.49         6.79 o                         
  -2  18   2        440.35        424.61        24.02 o                         
   0  18   2        364.76        356.41        15.64 o                         
   2  18   2         20.61         22.59         6.32 o                         
   4  18   2        246.99        231.78        25.68 o                         
   6  18   2         17.81         -6.55        14.10 o                         
   8  18   2         58.57         56.86        20.29 o                         
  10  18   2         47.77         67.99        30.46 o                         
  -9  19   2         24.73         21.99        13.42 o                         
  -7  19   2         65.78         86.74        13.84 o                         
  -5  19   2          1.21          8.15         7.49 o                         
  -3  19   2        116.44        103.17        11.88 o                         
  -1  19   2         75.93         81.14        11.18 o                         
   1  19   2         55.40         64.58         8.46 o                         
   3  19   2         33.39         31.29        12.10 o                         
   5  19   2         17.36         29.75        10.38 o                         
   7  19   2         61.60         67.72        15.05 o                         
   9  19   2         44.55         71.16        17.16 o                         
  -8  20   2        140.22        136.10        22.92 o                         
  -6  20   2        257.24        308.23        32.81 o                         
  -4  20   2         61.07         64.73        15.28 o                         
  -2  20   2         79.25         76.20        11.67 o                         
   0  20   2          4.25          9.13         7.10 o                         
   2  20   2         16.40         19.71         6.33 o                         
   4  20   2         23.17         17.19        11.93 o                         
   6  20   2         69.34         72.53        14.51 o                         
   8  20   2         53.32         63.43        15.80 o                         
  -7  21   2        100.94        155.02        24.86 o                         
  -5  21   2        316.93        280.82        23.35 o                         
  -3  21   2         24.81         21.16        11.12 o                         
  -1  21   2        199.56        196.45        17.58 o                         
   1  21   2        120.01        124.02        14.81 o                         
   3  21   2         69.44         53.90        24.00 o                         
   5  21   2         85.36         75.66        14.05 o                         
   7  21   2         85.74        109.40        18.68 o                         
   9  21   2         67.49         19.24        24.50 o                         
  -6  22   2         17.14         11.11        12.23 o                         
  -4  22   2         29.73         13.98        11.47 o                         
  -2  22   2        159.96        138.80        21.20 o                         
   0  22   2          4.32         22.59         8.79 o                         
   2  22   2        242.26        271.20        23.13 o                         
   4  22   2         54.33         47.68        21.90 o                         
   6  22   2         15.06         19.03        10.82 o                         
   8  22   2         85.95        129.63        35.69 o                         
  -7  23   2         44.84         23.81        14.49 o                         
  -5  23   2         47.87         93.60        16.07 o                         
  -3  23   2         48.45         51.72        14.02 o                         
  -1  23   2         41.05         51.51        15.21 o                         
   1  23   2         75.46        112.40        15.98 o                         
   3  23   2         27.33         16.89         9.37 o                         
   5  23   2          8.40          1.13        12.68 o                         
   7  23   2        100.84        134.39        38.20 o                         
  -6  24   2         21.94         13.92        12.45 o                         
  -4  24   2         33.92         40.72        12.84 o                         
  -2  24   2        128.41        148.27        22.25 o                         
   0  24   2         16.69         37.56        14.35 o                         
   2  24   2         51.30         47.69        12.07 o                         
   4  24   2         43.91         54.15        17.53 o                         
   6  24   2          3.04          6.07        21.50 o                         
  -5  25   2         52.71         25.30        10.97 o                         
  -3  25   2         16.73         12.87        10.56 o                         
  -1  25   2         19.91         33.67        14.64 o                         
   1  25   2         29.24         23.09        13.91 o                         
   3  25   2         35.92         32.43        15.81 o                         
   5  25   2         38.91         47.30        27.92 o                         
  -4  26   2          8.04        -10.34        17.30 o                         
  -2  26   2         55.26         44.79        15.13 o                         
   0  26   2         87.82        108.46        21.99 o                         
   2  26   2         10.18         14.65        19.03 o                         
   4  26   2         19.71         36.61        25.21 o                         
  -3  27   2         37.00         37.98        25.77 o                         
  -1  27   2         13.78          2.33        17.05 o                         
   1  27   2         20.87         36.29        24.08 o                         
  -2  28   2         96.35        108.73        34.49 o                         
 -12   1   3         48.13         78.07        19.22 o                         
 -10   1   3        403.20        439.66        73.04 o                         
  -8   1   3        590.77        580.55        35.57 o                         
  -6   1   3        532.70        546.06        29.77 o                         
  -4   1   3       6573.53       6970.62        87.88 o                         
  -2   1   3        376.97        332.94         9.33 o                         
   0   1   3      12493.23      12717.14       128.74 o                         
   2   1   3       4712.34       4770.85        43.80 o                         
   4   1   3        180.74        187.40         8.03 o                         
   6   1   3       1030.34       1019.86        27.16 o                         
   8   1   3         61.60         47.43         7.78 o                         
  10   1   3         29.48         29.75         9.94 o                         
  12   1   3         12.08         15.22        12.32 o                         
 -13   2   3         88.06         96.47        29.14 o                         
 -11   2   3        182.80        163.79        24.96 o                         
  -9   2   3       3180.22       2954.62        93.78 o                         
  -7   2   3       1095.78       1162.81        26.22 o                         
  -5   2   3         60.05         42.25         8.66 o                         
  -3   2   3       2861.36       2870.92        23.20 o                         
  -1   2   3      12116.98      12063.04        36.31 o                         
   1   2   3       5257.54       5007.62        30.26 o                         
   3   2   3       2267.89       2324.93        34.98 o                         
   5   2   3        208.47        203.21        15.28 o                         
   7   2   3        276.46        277.14        18.36 o                         
   9   2   3        517.35        517.23        24.12 o                         
  11   2   3         20.05         27.64         8.68 o                         
  13   2   3        291.91        320.15        54.43 o                         
 -12   3   3         25.32         31.06        11.23 o                         
 -10   3   3        123.47        107.23        18.28 o                         
  -8   3   3        634.44        620.81        20.96 o                         
  -6   3   3        699.52        747.04        18.92 o                         
  -4   3   3       1937.23       2013.13        45.74 o                         
  -2   3   3        724.46        700.88        12.30 o                         
   0   3   3      12009.07      11926.47        42.03 o                         
   2   3   3       6184.40       6314.66        32.77 o                         
   4   3   3        365.21        354.54        10.98 o                         
   6   3   3         42.55         32.82         5.85 o                         
   8   3   3        132.91        129.73        16.59 o                         
  10   3   3        258.62        224.14        17.07 o                         
  12   3   3         70.09         64.79        14.48 o                         
 -13   4   3         64.12         42.74        19.80 o                         
 -11   4   3        144.53        109.56        15.61 o                         
  -9   4   3       1238.80       1133.48        27.65 o                         
  -7   4   3        575.44        590.33        16.26 o                         
  -5   4   3        636.08        646.24        26.48 o                         
  -3   4   3        436.94        492.07         7.59 o                         
  -1   4   3       5011.19       5090.41        37.77 o                         
   1   4   3       3827.67       3925.46        26.46 o                         
   3   4   3       3456.40       3428.29        31.78 o                         
   5   4   3        402.24        441.70        16.03 o                         
   7   4   3        468.49        407.34        23.39 o                         
   9   4   3         40.86         25.96         6.86 o                         
  11   4   3         62.45         88.59        16.43 o                         
  13   4   3        170.16        191.88        28.46 o                         
 -12   5   3         89.03         81.47        15.56 o                         
 -10   5   3        320.38        321.79        24.15 o                         
  -8   5   3       3828.21       3767.81        45.61 o                         
  -6   5   3       2298.23       2343.61        29.00 o                         
  -4   5   3       2745.61       2898.08        20.75 o                         
  -2   5   3       5652.91       5630.56        47.06 o                         
   0   5   3        764.84        748.05         9.91 o                         
   2   5   3        389.18        377.01        11.48 o                         
   4   5   3        225.42        213.18        10.72 o                         
   6   5   3        660.88        687.58        27.70 o                         
   8   5   3         10.97          8.74         5.13 o                         
  10   5   3        216.56        258.76        22.75 o                         
  12   5   3          0.53          5.20        11.41 o                         
 -13   6   3         56.82         76.70        20.58 o                         
 -11   6   3         14.19         17.26         8.60 o                         
  -9   6   3        246.55        225.50        21.10 o                         
  -7   6   3       1207.70       1253.06        25.09 o                         
  -5   6   3       1318.55       1367.58        46.27 o                         
  -3   6   3       2549.83       2745.00        32.79 o                         
  -1   6   3        944.74       1017.29        13.36 o                         
   1   6   3       1586.70       1606.94        17.96 o                         
   3   6   3       1719.22       1674.87        19.08 o                         
   5   6   3        174.10        161.08        13.13 o                         
   7   6   3         94.32         91.40         9.35 o                         
   9   6   3        139.97        125.88        11.95 o                         
  11   6   3         18.57         21.17        10.17 o                         
  13   6   3        260.56        280.86        47.27 o                         
 -12   7   3          6.72          4.86        12.21 o                         
 -10   7   3         97.76         95.24        14.31 o                         
  -8   7   3        413.93        395.74        15.97 o                         
  -6   7   3        754.50        754.01        19.40 o                         
  -4   7   3        113.08         99.83         7.96 o                         
  -2   7   3       3266.09       3270.80        26.93 o                         
   0   7   3        949.49        941.82        16.54 o                         
   2   7   3        460.84        470.80        10.08 o                         
   4   7   3         13.76         17.93         5.33 o                         
   6   7   3        384.50        400.28        15.21 o                         
   8   7   3        387.43        419.69        21.51 o                         
  10   7   3        214.12        152.97        23.13 o                         
  12   7   3         68.53         77.09        16.53 o                         
 -11   8   3         36.11         49.59        13.84 o                         
  -9   8   3        655.35        666.44        52.76 o                         
  -7   8   3        572.16        583.47        18.91 o                         
  -5   8   3        622.29        659.29        16.17 o                         
  -3   8   3       1795.38       1800.28        24.47 o                         
  -1   8   3        369.07        360.33         7.94 o                         
   1   8   3       1618.86       1692.30        30.82 o                         
   3   8   3       1296.83       1286.40        52.16 o                         
   5   8   3        396.84        391.40        19.77 o                         
   7   8   3         98.14         95.30         7.99 o                         
   9   8   3         84.96         80.46        13.47 o                         
  11   8   3         45.27         76.54        16.22 o                         
 -12   9   3         51.21         59.99        19.80 o                         
 -10   9   3        163.23        144.16        19.47 o                         
  -8   9   3        174.25        158.91        14.18 o                         
  -6   9   3        152.95        161.71        10.13 o                         
  -4   9   3       1017.71       1044.56        17.79 o                         
  -2   9   3       3426.12       3640.46        47.41 o                         
   0   9   3        870.00        844.00        16.04 o                         
   2   9   3        969.91       1046.60        28.17 o                         
   4   9   3        121.15        139.10         9.25 o                         
   6   9   3        971.43        996.89        34.00 o                         
   8   9   3        716.04        762.83        34.26 o                         
  10   9   3         79.03         59.09        12.83 o                         
  12   9   3         28.96         54.26        27.68 o                         
 -11  10   3         65.88         37.37        14.26 o                         
  -9  10   3        662.17        699.23        31.74 o                         
  -7  10   3       1640.20       1653.62        33.22 o                         
  -5  10   3       1785.91       1728.59        31.52 o                         
  -3  10   3        115.92        126.17         6.56 o                         
  -1  10   3       2095.23       2182.14        22.90 o                         
   1  10   3        249.35        267.18         9.13 o                         
   3  10   3          1.99          1.20         2.74 o                         
   5  10   3       1184.84       1186.64        51.72 o                         
   7  10   3         16.32         16.70         7.21 o                         
   9  10   3         73.78         70.40        14.95 o                         
  11  10   3        154.22        166.45        32.67 o                         
 -12  11   3         24.39         24.14        16.96 o                         
 -10  11   3        248.72        221.96        26.67 o                         
  -8  11   3        173.11        161.93        15.45 o                         
  -6  11   3       2073.25       2051.45        48.10 o                         
  -4  11   3        303.35        323.10        10.62 o                         
  -2  11   3        142.20        134.73         7.35 o                         
   0  11   3         73.46         82.99         9.74 o                         
   2  11   3        558.49        585.36        14.62 o                         
   4  11   3        254.94        253.68        11.88 o                         
   6  11   3        760.83        686.40        28.39 o                         
   8  11   3        456.46        431.23        26.42 o                         
  10  11   3        150.43        176.24        27.05 o                         
 -11  12   3         31.92         39.03        15.95 o                         
  -9  12   3         58.08         57.20        20.37 o                         
  -7  12   3        420.10        398.79        17.44 o                         
  -5  12   3        603.81        573.29        25.94 o                         
  -3  12   3        470.64        465.01        12.20 o                         
  -1  12   3        669.80        691.33        17.62 o                         
   1  12   3        245.65        236.89         8.75 o                         
   3  12   3        278.78        275.26        11.44 o                         
   5  12   3        151.48        157.16        15.59 o                         
   7  12   3        390.07        374.79        29.46 o                         
   9  12   3         95.07         82.60        18.14 o                         
  11  12   3         15.23         28.26        16.56 o                         
 -10  13   3        164.73        213.96        31.84 o                         
  -8  13   3        726.22        750.66        31.24 o                         
  -6  13   3        700.93        706.29        22.98 o                         
  -4  13   3        723.40        687.13        18.96 o                         
  -2  13   3        606.56        626.23        14.39 o                         
   0  13   3        447.23        450.32        11.46 o                         
   2  13   3        797.37        769.08        20.46 o                         
   4  13   3        101.55        117.05        10.47 o                         
   6  13   3         45.22         29.24         8.99 o                         
   8  13   3        324.03        318.45        32.06 o                         
  10  13   3        137.26        186.54        32.34 o                         
 -11  14   3         75.48         59.62        17.80 o                         
  -9  14   3        329.68        370.48        34.34 o                         
  -7  14   3        139.31        140.60        11.04 o                         
  -5  14   3          2.48          7.27         4.11 o                         
  -3  14   3        230.76        227.73         8.69 o                         
  -1  14   3        245.57        239.22         9.97 o                         
   1  14   3        217.97        207.41        10.02 o                         
   3  14   3         10.17          2.84         3.05 o                         
   5  14   3        143.83        161.97        11.77 o                         
   7  14   3        275.08        320.38        31.40 o                         
   9  14   3         19.15         13.76        13.85 o                         
  11  14   3         66.68         70.99        30.50 o                         
 -10  15   3         95.56        130.73        23.60 o                         
  -8  15   3        165.32        132.04        40.86 o                         
  -6  15   3         78.42         72.71         9.83 o                         
  -4  15   3         71.04         58.98         7.65 o                         
  -2  15   3        853.95        850.47        23.28 o                         
   0  15   3        760.48        736.64        15.21 o                         
   2  15   3        100.50         70.69         8.11 o                         
   4  15   3         47.52         38.45         9.29 o                         
   6  15   3        221.82        195.39        20.13 o                         
   8  15   3         15.92         -4.60        10.72 o                         
  10  15   3         42.61          8.41        10.84 o                         
  -9  16   3         88.42         68.82        18.46 o                         
  -7  16   3         53.70         83.69        12.13 o                         
  -5  16   3        268.18        281.42        15.94 o                         
  -3  16   3       1050.49       1118.59        40.44 o                         
  -1  16   3        844.02        845.31        23.11 o                         
   1  16   3        703.04        702.04        31.22 o                         
   3  16   3         74.22         52.12         8.54 o                         
   5  16   3        203.83        179.80        17.64 o                         
   7  16   3         55.85         23.44         9.86 o                         
   9  16   3         69.29         85.16        17.51 o                         
 -10  17   3         47.28         80.88        19.81 o                         
  -8  17   3         35.07         33.16        14.53 o                         
  -6  17   3         38.50         31.48         8.44 o                         
  -4  17   3          5.40         -0.41         4.62 o                         
  -2  17   3        386.30        324.26        19.49 o                         
   0  17   3         69.43         58.22         9.64 o                         
   2  17   3        391.47        400.43        37.35 o                         
   4  17   3          6.55         17.00         8.12 o                         
   6  17   3         48.33         32.16        10.40 o                         
   8  17   3         91.79         95.02        16.81 o                         
  10  17   3         58.64        121.22        37.74 o                         
  -9  18   3          6.94         12.40        11.71 o                         
  -7  18   3        484.09        516.55        39.34 o                         
  -5  18   3        179.92        203.29        14.42 o                         
  -3  18   3        386.31        399.38        19.90 o                         
  -1  18   3        520.87        486.92        25.20 o                         
   1  18   3         31.32         27.23         6.40 o                         
   3  18   3        867.18        812.71        30.05 o                         
   5  18   3        209.44        219.55        20.94 o                         
   7  18   3         55.48         45.74        12.65 o                         
   9  18   3          6.96          7.91        11.83 o                         
  -8  19   3         63.99         73.57        17.77 o                         
  -6  19   3          7.58          6.62         8.68 o                         
  -4  19   3        119.75        145.79        12.98 o                         
  -2  19   3        376.67        353.14        25.01 o                         
   0  19   3        184.12        169.60        16.31 o                         
   2  19   3        136.86        149.50        13.54 o                         
   4  19   3          2.13         -8.28         8.28 o                         
   6  19   3        130.36        125.13        24.16 o                         
   8  19   3         43.83         42.85        14.29 o                         
  -9  20   3         49.21         47.41        26.30 o                         
  -7  20   3        301.82        288.73        31.42 o                         
  -5  20   3        117.49        161.73        17.90 o                         
  -3  20   3          3.96         16.45         6.58 o                         
  -1  20   3         54.21         71.22        11.30 o                         
   1  20   3        138.26        157.04        17.10 o                         
   3  20   3         90.08        110.55        12.95 o                         
   5  20   3          3.56         -1.13         9.69 o                         
   7  20   3         17.79         32.78        12.82 o                         
   9  20   3         50.77         36.22        25.84 o                         
  -8  21   3        112.61         73.05        22.63 o                         
  -6  21   3        587.16        617.47        56.87 o                         
  -4  21   3          8.59          1.07        16.34 o                         
  -2  21   3         39.60         30.18        11.94 o                         
   0  21   3         30.40         56.07        10.37 o                         
   2  21   3         20.56         30.83         9.25 o                         
   4  21   3          0.88         -1.27         8.54 o                         
   6  21   3         21.46         23.78        23.93 o                         
   8  21   3         10.40        -14.72        19.42 o                         
  -7  22   3         84.70         82.83        19.24 o                         
  -5  22   3        114.40        122.59        17.15 o                         
  -3  22   3         57.19         55.07        12.40 o                         
  -1  22   3        116.15        103.79        14.17 o                         
   1  22   3         29.45         48.89        11.40 o                         
   3  22   3         10.91          8.28         9.09 o                         
   5  22   3         21.27         16.96        26.26 o                         
   7  22   3          2.99          5.81        14.90 o                         
  -6  23   3        158.39        177.15        27.48 o                         
  -4  23   3         37.59         52.47        18.58 o                         
  -2  23   3        130.69        108.46        19.33 o                         
   0  23   3         10.24         24.72         9.48 o                         
   2  23   3         12.56         26.20         9.89 o                         
   4  23   3         15.54         20.94        13.79 o                         
   6  23   3         39.93         20.98        14.30 o                         
  -5  24   3         46.90         31.29        16.40 o                         
  -3  24   3         19.84          6.41        10.42 o                         
  -1  24   3         32.95         32.29        12.88 o                         
   1  24   3         14.14         13.80         9.20 o                         
   3  24   3        153.79        159.50        25.42 o                         
   5  24   3          8.75         -4.24        23.51 o                         
  -4  25   3        145.39        154.67        20.62 o                         
  -2  25   3          2.34          5.96        10.95 o                         
   0  25   3         90.66        134.18        32.30 o                         
   2  25   3          9.41         18.48        10.60 o                         
   4  25   3         14.26         41.71        22.56 o                         
  -3  26   3         30.20         33.11        12.59 o                         
  -1  26   3        101.12        119.98        22.63 o                         
   1  26   3         14.12         21.32        20.46 o                         
   3  26   3         47.05         57.96        26.62 o                         
  -2  27   3         33.22         26.65        20.76 o                         
   0  27   3         89.97        120.62        34.00 o                         
 -14   0   4          8.17          4.34        20.16 o                         
 -12   0   4         32.88          6.39        15.46 o                         
 -10   0   4        430.02        431.84        50.62 o                         
  -8   0   4        247.71        244.96        33.75 o                         
  -6   0   4        605.64        775.43        50.02 o                         
  -4   0   4       8512.17       9481.77       319.56 o                         
  -2   0   4       1049.26        900.82        17.02 o                         
   0   0   4      13580.23      14016.41        84.10 o                         
   2   0   4       3571.56       3911.78        46.40 o                         
   4   0   4       3388.81       3393.67        48.73 o                         
   6   0   4        831.34        739.27        34.25 o                         
   8   0   4        242.08        269.22        24.30 o                         
  10   0   4         99.29        128.90        19.60 o                         
  12   0   4         45.08         41.23        23.12 o                         
 -13   1   4         32.23         22.23        11.07 o                         
 -11   1   4        165.87        159.71        24.03 o                         
  -9   1   4        697.19        646.55        40.27 o                         
  -7   1   4        570.98        576.30        33.24 o                         
  -5   1   4        632.56        647.53        23.87 o                         
  -3   1   4       1882.48       1950.70        19.75 o                         
  -1   1   4       1267.97       1178.99        12.71 o                         
   1   1   4       1376.66       1460.33        21.53 o                         
   3   1   4        148.65        178.38         7.29 o                         
   5   1   4         14.93         18.63         5.53 o                         
   7   1   4        171.07        170.44        14.64 o                         
   9   1   4         17.86         15.09         6.41 o                         
  11   1   4        103.34        108.50        14.11 o                         
 -14   2   4         18.65         36.29        25.98 o                         
 -12   2   4          3.57          5.59         9.72 o                         
 -10   2   4         58.00         21.92        11.62 o                         
  -8   2   4        692.81        646.27        30.20 o                         
  -6   2   4        744.25        742.36        27.87 o                         
  -4   2   4        127.64        133.48         7.81 o                         
  -2   2   4        930.19        928.51        12.52 o                         
   0   2   4       3697.89       3947.40        24.95 o                         
   2   2   4       2558.69       2488.40        28.29 o                         
   4   2   4        216.01        225.92        13.00 o                         
   6   2   4        164.95        135.47        10.87 o                         
   8   2   4          4.55         -0.07         5.59 o                         
  10   2   4        260.60        235.14        18.02 o                         
  12   2   4        113.45         86.77        17.44 o                         
 -13   3   4         12.33          0.65        10.71 o                         
 -11   3   4        205.34        180.48        19.64 o                         
  -9   3   4        439.09        410.40        25.70 o                         
  -7   3   4       1096.77       1038.24        35.59 o                         
  -5   3   4        420.66        428.53        19.62 o                         
  -3   3   4       4450.78       4431.36        64.93 o                         
  -1   3   4       3781.68       3743.21        32.30 o                         
   1   3   4       4027.19       4097.07        29.12 o                         
   3   3   4        418.17        414.28        13.42 o                         
   5   3   4       1046.35       1054.92        30.40 o                         
   7   3   4         76.69         78.49         9.12 o                         
   9   3   4         19.91         18.11         6.72 o                         
  11   3   4          1.44          5.66        11.32 o                         
  13   3   4        158.05        212.41        46.03 o                         
 -12   4   4         19.06         18.53        10.73 o                         
 -10   4   4          0.14         -3.79         7.49 o                         
  -8   4   4        135.47        114.08        13.08 o                         
  -6   4   4        122.04        115.55        11.80 o                         
  -4   4   4       1788.85       1902.57        35.06 o                         
  -2   4   4        302.84        308.20         7.13 o                         
   0   4   4        543.05        556.39        10.19 o                         
   2   4   4         31.60         43.56         4.36 o                         
   4   4   4        994.60        976.85        20.53 o                         
   6   4   4        145.31        149.43        10.85 o                         
   8   4   4         73.69         68.27         9.15 o                         
  10   4   4         83.01         71.97        13.68 o                         
  12   4   4         55.56         35.47        14.14 o                         
 -13   5   4         90.78        109.31        24.00 o                         
 -11   5   4          5.29         10.93         9.33 o                         
  -9   5   4        404.25        354.14        23.87 o                         
  -7   5   4         49.98         39.71         8.36 o                         
  -5   5   4         95.55        134.90        11.38 o                         
  -3   5   4       5725.60       5915.94        50.01 o                         
  -1   5   4       1650.64       1575.27        15.17 o                         
   1   5   4       1659.95       1702.15        19.38 o                         
   3   5   4         53.43         67.12         7.82 o                         
   5   5   4        430.67        409.76        16.14 o                         
   7   5   4         25.90         30.50         6.38 o                         
   9   5   4         86.96         82.42        16.84 o                         
  11   5   4         30.20         36.47        13.25 o                         
  13   5   4         40.19         64.40        21.03 o                         
 -12   6   4         34.08         29.77        11.44 o                         
 -10   6   4        439.99        460.43        28.56 o                         
  -8   6   4        594.02        614.48        28.93 o                         
  -6   6   4        549.80        573.30        37.40 o                         
  -4   6   4        357.42        379.42         8.80 o                         
  -2   6   4       3760.27       3985.23        38.76 o                         
   0   6   4       1857.97       1822.83        22.46 o                         
   2   6   4        742.04        750.06        22.76 o                         
   4   6   4        626.73        639.74        17.68 o                         
   6   6   4        590.61        566.63        19.77 o                         
   8   6   4        268.74        269.66        16.33 o                         
  10   6   4         23.99         21.87        10.23 o                         
  12   6   4          0.93         10.29        11.95 o                         
 -11   7   4         20.61         35.59        11.21 o                         
  -9   7   4         85.28         75.07        12.69 o                         
  -7   7   4        214.95        197.44        15.97 o                         
  -5   7   4       1792.23       1845.93        28.87 o                         
  -3   7   4        297.76        314.21        11.97 o                         
  -1   7   4        813.89        768.17        14.49 o                         
   1   7   4       1621.77       1709.83        18.81 o                         
   3   7   4        612.10        621.86        20.15 o                         
   5   7   4        137.84        157.25         9.42 o                         
   7   7   4        152.95        164.80        11.79 o                         
   9   7   4         81.87         89.68        14.35 o                         
  11   7   4         56.68         50.78        16.13 o                         
 -12   8   4        116.67        149.82        43.19 o                         
 -10   8   4         61.36         52.50        10.92 o                         
  -8   8   4        299.72        324.51        21.49 o                         
  -6   8   4        477.67        458.13        13.93 o                         
  -4   8   4        328.95        377.43        11.16 o                         
  -2   8   4       1103.00       1267.87        23.43 o                         
   0   8   4        768.16        710.44        13.05 o                         
   2   8   4       4199.65       4329.35        30.78 o                         
   4   8   4        619.82        535.78        11.85 o                         
   6   8   4        112.89        103.60         7.60 o                         
   8   8   4        124.47        138.45        19.15 o                         
  10   8   4         67.37        101.14        19.56 o                         
  12   8   4        238.03        277.89        50.90 o                         
 -11   9   4         18.28         25.18        11.66 o                         
  -9   9   4        968.00       1003.43        51.32 o                         
  -7   9   4        143.67        140.03        16.74 o                         
  -5   9   4        155.33        155.19         9.59 o                         
  -3   9   4       1416.17       1468.49        21.63 o                         
  -1   9   4        735.95        702.20        16.39 o                         
   1   9   4       1090.21       1118.54        17.30 o                         
   3   9   4        258.14        257.36        15.24 o                         
   5   9   4        452.71        433.73        22.57 o                         
   7   9   4        426.19        377.54        23.99 o                         
   9   9   4        382.56        396.49        43.33 o                         
  11   9   4         13.45         15.36        14.44 o                         
 -12  10   4         40.49         40.16        19.54 o                         
 -10  10   4         30.38         30.17        12.26 o                         
  -8  10   4        262.48        230.92        18.25 o                         
  -6  10   4        167.37        154.59         8.18 o                         
  -4  10   4        369.00        400.52        11.94 o                         
  -2  10   4        503.01        560.51        15.70 o                         
   0  10   4        393.06        367.44        13.73 o                         
   2  10   4        392.47        439.16         9.35 o                         
   4  10   4        593.01        575.83        23.99 o                         
   6  10   4        378.38        385.60        22.75 o                         
   8  10   4        367.80        386.32        29.03 o                         
  10  10   4        215.46        274.05        34.04 o                         
 -11  11   4         53.52         35.43        15.71 o                         
  -9  11   4         20.34         25.22         8.18 o                         
  -7  11   4        320.43        359.11        19.56 o                         
  -5  11   4        457.31        475.32        14.89 o                         
  -3  11   4        204.13        195.04         9.65 o                         
  -1  11   4        192.79        174.41         9.64 o                         
   1  11   4        471.73        462.29        11.56 o                         
   3  11   4         36.14         26.45         6.01 o                         
   5  11   4        159.85        151.25        14.19 o                         
   7  11   4         72.87         41.33        15.62 o                         
   9  11   4         78.73         80.65        22.77 o                         
  11  11   4         45.96         13.08        14.79 o                         
 -10  12   4         19.79         56.37        16.38 o                         
  -8  12   4         21.26         14.54        10.34 o                         
  -6  12   4        109.87        121.74         9.64 o                         
  -4  12   4         84.39         89.96         7.15 o                         
  -2  12   4        349.19        343.03        12.03 o                         
   0  12   4        195.50        198.90         9.83 o                         
   2  12   4        311.68        290.94         7.03 o                         
   4  12   4         34.73         29.62         7.18 o                         
   6  12   4         94.59         92.21        11.93 o                         
   8  12   4        138.22        139.77        23.55 o                         
  10  12   4         10.55        -14.35        14.35 o                         
 -11  13   4         30.76         29.46        14.47 o                         
  -9  13   4        480.65        392.88        34.96 o                         
  -7  13   4        226.61        233.73        20.19 o                         
  -5  13   4        109.43        119.63         9.82 o                         
  -3  13   4        396.27        426.30        12.74 o                         
  -1  13   4         40.67         47.46         5.35 o                         
   1  13   4         32.04         36.54         3.57 o                         
   3  13   4        487.21        485.44        19.53 o                         
   5  13   4         15.19          6.26         5.95 o                         
   7  13   4        109.50         84.97        17.65 o                         
   9  13   4         28.14         38.38        14.27 o                         
 -10  14   4        228.08        208.74        56.68 o                         
  -8  14   4         28.02         18.32         8.10 o                         
  -6  14   4        344.92        357.40        17.13 o                         
  -4  14   4         64.60         70.63         8.58 o                         
  -2  14   4        438.60        462.56        14.45 o                         
   0  14   4        335.96        340.04        13.57 o                         
   2  14   4        455.19        428.43        13.70 o                         
   4  14   4         84.15         89.39        10.31 o                         
   6  14   4         29.50         28.40        24.30 o                         
   8  14   4         50.10         34.93        15.28 o                         
  10  14   4        105.95        138.54        26.43 o                         
 -11  15   4         19.44         26.92        19.70 o                         
  -9  15   4         48.01         66.63        17.56 o                         
  -7  15   4        283.14        296.10        20.63 o                         
  -5  15   4       1036.54       1065.73        29.83 o                         
  -3  15   4        437.82        439.04        15.17 o                         
  -1  15   4        610.89        552.35        19.77 o                         
   1  15   4          7.50          3.31         3.78 o                         
   3  15   4         26.30         20.91         6.41 o                         
   5  15   4        213.45        248.61        26.38 o                         
   7  15   4          4.01         22.85        11.88 o                         
   9  15   4         63.01         50.62        23.37 o                         
 -10  16   4         67.79         48.44        16.99 o                         
  -8  16   4         53.31         55.60        15.00 o                         
  -6  16   4        736.27        759.84        26.29 o                         
  -4  16   4        464.03        461.95        20.42 o                         
  -2  16   4        331.94        350.77        17.78 o                         
   0  16   4        790.77        792.55        28.47 o                         
   2  16   4        120.92        116.99         8.86 o                         
   4  16   4        141.80        146.61        17.04 o                         
   6  16   4        146.33        148.09        18.88 o                         
   8  16   4         16.90         22.90        12.04 o                         
  -9  17   4         47.11         56.84        16.65 o                         
  -7  17   4        107.97        136.00        21.54 o                         
  -5  17   4         61.92         94.04        17.28 o                         
  -3  17   4        350.14        371.10        18.97 o                         
  -1  17   4         35.04         32.61         7.42 o                         
   1  17   4         26.19         25.27         4.90 o                         
   3  17   4         42.60         30.62         7.05 o                         
   5  17   4         53.09         59.14        12.78 o                         
   7  17   4         85.70         62.64        24.61 o                         
   9  17   4          3.44         10.79        12.02 o                         
  -8  18   4         22.67         22.34        13.52 o                         
  -6  18   4        380.51        325.27        45.77 o                         
  -4  18   4         61.36         53.38         9.60 o                         
  -2  18   4         26.59         35.91         9.17 o                         
   0  18   4         58.72         46.98         7.72 o                         
   2  18   4        376.01        379.62        20.30 o                         
   4  18   4         36.85         32.15        10.11 o                         
   6  18   4         17.14         12.03         9.23 o                         
   8  18   4         71.30         93.18        18.55 o                         
  -9  19   4         76.77         67.01        18.54 o                         
  -7  19   4         52.92         21.88        10.91 o                         
  -5  19   4        115.87        108.10        14.87 o                         
  -3  19   4         57.53         40.43         8.43 o                         
  -1  19   4        165.14        186.56        16.87 o                         
   1  19   4        224.56        251.44        16.65 o                         
   3  19   4        441.96        423.54        29.20 o                         
   5  19   4        162.11        159.21        19.34 o                         
   7  19   4         96.60        118.42        19.74 o                         
   9  19   4         14.60          4.48        21.53 o                         
  -8  20   4         87.17         73.18        31.45 o                         
  -6  20   4          6.06         18.20        20.30 o                         
  -4  20   4         90.12         94.78        11.62 o                         
  -2  20   4        208.02        193.87        17.57 o                         
   0  20   4        172.89        149.20        15.98 o                         
   2  20   4         68.63         58.74        10.08 o                         
   4  20   4         56.38         65.41        22.97 o                         
   6  20   4         43.19         51.57        14.24 o                         
   8  20   4         69.36         72.93        30.57 o                         
  -7  21   4         50.42         52.88        15.78 o                         
  -5  21   4         85.71         68.95        13.01 o                         
  -3  21   4         40.22         26.31         8.08 o                         
  -1  21   4        197.75        169.07        17.04 o                         
   1  21   4         34.67         53.09        11.95 o                         
   3  21   4         35.44         28.91        19.96 o                         
   5  21   4         65.54         76.12        15.92 o                         
   7  21   4        176.26        269.02        27.94 o                         
  -6  22   4        108.20         99.72        20.19 o                         
  -4  22   4          8.16          3.40         7.87 o                         
  -2  22   4         84.30         73.63        12.18 o                         
   0  22   4         19.89         45.79        11.62 o                         
   2  22   4         13.18         18.86        10.50 o                         
   4  22   4        198.37        247.73        30.63 o                         
   6  22   4          2.79         14.98        16.15 o                         
  -5  23   4         44.58         51.45        17.04 o                         
  -3  23   4         23.21         21.44         9.42 o                         
  -1  23   4        116.78        149.03        17.83 o                         
   1  23   4         27.67          2.99         8.94 o                         
   3  23   4        153.43        166.53        27.73 o                         
   5  23   4         31.35         33.18        26.25 o                         
  -6  24   4         45.53         82.22        33.04 o                         
  -4  24   4         53.90         63.11        14.79 o                         
  -2  24   4         74.92         39.39        14.19 o                         
   0  24   4         48.39         66.96        13.72 o                         
   2  24   4         21.24         37.12        13.66 o                         
   4  24   4          6.57         10.29        13.36 o                         
  -3  25   4         58.16         72.25        15.01 o                         
  -1  25   4         56.57         70.98        18.27 o                         
   1  25   4         24.45         33.53        14.83 o                         
   3  25   4         62.60         89.52        21.78 o                         
  -2  26   4         14.54         15.07        10.55 o                         
   0  26   4         68.91         79.29        21.00 o                         
   2  26   4         69.11         81.82        17.43 o                         
  -1  27   4         87.45         71.80        27.75 o                         
 -14   1   5          5.81          0.78        20.86 o                         
 -12   1   5         88.06         88.12        16.22 o                         
 -10   1   5        127.34        152.00        17.71 o                         
  -8   1   5        366.63        361.54        23.62 o                         
  -6   1   5        153.93        148.95        11.60 o                         
  -4   1   5        419.96        406.22        11.28 o                         
  -2   1   5       1459.43       1456.72        27.43 o                         
   0   1   5       3162.75       3175.23        44.79 o                         
   2   1   5       1648.64       1579.53        26.12 o                         
   4   1   5        370.61        337.56        13.27 o                         
   6   1   5       2454.52       2464.71        45.84 o                         
   8   1   5        206.62        218.81        15.71 o                         
  10   1   5         23.08         17.27         7.51 o                         
  12   1   5         20.37         15.95        17.99 o                         
 -13   2   5        286.27        284.57        28.37 o                         
 -11   2   5        579.89        647.46        42.83 o                         
  -9   2   5         89.51         60.01        13.04 o                         
  -7   2   5        458.73        484.06        25.62 o                         
  -5   2   5        212.66        234.62        14.80 o                         
  -3   2   5        444.31        477.00        10.84 o                         
  -1   2   5       3432.83       3710.88        27.72 o                         
   1   2   5       8993.62       9897.94        93.89 o                         
   3   2   5       1817.63       1850.40        27.72 o                         
   5   2   5       2245.33       2173.52        39.97 o                         
   7   2   5        464.17        440.69        21.14 o                         
   9   2   5         40.75         43.34         8.95 o                         
  11   2   5         14.89         14.33        14.99 o                         
 -14   3   5         75.10        178.69        56.76 o                         
 -12   3   5         23.91         37.56        12.09 o                         
 -10   3   5        255.72        261.26        22.52 o                         
  -8   3   5        187.42        196.89        17.38 o                         
  -6   3   5        142.97        145.15        16.62 o                         
  -4   3   5        238.02        233.27        13.36 o                         
  -2   3   5        646.61        661.15        13.73 o                         
   0   3   5        357.53        376.70         6.78 o                         
   2   3   5       3501.89       3654.40        51.72 o                         
   4   3   5       1312.90       1215.79        24.05 o                         
   6   3   5        531.02        518.18        21.00 o                         
   8   3   5        127.14        121.59        11.98 o                         
  10   3   5         94.93        100.10        15.93 o                         
  12   3   5         55.53         36.76        14.43 o                         
 -13   4   5        237.22        204.18        23.69 o                         
 -11   4   5        144.62        173.84        20.09 o                         
  -9   4   5         49.92         53.27        11.21 o                         
  -7   4   5          7.27          5.84         6.50 o                         
  -5   4   5       3263.35       3255.70        78.45 o                         
  -3   4   5         88.67         86.88         5.09 o                         
  -1   4   5       1249.36       1271.81        24.16 o                         
   1   4   5        203.53        197.41         8.27 o                         
   3   4   5        599.47        615.12        15.83 o                         
   5   4   5        476.01        473.78        22.08 o                         
   7   4   5        300.48        290.16        16.86 o                         
   9   4   5          0.16         16.69         9.49 o                         
  11   4   5         24.63         29.03        11.64 o                         
 -12   5   5        281.78        313.45        27.94 o                         
 -10   5   5        242.33        250.40        22.41 o                         
  -8   5   5        652.08        617.66        29.87 o                         
  -6   5   5        865.99        836.11        30.39 o                         
  -4   5   5         57.24         58.10         6.35 o                         
  -2   5   5        728.50        682.18        13.66 o                         
   0   5   5       2713.76       2814.26        35.79 o                         
   2   5   5        303.10        298.79        11.31 o                         
   4   5   5        636.47        586.32        16.75 o                         
   6   5   5        563.11        522.78        20.44 o                         
   8   5   5        318.05        289.40        23.88 o                         
  10   5   5        237.33        257.77        24.79 o                         
  12   5   5         39.18         59.82        20.38 o                         
 -11   6   5         39.59         59.92        13.61 o                         
  -9   6   5        137.51        131.23        20.38 o                         
  -7   6   5         52.24         52.15         9.08 o                         
  -5   6   5       1213.51       1249.05        34.81 o                         
  -3   6   5        259.12        260.60         9.16 o                         
  -1   6   5        259.32        266.75         8.58 o                         
   1   6   5        534.61        579.76        13.56 o                         
   3   6   5        553.15        561.65        19.29 o                         
   5   6   5        537.69        572.57        19.65 o                         
   7   6   5         65.42         67.19        12.74 o                         
   9   6   5         35.27         23.40         9.57 o                         
  11   6   5         88.19         81.60        16.31 o                         
 -12   7   5          7.60          5.40        10.18 o                         
 -10   7   5         46.15         49.41        13.94 o                         
  -8   7   5        264.20        241.06        25.41 o                         
  -6   7   5        257.88        274.82        24.45 o                         
  -4   7   5        580.38        541.84        12.25 o                         
  -2   7   5        131.40        106.44         8.86 o                         
   0   7   5        527.61        528.78        12.19 o                         
   2   7   5        165.44        147.56         7.34 o                         
   4   7   5        147.83        150.68         9.59 o                         
   6   7   5        420.90        437.81        24.31 o                         
   8   7   5         87.77        104.73        22.36 o                         
  10   7   5         92.70         94.80        17.56 o                         
  12   7   5         30.68          0.42        18.57 o                         
 -11   8   5        217.18        211.05        21.45 o                         
  -9   8   5          0.02         -0.02         6.45 o                         
  -7   8   5          9.32          8.67         7.01 o                         
  -5   8   5        257.01        275.67         7.92 o                         
  -3   8   5       1828.49       1739.60        26.47 o                         
  -1   8   5        371.28        372.30        11.80 o                         
   1   8   5       1189.93       1258.18        27.60 o                         
   3   8   5        663.99        651.44        14.75 o                         
   5   8   5       1026.83       1015.08        28.26 o                         
   7   8   5        715.61        856.47        59.87 o                         
   9   8   5         84.46         97.77        21.18 o                         
  11   8   5          7.28         -3.49        12.73 o                         
 -12   9   5        118.06         93.79        21.36 o                         
 -10   9   5         23.53         31.67        10.10 o                         
  -8   9   5         71.34         75.21        11.57 o                         
  -6   9   5        128.57        135.56        13.23 o                         
  -4   9   5        285.33        261.67        10.32 o                         
  -2   9   5        166.33        146.28         9.18 o                         
   0   9   5        752.46        817.46        18.39 o                         
   2   9   5        266.09        279.24         9.83 o                         
   4   9   5        118.31        106.59         5.39 o                         
   6   9   5       1932.19       2029.03        53.83 o                         
   8   9   5        222.83        218.67        23.30 o                         
  10   9   5        143.02        121.35        23.80 o                         
 -11  10   5         56.29         62.82        17.72 o                         
  -9  10   5        273.49        296.62        22.16 o                         
  -7  10   5        162.52        139.12        14.15 o                         
  -5  10   5       1699.40       1761.75        26.10 o                         
  -3  10   5        956.31        912.49        21.63 o                         
  -1  10   5       1315.18       1348.44        27.86 o                         
   1  10   5        785.11        727.22        17.08 o                         
   3  10   5        700.59        648.41        15.06 o                         
   5  10   5         30.64         28.73         8.09 o                         
   7  10   5        309.95        309.71        22.83 o                         
   9  10   5         75.28         94.99        21.19 o                         
  11  10   5         23.72          7.70        18.04 o                         
 -12  11   5         35.35         50.01        18.66 o                         
 -10  11   5          0.85          5.72         8.03 o                         
  -8  11   5         94.87         91.82        13.04 o                         
  -6  11   5        550.64        590.79        24.67 o                         
  -4  11   5        132.27        124.81         8.24 o                         
  -2  11   5        616.46        577.41        21.65 o                         
   0  11   5        475.93        477.47        14.73 o                         
   2  11   5        297.76        343.78        15.04 o                         
   4  11   5       1127.44       1188.52        58.99 o                         
   6  11   5        152.61        174.34        16.92 o                         
   8  11   5        212.18        244.97        22.46 o                         
  10  11   5         71.94         69.58        20.44 o                         
 -11  12   5        111.28        119.16        22.50 o                         
  -9  12   5         59.89         59.70        16.37 o                         
  -7  12   5         31.38         36.08         8.73 o                         
  -5  12   5        435.47        459.69        17.96 o                         
  -3  12   5        167.09        176.67        11.35 o                         
  -1  12   5        608.60        603.49        23.11 o                         
   1  12   5       1270.48       1236.00        22.52 o                         
   3  12   5         67.00         66.39         9.56 o                         
   5  12   5        480.39        457.76        25.09 o                         
   7  12   5        750.20        790.32        36.03 o                         
   9  12   5         15.45         24.27        13.98 o                         
 -10  13   5        103.90        120.74        22.46 o                         
  -8  13   5         71.76         96.53        13.73 o                         
  -6  13   5        231.05        220.26        13.16 o                         
  -4  13   5        338.27        325.34        15.80 o                         
  -2  13   5        216.72        232.88        11.75 o                         
   0  13   5        740.19        773.48        23.58 o                         
   2  13   5        797.61        754.60        23.67 o                         
   4  13   5        975.01        981.20        34.13 o                         
   6  13   5        271.05        314.52        22.83 o                         
   8  13   5         90.13        109.72        21.97 o                         
  10  13   5         40.82         21.23        18.36 o                         
 -11  14   5        203.50        251.76        32.41 o                         
  -9  14   5         30.46         48.08        32.30 o                         
  -7  14   5          6.44          3.04         7.79 o                         
  -5  14   5        465.33        469.83        19.59 o                         
  -3  14   5        214.64        216.71        11.57 o                         
  -1  14   5        336.25        368.00        16.73 o                         
   1  14   5        576.68        559.97        30.22 o                         
   3  14   5        670.07        664.64        38.14 o                         
   5  14   5        196.56        190.82        16.76 o                         
   7  14   5        132.87        133.04        22.94 o                         
   9  14   5         34.63         23.47        20.74 o                         
 -10  15   5         29.17         40.09        16.15 o                         
  -8  15   5        296.60        280.75        21.59 o                         
  -6  15   5        269.01        224.26        18.24 o                         
  -4  15   5        222.69        221.67        11.87 o                         
  -2  15   5        402.04        436.73        20.71 o                         
   0  15   5        478.99        465.92        19.53 o                         
   2  15   5        369.19        386.34        16.53 o                         
   4  15   5        181.55        250.71        71.18 o                         
   6  15   5         24.62         16.02        14.16 o                         
   8  15   5         25.91         18.53        31.45 o                         
  -9  16   5        139.60        165.88        24.90 o                         
  -7  16   5         52.11         47.32        10.00 o                         
  -5  16   5         17.73          8.19         5.77 o                         
  -3  16   5        380.38        412.17        18.68 o                         
  -1  16   5        262.62        259.46        14.95 o                         
   1  16   5        101.83         71.33         8.56 o                         
   3  16   5         42.64         30.68         9.29 o                         
   5  16   5         60.58         56.74        15.50 o                         
   7  16   5        218.91        209.43        28.02 o                         
   9  16   5         14.91         40.38        20.74 o                         
 -10  17   5         74.42         71.48        21.61 o                         
  -8  17   5         18.24         -5.60        11.22 o                         
  -6  17   5         39.20         58.62        10.73 o                         
  -4  17   5         29.73         37.49         7.42 o                         
  -2  17   5        187.14        174.99        15.61 o                         
   0  17   5         18.45         19.57         5.00 o                         
   2  17   5        510.36        524.42        24.02 o                         
   4  17   5        354.14        321.49        25.06 o                         
   6  17   5         93.36         73.43        14.55 o                         
   8  17   5        315.83        324.64        30.34 o                         
  -9  18   5         53.56         35.61        15.71 o                         
  -7  18   5         33.63         28.49        17.95 o                         
  -5  18   5          6.93         11.89         7.65 o                         
  -3  18   5          4.32          4.33         6.44 o                         
  -1  18   5        209.96        249.60        15.32 o                         
   1  18   5         45.27         27.26         8.23 o                         
   3  18   5        898.00        912.58        39.68 o                         
   5  18   5         11.53         30.55        11.10 o                         
   7  18   5         77.48         89.51        36.60 o                         
  -8  19   5         42.46         34.98        14.97 o                         
  -6  19   5         57.23         40.14        15.14 o                         
  -4  19   5         78.40         96.65        11.81 o                         
  -2  19   5         73.72         77.30        12.00 o                         
   0  19   5          3.05          3.69         6.40 o                         
   2  19   5        154.58        152.43        19.43 o                         
   4  19   5         64.56         59.40        16.55 o                         
   6  19   5         24.45         19.36        11.64 o                         
   8  19   5          9.19          1.98        19.42 o                         
  -7  20   5          6.00          1.48        11.33 o                         
  -5  20   5         13.25         12.59        11.90 o                         
  -3  20   5         62.34         66.40         9.84 o                         
  -1  20   5         36.24         30.87        13.30 o                         
   1  20   5        109.55        103.37        28.28 o                         
   3  20   5        288.52        308.11        24.43 o                         
   5  20   5         51.64         38.98        15.66 o                         
   7  20   5         52.39         58.11        15.12 o                         
  -8  21   5         89.86         86.10        34.70 o                         
  -6  21   5         29.67         38.78        15.06 o                         
  -4  21   5         15.56         22.92         7.73 o                         
  -2  21   5         25.43         41.03        11.04 o                         
   0  21   5          0.56         -2.50         7.96 o                         
   2  21   5        100.24         88.32        13.98 o                         
   4  21   5         54.01         56.02        14.04 o                         
   6  21   5          9.26         22.43        20.22 o                         
  -7  22   5          2.61        -11.75        11.82 o                         
  -5  22   5         57.70         31.74        40.46 o                         
  -3  22   5        101.51         94.24        12.19 o                         
  -1  22   5         50.71         57.92        15.91 o                         
   1  22   5         83.67         97.58        15.22 o                         
   3  22   5         55.64         71.75        19.16 o                         
   5  22   5         26.93         19.81        15.35 o                         
  -6  23   5          1.11         -1.58        14.24 o                         
  -4  23   5         11.92          5.30        11.38 o                         
  -2  23   5          1.29          9.94         7.85 o                         
   0  23   5         44.91         32.26        16.85 o                         
   2  23   5         78.69         79.00        16.02 o                         
   4  23   5         29.92          6.41        24.34 o                         
  -5  24   5         11.82         31.65        14.68 o                         
  -3  24   5         23.84         12.57        11.00 o                         
  -1  24   5         83.60         86.75        16.21 o                         
   1  24   5        142.47        202.68        22.55 o                         
   3  24   5        169.14        189.62        28.97 o                         
  -4  25   5         55.78         59.52        30.68 o                         
  -2  25   5         62.78         34.41        15.27 o                         
   0  25   5         23.57         29.09        13.96 o                         
   2  25   5         23.34         44.47        16.11 o                         
  -1  26   5         32.32         21.60        18.36 o                         
   1  26   5         46.11         36.27        26.19 o                         
 -12   0   6        167.24        207.81        28.43 o                         
 -10   0   6          8.57         18.62        11.86 o                         
  -8   0   6        311.91        281.16        34.05 o                         
  -6   0   6        629.03        634.48        33.80 o                         
  -4   0   6        965.21        967.02        72.77 o                         
  -2   0   6        596.61        609.27        19.84 o                         
   0   0   6       2027.34       2230.65        69.93 o                         
   2   0   6        573.58        666.39        29.08 o                         
   4   0   6        368.27        336.26        16.45 o                         
   6   0   6        432.76        386.98        27.77 o                         
   8   0   6         12.08         -3.61         7.95 o                         
  10   0   6          3.55         14.77        11.41 o                         
 -13   1   6         72.38        105.11        16.59 o                         
 -11   1   6         26.42         49.62        11.04 o                         
  -9   1   6         47.21         56.00        10.09 o                         
  -7   1   6         79.09         88.85        10.24 o                         
  -5   1   6       1028.57        990.48        20.83 o                         
  -3   1   6        529.09        566.62        12.87 o                         
  -1   1   6       2012.19       2013.42        22.11 o                         
   1   1   6       2031.19       2055.43        68.17 o                         
   3   1   6        595.89        592.68        16.68 o                         
   5   1   6        981.76       1011.81        29.06 o                         
   7   1   6        126.04        127.59        12.52 o                         
   9   1   6         33.80         28.02         8.04 o                         
  11   1   6         56.69         72.41        21.34 o                         
 -12   2   6          3.87         -4.70        13.24 o                         
 -10   2   6        122.42        127.92        14.37 o                         
  -8   2   6        262.95        249.90        17.55 o                         
  -6   2   6        226.43        204.01        13.80 o                         
  -4   2   6        581.14        557.95        12.16 o                         
  -2   2   6        932.18        919.19        15.88 o                         
   0   2   6       1034.06       1074.15        34.59 o                         
   2   2   6        620.30        581.42        19.23 o                         
   4   2   6        142.08        142.37         8.87 o                         
   6   2   6         90.46         96.42        10.18 o                         
   8   2   6          1.66          9.06         5.82 o                         
  10   2   6         14.53         17.77        11.18 o                         
 -13   3   6        201.12        192.56        46.17 o                         
 -11   3   6         31.01         55.69        13.69 o                         
  -9   3   6        303.94        351.24        24.77 o                         
  -7   3   6        408.17        434.97        21.89 o                         
  -5   3   6        246.25        248.28        11.49 o                         
  -3   3   6       1426.12       1373.87        20.39 o                         
  -1   3   6        405.02        383.61         8.30 o                         
   1   3   6        221.04        221.90        13.48 o                         
   3   3   6        129.09        138.93         7.98 o                         
   5   3   6       4494.85       4423.47        76.96 o                         
   7   3   6        353.54        354.49        19.75 o                         
   9   3   6         33.21         33.81        10.72 o                         
  11   3   6         97.01         98.20        24.86 o                         
 -12   4   6         62.69         79.22        16.26 o                         
 -10   4   6         71.16         76.97        14.23 o                         
  -8   4   6        592.46        545.60        50.71 o                         
  -6   4   6        160.17        176.67        14.26 o                         
  -4   4   6        177.94        190.54         9.16 o                         
  -2   4   6        594.95        609.27        12.88 o                         
   0   4   6       2291.93       2433.82        23.88 o                         
   2   4   6        319.35        297.58        11.01 o                         
   4   4   6        573.46        569.03        17.36 o                         
   6   4   6        515.27        533.12        22.27 o                         
   8   4   6         44.83         46.60         8.88 o                         
  10   4   6        375.24        410.26        38.12 o                         
  12   4   6         77.42         53.94        30.75 o                         
 -13   5   6         89.82         38.48        21.43 o                         
 -11   5   6        357.25        386.48        29.50 o                         
  -9   5   6         91.88         80.98        13.62 o                         
  -7   5   6        418.30        387.34        32.24 o                         
  -5   5   6         33.02         34.17         6.26 o                         
  -3   5   6        673.71        690.18        14.95 o                         
  -1   5   6        918.90        887.20        15.68 o                         
   1   5   6        404.14        393.28        12.54 o                         
   3   5   6          7.01          5.31         3.29 o                         
   5   5   6         71.78         75.03        13.02 o                         
   7   5   6        143.90        108.19        16.20 o                         
   9   5   6         15.40         22.55        10.95 o                         
  11   5   6          6.50         21.64        12.78 o                         
 -12   6   6         40.02         62.76        14.50 o                         
 -10   6   6          5.93         11.81         8.96 o                         
  -8   6   6         33.09         48.25        10.19 o                         
  -6   6   6        362.08        305.18        29.99 o                         
  -4   6   6        294.16        303.56         8.82 o                         
  -2   6   6        315.38        291.77         9.64 o                         
   0   6   6       4079.79       4305.40        35.68 o                         
   2   6   6       1198.61       1174.06        24.43 o                         
   4   6   6        286.36        280.12        12.60 o                         
   6   6   6        785.30        775.13        35.94 o                         
   8   6   6        250.75        267.52        23.07 o                         
  10   6   6         75.01         68.58        22.17 o                         
  12   6   6         34.64         54.40        29.44 o                         
 -11   7   6        131.13        108.28        16.43 o                         
  -9   7   6         70.50         66.14        15.12 o                         
  -7   7   6         94.04         71.00        11.23 o                         
  -5   7   6         41.78         28.97         8.05 o                         
  -3   7   6        774.82        813.61        19.33 o                         
  -1   7   6       1029.75       1105.99        19.72 o                         
   1   7   6        408.23        418.81        12.59 o                         
   3   7   6        400.82        379.15        13.54 o                         
   5   7   6       3551.99       3477.41        66.82 o                         
   7   7   6        281.87        288.61        22.95 o                         
   9   7   6        123.71        119.97        17.50 o                         
  11   7   6         54.08         59.67        19.05 o                         
 -12   8   6         34.99         49.27        14.30 o                         
 -10   8   6         41.37         36.86        10.74 o                         
  -8   8   6        825.08        926.10        37.39 o                         
  -6   8   6        493.27        462.55        24.05 o                         
  -4   8   6         60.00         55.73         5.27 o                         
  -2   8   6        258.52        269.91        12.90 o                         
   0   8   6       1431.87       1411.24        25.11 o                         
   2   8   6        801.47        795.16        18.82 o                         
   4   8   6       2170.49       2082.91        41.42 o                         
   6   8   6        178.16        180.55        17.19 o                         
   8   8   6        442.21        473.03        31.00 o                         
  10   8   6        153.72        164.58        21.54 o                         
 -11   9   6        153.10        161.10        19.35 o                         
  -9   9   6        141.96        151.26        16.96 o                         
  -7   9   6        232.78        235.42        18.53 o                         
  -5   9   6        705.66        658.45        16.73 o                         
  -3   9   6        618.65        648.84        16.23 o                         
  -1   9   6        259.52        255.06        14.49 o                         
   1   9   6        792.29        809.13        29.00 o                         
   3   9   6        591.64        598.93        15.81 o                         
   5   9   6        416.44        424.23        24.85 o                         
   7   9   6         44.12         54.26        11.50 o                         
   9   9   6         29.84         18.17         9.72 o                         
  11   9   6         18.88          8.83        19.49 o                         
 -12  10   6         43.44         27.69        19.56 o                         
 -10  10   6         63.21         44.69        11.23 o                         
  -8  10   6         89.92        112.80        14.00 o                         
  -6  10   6         15.57         21.98         8.84 o                         
  -4  10   6          7.91          8.53         2.96 o                         
  -2  10   6        744.54        750.98        19.92 o                         
   0  10   6        144.85        173.73        10.49 o                         
   2  10   6         31.84         31.07         5.55 o                         
   4  10   6        226.00        224.07        10.68 o                         
   6  10   6        271.81        328.35        23.46 o                         
   8  10   6         89.41         94.44        15.27 o                         
  10  10   6         55.50         28.66        16.40 o                         
 -11  11   6        148.24        195.66        28.58 o                         
  -9  11   6          0.02          7.60         8.48 o                         
  -7  11   6        379.15        348.01        22.74 o                         
  -5  11   6        136.43        114.33         8.92 o                         
  -3  11   6        480.59        480.12        18.22 o                         
  -1  11   6         85.53         68.98         6.53 o                         
   1  11   6        308.06        292.75        15.07 o                         
   3  11   6        214.00        213.80        20.67 o                         
   5  11   6         89.57         80.56        12.61 o                         
   7  11   6        114.94         87.00        14.07 o                         
   9  11   6         36.44         62.16        29.72 o                         
 -10  12   6        169.74        184.50        22.44 o                         
  -8  12   6        331.53        329.88        23.29 o                         
  -6  12   6        379.74        401.71        23.48 o                         
  -4  12   6        585.44        555.13        20.22 o                         
  -2  12   6       1130.27       1115.17        23.26 o                         
   0  12   6        415.60        387.91        16.37 o                         
   2  12   6        128.30        133.82         9.03 o                         
   4  12   6        690.58        660.43        30.08 o                         
   6  12   6        462.37        516.92        29.11 o                         
   8  12   6        127.81        141.28        24.01 o                         
  10  12   6         18.32         56.34        28.56 o                         
 -11  13   6        158.51        155.30        26.54 o                         
  -9  13   6        143.59        166.53        17.89 o                         
  -7  13   6        122.16        159.97        16.19 o                         
  -5  13   6        134.53        146.10        11.00 o                         
  -3  13   6         89.94        100.61         9.34 o                         
  -1  13   6        333.63        324.58        14.24 o                         
   1  13   6        620.86        552.43        20.95 o                         
   3  13   6        171.03        161.64        14.92 o                         
   5  13   6         11.46          9.01         7.72 o                         
   7  13   6        432.96        493.16       113.32 o                         
   9  13   6         38.81         19.63        14.28 o                         
 -10  14   6        175.96        176.04        30.87 o                         
  -8  14   6         42.03         46.06        10.78 o                         
  -6  14   6        790.93        844.17        34.78 o                         
  -4  14   6        358.26        349.31        17.32 o                         
  -2  14   6       1253.84       1280.60        45.47 o                         
   0  14   6         36.26         39.43         5.79 o                         
   2  14   6          7.91          9.19         7.14 o                         
   4  14   6        298.84        330.73        21.92 o                         
   6  14   6         91.25        122.99        21.57 o                         
   8  14   6         29.05         36.51        16.21 o                         
  -9  15   6         50.12         76.64        22.66 o                         
  -7  15   6         99.80         97.68        13.57 o                         
  -5  15   6        263.11        229.22        18.25 o                         
  -3  15   6        111.94        108.93         9.31 o                         
  -1  15   6        151.35        164.56        10.91 o                         
   1  15   6        212.43        191.63        11.14 o                         
   3  15   6        401.23        390.56        22.78 o                         
   5  15   6         86.92         86.66        18.14 o                         
   7  15   6        306.95        297.46        33.57 o                         
   9  15   6          9.74         33.61        23.09 o                         
 -10  16   6         86.37         53.06        25.01 o                         
  -8  16   6         37.72         29.57        13.64 o                         
  -6  16   6         96.31        100.16        13.60 o                         
  -4  16   6         23.64          9.06         5.04 o                         
  -2  16   6         34.19         32.08         5.73 o                         
   0  16   6        624.61        629.95        24.24 o                         
   2  16   6         22.80         14.27         5.53 o                         
   4  16   6         33.82         22.37        16.04 o                         
   6  16   6        166.81        173.85        25.31 o                         
   8  16   6         95.04         73.04        30.34 o                         
  -9  17   6         24.56         12.25        13.67 o                         
  -7  17   6         20.13          2.53         7.56 o                         
  -5  17   6         42.92         46.73        10.49 o                         
  -3  17   6        127.28        148.61        14.28 o                         
  -1  17   6         53.12         50.93         7.00 o                         
   1  17   6         45.47         22.83         7.90 o                         
   3  17   6         68.65         59.70        20.49 o                         
   5  17   6         78.17         71.18        17.09 o                         
   7  17   6        134.06        100.32        22.84 o                         
  -8  18   6         16.69         15.58        12.34 o                         
  -6  18   6         63.16         58.97        12.13 o                         
  -4  18   6         44.25         45.08         8.67 o                         
  -2  18   6        139.35        123.24        12.19 o                         
   0  18   6         23.39         25.30         6.98 o                         
   2  18   6         48.62         40.81         9.88 o                         
   4  18   6        226.96        273.94        25.07 o                         
   6  18   6        127.27        147.42        19.96 o                         
   8  18   6          1.77         15.67        22.88 o                         
  -9  19   6         13.60         13.10        23.76 o                         
  -7  19   6         37.22         45.86        16.15 o                         
  -5  19   6         64.69         60.16        11.00 o                         
  -3  19   6         10.77         11.85         6.12 o                         
  -1  19   6         60.20         74.61        12.52 o                         
   1  19   6         64.28         72.32        10.93 o                         
   3  19   6        166.33        181.97        27.12 o                         
   5  19   6         98.23        125.00        18.80 o                         
   7  19   6        241.21        246.79        47.48 o                         
  -8  20   6         41.29         53.84        16.13 o                         
  -6  20   6         47.52         36.14        16.22 o                         
  -4  20   6         35.07         42.80        17.50 o                         
  -2  20   6          0.68          4.51         7.23 o                         
   0  20   6          3.09          1.61         6.99 o                         
   2  20   6         14.50         12.57        10.78 o                         
   4  20   6         10.34          6.38         9.66 o                         
   6  20   6          1.88          9.11        12.30 o                         
  -7  21   6          2.51          5.74        16.63 o                         
  -5  21   6         15.55          8.69        11.18 o                         
  -3  21   6          8.68          5.44         7.09 o                         
  -1  21   6        210.90        222.26        36.52 o                         
   1  21   6         20.91         43.11        11.59 o                         
   3  21   6         54.55         79.01        20.09 o                         
   5  21   6          1.72         10.26        10.89 o                         
   7  21   6         62.97         64.67        34.28 o                         
  -6  22   6         12.98         19.02        13.32 o                         
  -4  22   6         16.81         32.09        22.98 o                         
  -2  22   6         44.35         50.89        10.16 o                         
   0  22   6         66.66         75.40        13.77 o                         
   2  22   6        263.08        301.00        25.89 o                         
   4  22   6        123.16        146.34        26.50 o                         
  -5  23   6          2.14          5.75        12.56 o                         
  -3  23   6          1.88          0.53        12.74 o                         
  -1  23   6          5.01          3.41         9.89 o                         
   1  23   6         25.66         54.18        13.53 o                         
   3  23   6        117.40        108.97        23.26 o                         
  -4  24   6         79.01        105.42        29.83 o                         
  -2  24   6         14.28         24.52        11.38 o                         
   0  24   6         33.40         40.52        12.81 o                         
   2  24   6        111.08        132.77        22.06 o                         
  -3  25   6         17.88          9.60        21.04 o                         
  -1  25   6         14.24         10.57        11.63 o                         
   1  25   6         46.12         51.78        13.44 o                         
  -2  26   6          5.70          5.30        17.54 o                         
   0  26   6         20.08         34.39        17.06 o                         
 -12   1   7         76.38         89.05        14.54 o                         
 -10   1   7        147.72        184.86        17.46 o                         
  -8   1   7        463.40        433.06        23.15 o                         
  -6   1   7         22.27         22.98         5.66 o                         
  -4   1   7        160.55        131.70         7.96 o                         
  -2   1   7        737.90        731.36        17.01 o                         
   0   1   7        230.03        236.65        18.32 o                         
   2   1   7        106.86        127.83        10.22 o                         
   4   1   7        136.50        138.21        11.64 o                         
   6   1   7        176.91        191.23        19.92 o                         
   8   1   7          2.68         -1.04         6.97 o                         
  10   1   7        204.77        283.27        34.40 o                         
 -13   2   7         45.72         63.61        29.97 o                         
 -11   2   7          1.36         -7.96         7.96 o                         
  -9   2   7        721.98        730.18        31.33 o                         
  -7   2   7        312.52        277.99        27.02 o                         
  -5   2   7       1086.29       1062.76        23.32 o                         
  -3   2   7       1617.97       1567.56        24.94 o                         
  -1   2   7        811.51        867.20        18.12 o                         
   1   2   7        220.77        239.95        41.64 o                         
   3   2   7        528.95        527.94        20.60 o                         
   5   2   7        572.46        611.93        24.17 o                         
   7   2   7        199.62        184.58        15.31 o                         
   9   2   7        145.86        150.19        19.17 o                         
  11   2   7         87.24         46.00        26.90 o                         
 -12   3   7        105.02        123.42        19.11 o                         
 -10   3   7         45.67         34.66         9.63 o                         
  -8   3   7        395.65        395.89        24.04 o                         
  -6   3   7        459.30        458.86        20.89 o                         
  -4   3   7       1361.41       1350.13        26.99 o                         
  -2   3   7        667.58        634.91        13.57 o                         
   0   3   7       1143.79       1186.99        39.62 o                         
   2   3   7        935.02        935.29        26.47 o                         
   4   3   7        156.02        130.85         8.98 o                         
   6   3   7        119.63        102.52        11.15 o                         
   8   3   7         61.60         66.60        10.31 o                         
  10   3   7          2.32          9.45        16.55 o                         
 -13   4   7         68.54         81.97        29.16 o                         
 -11   4   7        124.54        128.98        16.25 o                         
  -9   4   7        240.44        274.23        21.02 o                         
  -7   4   7        943.17        960.25        32.03 o                         
  -5   4   7        377.05        395.92        18.23 o                         
  -3   4   7          7.22          9.61         3.59 o                         
  -1   4   7        356.13        344.86         8.79 o                         
   1   4   7         55.18         49.23         8.24 o                         
   3   4   7        633.20        633.66        17.12 o                         
   5   4   7        390.70        394.76        21.78 o                         
   7   4   7         18.84         20.50         7.32 o                         
   9   4   7        109.92        145.93        21.09 o                         
  11   4   7         14.35         21.14        16.34 o                         
 -12   5   7         90.38        107.66        15.60 o                         
 -10   5   7        139.84        162.96        17.97 o                         
  -8   5   7       1356.38       1317.33        47.84 o                         
  -6   5   7        290.47        285.75        16.90 o                         
  -4   5   7        583.38        571.74        15.55 o                         
  -2   5   7       1535.86       1510.44        33.91 o                         
   0   5   7        705.32        670.49        19.12 o                         
   2   5   7        656.64        617.01        35.70 o                         
   4   5   7        439.86        410.16        18.88 o                         
   6   5   7         26.34         17.41        10.02 o                         
   8   5   7        100.69         66.39        19.62 o                         
  10   5   7         60.77         45.28        16.59 o                         
 -13   6   7        163.98        131.60        35.55 o                         
 -11   6   7         59.61         85.36        15.66 o                         
  -9   6   7         86.29         89.65        14.10 o                         
  -7   6   7        641.13        599.34        25.69 o                         
  -5   6   7        201.00        198.51        13.69 o                         
  -3   6   7        529.83        578.22        16.74 o                         
  -1   6   7        488.63        482.40        14.24 o                         
   1   6   7        747.60        709.09        24.56 o                         
   3   6   7         79.36         68.71         6.24 o                         
   5   6   7        138.41        146.56        13.81 o                         
   7   6   7        108.02        152.91        21.10 o                         
   9   6   7        103.89        148.00        20.28 o                         
  11   6   7         70.24         54.68        19.60 o                         
 -12   7   7         40.74         41.51        13.56 o                         
 -10   7   7        212.04        244.03        24.79 o                         
  -8   7   7        322.23        327.82        38.23 o                         
  -6   7   7         34.88         30.89         6.77 o                         
  -4   7   7        918.18        955.80        17.94 o                         
  -2   7   7       1317.21       1316.02        26.36 o                         
   0   7   7        746.24        748.45        22.28 o                         
   2   7   7        428.41        407.27        14.99 o                         
   4   7   7        307.20        306.95        16.04 o                         
   6   7   7        495.21        499.26        29.58 o                         
   8   7   7        162.03        224.45        26.71 o                         
  10   7   7         37.89         13.26        14.67 o                         
 -11   8   7         30.85         17.80        10.14 o                         
  -9   8   7          8.67          4.43         7.47 o                         
  -7   8   7         10.20          4.35         6.58 o                         
  -5   8   7         35.25         40.08         7.48 o                         
  -3   8   7         39.46         39.06         5.62 o                         
  -1   8   7        161.23        180.68         8.71 o                         
   1   8   7        154.93        139.47         8.08 o                         
   3   8   7        156.40        145.50        10.90 o                         
   5   8   7        113.38        132.74        15.27 o                         
   7   8   7         37.34         43.74        11.32 o                         
   9   8   7        113.35        145.54        19.99 o                         
 -12   9   7         18.05         23.38        14.41 o                         
 -10   9   7        186.25        188.24        20.71 o                         
  -8   9   7         12.13         -0.54         7.95 o                         
  -6   9   7        569.14        535.81        31.31 o                         
  -4   9   7        321.67        282.33        12.43 o                         
  -2   9   7       1552.05       1551.41        32.09 o                         
   0   9   7        320.34        287.85        10.45 o                         
   2   9   7        999.47        981.81        30.34 o                         
   4   9   7        499.65        494.83        19.29 o                         
   6   9   7         49.22         44.72        14.36 o                         
   8   9   7         70.68         73.00        14.98 o                         
  10   9   7         27.38         18.25        22.20 o                         
 -11  10   7         68.31         96.04        24.15 o                         
  -9  10   7        221.20        220.53        25.37 o                         
  -7  10   7        421.55        391.99        24.53 o                         
  -5  10   7         65.81         61.04        13.29 o                         
  -3  10   7         94.53         95.96         8.00 o                         
  -1  10   7        187.47        175.04        10.16 o                         
   1  10   7        499.16        489.51        18.31 o                         
   3  10   7         52.68         71.30         7.89 o                         
   5  10   7         19.05         22.00         8.19 o                         
   7  10   7         66.71         61.16        21.15 o
[truncated: 82,702 more chars]
